# Supplementary material for: Chromatin-bound U2AF2 splicing factor ensures exon inclusion
Source: Mol Cell. Author manuscript; Available in PMC 2026 Apr 13. (PMC13075997; doi:10.1016/j.molcel.2025.04.013)
Supplement: Data S1 [file NIHMS2148059-supplement-Data_S1.xlsx]

## Sheet: intron-containing
DataS1 Table 1. intron-containing gene lists used in this study
Chromosome	start	end	length	Refseq_chr_name	strand	gene_name
chr1	65419	71585	6167	NC_000001.10	+	OR4F5
chr1	934344	935477	1134	NC_000001.10	-	HES4
chr1	948877	949920	1044	NC_000001.10	+	ISG15
chr1	955500	991496	35997	NC_000001.10	+	AGRN
chr1	1006347	1009686	3340	NC_000001.10	-	RNF223
chr1	1017203	1051469	34267	NC_000001.10	-	C1orf159
chr1	1109260	1133316	24057	NC_000001.10	+	TTLL10
chr1	1138888	1141972	3085	NC_000001.10	-	TNFRSF18
chr1	1146720	1149533	2814	NC_000001.10	-	TNFRSF4
chr1	1177833	1182102	4270	NC_000001.10	-	C1QTNF12
chr1	1189292	1209234	19943	NC_000001.10	-	UBE2J2
chr1	1288069	1298921	10853	NC_000001.10	-	MXRA8
chr1	1309116	1310587	1472	NC_000001.10	-	AURKAIP1
chr1	1321091	1334715	13625	NC_000001.10	-	CCNL2
chr1	1337289	1342673	5385	NC_000001.10	-	MRPL20
chr1	1353800	1356656	2857	NC_000001.10	-	ANKRD65
chr1	1361251	1365635	4385	NC_000001.10	+	TMEM88B
chr1	1371070	1378262	7193	NC_000001.10	+	VWA1
chr1	1385069	1405543	20475	NC_000001.10	+	ATAD3C
chr1	1407145	1433228	26084	NC_000001.10	+	ATAD3B
chr1	1477053	1510243	33191	NC_000001.10	-	SSU72
chr1	1550880	1565985	15106	NC_000001.10	+	MIB2
chr1	1592939	1624234	31296	NC_000001.10	-	SLC35E2B
chr1	1633818	1655796	21979	NC_000001.10	-	CDK11A
chr1	1682671	1711470	28800	NC_000001.10	-	NADK
chr1	1716725	1822526	105802	NC_000001.10	-	GNB1
chr1	1853396	1935225	81830	NC_000001.10	-	CFAP74
chr1	1950784	1962197	11414	NC_000001.10	+	GABRD
chr1	2159758	2241652	81895	NC_000001.10	+	SKI
chr1	2398890	2436971	38082	NC_000001.10	+	PLCH2
chr1	2439976	2458035	18060	NC_000001.10	-	PANK4
chr1	2460184	2461702	1519	NC_000001.10	-	HES5
chr1	2487810	2495268	7459	NC_000001.10	+	TNFRSF14
chr1	2568425	2718258	149834	NC_000001.10	-	TTC34
chr1	2985767	3355185	369419	NC_000001.10	+	PRDM16
chr1	3371229	3397677	26449	NC_000001.10	+	ARHGEF16
chr1	3404515	3528072	123558	NC_000001.10	-	MEGF6
chr1	3569080	3652765	83686	NC_000001.10	+	TP73
chr1	3669014	3688209	19196	NC_000001.10	+	CCDC27
chr1	3689313	3692520	3208	NC_000001.10	+	SMIM1
chr1	3695123	3713062	17940	NC_000001.10	-	LRRC47
chr1	3805697	3816836	11140	NC_000001.10	-	C1orf174
chr1	4714669	4852594	137926	NC_000001.10	+	AJAP1
chr1	6245080	6259655	14576	NC_000001.10	-	RPL22
chr1	6304239	6305638	1400	NC_000001.10	+	HES3
chr1	6307413	6321158	13746	NC_000001.10	-	GPR153
chr1	6324332	6453827	129496	NC_000001.10	-	ACOT7
chr1	6475292	6479979	4688	NC_000001.10	-	HES2
chr1	6650784	6662929	12146	NC_000001.10	-	KLHL21
chr1	6845514	7829766	984253	NC_000001.10	+	CAMTA1
chr1	7831356	7841492	10137	NC_000001.10	+	VAMP3
chr1	7844351	7905237	60887	NC_000001.10	+	PER3
chr1	7907672	7913551	5880	NC_000001.10	-	UTS2
chr1	7975931	8000899	24969	NC_000001.10	-	TNFRSF9
chr1	8021771	8045565	23795	NC_000001.10	+	PARK7
chr1	8071787	8086369	14583	NC_000001.10	-	ERRFI1
chr1	8378174	8404225	26052	NC_000001.10	+	SLC45A1
chr1	8412464	8877699	465236	NC_000001.10	-	RERE
chr1	8921059	8938745	17687	NC_000001.10	-	ENO1
chr1	9005927	9035151	29225	NC_000001.10	+	CA6
chr1	9063032	9086482	23451	NC_000001.10	-	SLC2A7
chr1	9095165	9132318	37154	NC_000001.10	-	SLC2A5
chr1	9160364	9189161	28798	NC_000001.10	-	GPR157
chr1	9294833	9331396	36564	NC_000001.10	+	H6PD
chr1	9352953	9429591	76639	NC_000001.10	+	SPSB1
chr1	9599524	9645231	45708	NC_000001.10	+	SLC25A33
chr1	9648969	9674935	25967	NC_000001.10	+	TMEM201
chr1	9908334	9970327	61994	NC_000001.10	-	CTNNBIP1
chr1	10057286	10076079	18794	NC_000001.10	+	RBP7
chr1	10093016	10241297	148282	NC_000001.10	+	UBE4B
chr1	10270628	10441661	171034	NC_000001.10	+	KIF1B
chr1	10459121	10480568	21448	NC_000001.10	+	PGD
chr1	10510088	10512055	1968	NC_000001.10	+	CORT
chr1	10516579	10532586	16008	NC_000001.10	-	DFFA
chr1	10535007	10690815	155809	NC_000001.10	+	PEX14
chr1	10696661	10856703	160043	NC_000001.10	-	CASZ1
chr1	11006532	11042133	35602	NC_000001.10	-	C1orf127
chr1	11072711	11085549	12839	NC_000001.10	+	TARDBP
chr1	11086580	11107296	20717	NC_000001.10	-	MASP2
chr1	11114646	11120075	5430	NC_000001.10	-	SRM
chr1	11126675	11159926	33252	NC_000001.10	-	EXOSC10
chr1	11333255	11359631	26377	NC_000001.10	+	UBIAD1
chr1	11539212	11597608	58397	NC_000001.10	+	DISP3
chr1	11796193	11810826	14634	NC_000001.10	+	AGTRAP
chr1	11905766	11907840	2075	NC_000001.10	-	NPPA
chr1	11917521	11919002	1482	NC_000001.10	-	NPPB
chr1	11979648	11986484	6837	NC_000001.10	-	KIAA2013
chr1	11994774	12035594	40821	NC_000001.10	+	PLOD1
chr1	12040501	12073565	33065	NC_000001.10	+	MFN2
chr1	12079555	12092102	12548	NC_000001.10	+	MIIP
chr1	12123360	12204264	80905	NC_000001.10	+	TNFRSF8
chr1	12227048	12269277	42230	NC_000001.10	+	TNFRSF1B
chr1	12290087	12572099	282013	NC_000001.10	+	VPS13D
chr1	12627939	12678216	50278	NC_000001.10	-	DHRS3
chr1	12704104	12727087	22984	NC_000001.10	+	AADACL4
chr1	12776113	12788727	12615	NC_000001.10	+	AADACL3
chr1	12806148	12823847	17700	NC_000001.10	+	CFAP107
chr1	12833881	12838049	4169	NC_000001.10	+	PRAMEF12
chr1	12851546	12856777	5232	NC_000001.10	+	PRAMEF1
chr1	12884463	12891264	6802	NC_000001.10	-	PRAMEF11
chr1	12907230	12908573	1344	NC_000001.10	-	HNRNPCL1
chr1	12916941	12921764	4824	NC_000001.10	+	PRAMEF2
chr1	12939033	12946025	6993	NC_000001.10	-	PRAMEF4
chr1	12952727	12958101	5375	NC_000001.10	-	PRAMEF10
chr1	12976430	12980571	4142	NC_000001.10	+	PRAMEF7
chr1	12998302	13007406	9105	NC_000001.10	-	PRAMEF6
chr1	13035499	13039011	3513	NC_000001.10	+	PRAMEF18
chr1	13182960	13184326	1367	NC_000001.10	-	HNRNPCL2
chr1	13216358	13219584	3227	NC_000001.10	-	PRAMEF26
chr1	13359819	13369057	9239	NC_000001.10	+	PRAMEF5
chr1	13409135	13414502	5368	NC_000001.10	+	PRAMEF33
chr1	13421092	13428191	7100	NC_000001.10	+	PRAMEF27
chr1	13447414	13452656	5243	NC_000001.10	-	PRAMEF13
chr1	13607700	13611533	3834	NC_000001.10	-	PRAMEF8
chr1	13641973	13648990	7018	NC_000001.10	+	PRAMEF15
chr1	13668269	13673511	5243	NC_000001.10	-	PRAMEF14
chr1	13694889	13698405	3517	NC_000001.10	-	PRAMEF19
chr1	13716092	13719089	2998	NC_000001.10	+	PRAMEF17
chr1	13736907	13747803	10897	NC_000001.10	+	PRAMEF20
chr1	13801441	13840498	39058	NC_000001.10	-	LRRC38
chr1	13910252	13944452	34201	NC_000001.10	+	PDPN
chr1	14026683	14151574	124892	NC_000001.10	+	PRDM2
chr1	14925181	15444539	519359	NC_000001.10	+	KAZN
chr1	15479062	15546974	67913	NC_000001.10	+	TMEM51
chr1	15573719	15724824	151106	NC_000001.10	+	FHAD1
chr1	15736384	15756835	20452	NC_000001.10	+	EFHD2
chr1	15764939	15775737	10799	NC_000001.10	+	CTRC
chr1	15783227	15798586	15360	NC_000001.10	+	CELA2A
chr1	16010815	16061264	50450	NC_000001.10	+	PLEKHM2
chr1	16062753	16067887	5135	NC_000001.10	+	SLC25A34
chr1	16068994	16074477	5484	NC_000001.10	+	TMEM82
chr1	16083133	16113084	29952	NC_000001.10	+	FBLIM1
chr1	16174202	16266951	92750	NC_000001.10	+	SPEN
chr1	16268364	16302596	34233	NC_000001.10	-	ZBTB17
chr1	16330731	16335302	4572	NC_000001.10	+	SRARP
chr1	16340524	16346089	5566	NC_000001.10	-	HSPB7
chr1	16348531	16360545	12015	NC_000001.10	+	CLCNKA
chr1	16450832	16482564	31733	NC_000001.10	-	EPHA2
chr1	16524349	16539147	14799	NC_000001.10	-	ARHGEF19
chr1	16558187	16563678	5492	NC_000001.10	-	CPLANE2
chr1	16573335	16678975	105641	NC_000001.10	-	FBXO42
chr1	16767219	16786573	19355	NC_000001.10	+	NECAP2
chr1	16888818	16940059	51242	NC_000001.10	-	NBPF1
chr1	17248426	17299459	51034	NC_000001.10	+	CROCC
chr1	17300997	17308078	7082	NC_000001.10	-	MFAP2
chr1	17312453	17338423	25971	NC_000001.10	-	ATP13A2
chr1	17345217	17380527	35311	NC_000001.10	-	SDHB
chr1	17393256	17445946	52691	NC_000001.10	-	PADI2
chr1	17531623	17572502	40880	NC_000001.10	+	PADI1
chr1	17575593	17610728	35136	NC_000001.10	+	PADI3
chr1	17634692	17690499	55808	NC_000001.10	+	PADI4
chr1	17698691	17728195	29505	NC_000001.10	+	PADI6
chr1	17733256	17766173	32918	NC_000001.10	-	RCC2
chr1	17866193	18024370	158178	NC_000001.10	+	ARHGEF10L
chr1	18081828	18153558	71731	NC_000001.10	+	ACTL8
chr1	18434292	18704977	270686	NC_000001.10	+	IGSF21
chr1	18957340	19075360	118021	NC_000001.10	+	PAX7
chr1	19166093	19186154	20062	NC_000001.10	-	TAS1R2
chr1	19197924	19229049	31126	NC_000001.10	-	ALDH4A1
chr1	19230774	19283170	52397	NC_000001.10	-	IFFO2
chr1	19401004	19536760	135757	NC_000001.10	-	UBR4
chr1	19609067	19615264	6198	NC_000001.10	-	AKR7A3
chr1	19665269	19812033	146765	NC_000001.10	-	CAPZB
chr1	19969723	19984945	15223	NC_000001.10	+	NBL1
chr1	19991368	20007459	16092	NC_000001.10	+	HTR6
chr1	20008733	20126409	117677	NC_000001.10	-	TMCO4
chr1	20208888	20239438	30551	NC_000001.10	+	OTUD3
chr1	20246502	20250110	3609	NC_000001.10	-	PLA2G2E
chr1	20301924	20306927	5004	NC_000001.10	-	PLA2G2A
chr1	20396687	20418404	21718	NC_000001.10	+	PLA2G5
chr1	20438432	20446029	7598	NC_000001.10	-	PLA2G2D
chr1	20465816	20476874	11059	NC_000001.10	+	PLA2G2F
chr1	20617368	20686011	68644	NC_000001.10	+	VWA5B1
chr1	20808884	20812703	3820	NC_000001.10	-	CAMK2N1
chr1	20825941	20834644	8704	NC_000001.10	-	MUL1
chr1	20915590	20945396	29807	NC_000001.10	+	CDA
chr1	20990507	21044500	53994	NC_000001.10	-	KIF17
chr1	21046224	21059196	12973	NC_000001.10	-	SH2D5
chr1	21066759	21113800	47042	NC_000001.10	-	HP1BP3
chr1	21132785	21503390	370606	NC_000001.10	-	EIF4G3
chr1	21543743	21671997	128255	NC_000001.10	-	ECE1
chr1	21766630	21811393	44764	NC_000001.10	+	NBPF3
chr1	21835477	21904903	69427	NC_000001.10	+	ALPL
chr1	21922714	21995850	73137	NC_000001.10	-	RAP1GAP
chr1	22004791	22109642	104852	NC_000001.10	-	USP48
chr1	22303515	22315847	12333	NC_000001.10	+	CELA3B
chr1	22328150	22339035	10886	NC_000001.10	+	CELA3A
chr1	22379202	22427853	48652	NC_000001.10	+	CDC42
chr1	22443806	22469590	25785	NC_000001.10	-	WNT4
chr1	22778344	22857647	79304	NC_000001.10	+	ZBTB40
chr1	22889982	22930088	40107	NC_000001.10	+	EPHA8
chr1	22962956	22966171	3216	NC_000001.10	+	C1QA
chr1	22970126	22974601	4476	NC_000001.10	+	C1QC
chr1	22979729	22988130	8402	NC_000001.10	+	C1QB
chr1	23037331	23247993	210663	NC_000001.10	+	EPHB2
chr1	23279536	23299359	19824	NC_000001.10	-	LACTBL1
chr1	23337327	23342345	5019	NC_000001.10	-	TEX46
chr1	23518388	23543995	25608	NC_000001.10	-	HTR1D
chr1	23631181	23670777	39597	NC_000001.10	-	HNRNPR
chr1	23685941	23696329	10389	NC_000001.10	-	ZNF436
chr1	23707402	23751241	43840	NC_000001.10	-	TCEA3
chr1	23755056	23810672	55617	NC_000001.10	-	ASAP3
chr1	23832930	23857725	24796	NC_000001.10	-	E2F2
chr1	23884417	23885992	1576	NC_000001.10	-	ID3
chr1	24018269	24023325	5057	NC_000001.10	+	RPL11
chr1	24069961	24088549	18589	NC_000001.10	+	ELOA
chr1	24104908	24114722	9815	NC_000001.10	+	PITHD1
chr1	24128375	24151919	23545	NC_000001.10	-	HMGCL
chr1	24171567	24194780	23214	NC_000001.10	-	FUCA1
chr1	24197005	24239852	42848	NC_000001.10	-	CNR2
chr1	24382531	24438625	56095	NC_000001.10	-	MYOM3
chr1	24446261	24469630	23370	NC_000001.10	-	IL22RA1
chr1	24480658	24513779	33122	NC_000001.10	-	IFNLR1
chr1	24828834	24867530	38697	NC_000001.10	+	RCAN3
chr1	24882578	24935819	53242	NC_000001.10	+	NCMAP
chr1	24969793	24999772	29980	NC_000001.10	+	SRRM1
chr1	25071938	25170812	98875	NC_000001.10	+	CLIC4
chr1	25226002	25291501	65500	NC_000001.10	-	RUNX3
chr1	25548767	25558993	10227	NC_000001.10	-	SYF2
chr1	25757388	25826700	69313	NC_000001.10	+	MACO1
chr1	25870097	25895377	25281	NC_000001.10	+	LDLRAP1
chr1	25943282	26110941	167660	NC_000001.10	+	MAN1C1
chr1	26126684	26144712	18029	NC_000001.10	+	SELENON
chr1	26187975	26202199	14225	NC_000001.10	-	PAQR7
chr1	26210670	26233371	22702	NC_000001.10	-	STMN1
chr1	26286258	26324554	38297	NC_000001.10	-	PAFAH2
chr1	26377792	26394121	16330	NC_000001.10	-	TRIM63
chr1	26437653	26452046	14394	NC_000001.10	+	PDIK1L
chr1	26560691	26605299	44609	NC_000001.10	+	CEP85
chr1	26648356	26680621	32266	NC_000001.10	-	CRYBG2
chr1	26688125	26699285	11161	NC_000001.10	-	ZNF683
chr1	26737308	26756219	18912	NC_000001.10	+	LIN28A
chr1	26758812	26797797	38986	NC_000001.10	+	DHDDS
chr1	26798931	26803133	4203	NC_000001.10	+	HMGN2
chr1	26856252	26901516	45265	NC_000001.10	+	RPS6KA1
chr1	27022506	27108595	86090	NC_000001.10	+	ARID1A
chr1	27113545	27127150	13606	NC_000001.10	+	PIGV
chr1	27153179	27184095	30917	NC_000001.10	+	ZDHHC18
chr1	27237980	27240466	2487	NC_000001.10	-	NR0B2
chr1	27248234	27273362	25129	NC_000001.10	+	NUDC
chr1	27276053	27286959	10907	NC_000001.10	-	KDF1
chr1	27320183	27327377	7195	NC_000001.10	+	TRNP1
chr1	27331511	27339341	7831	NC_000001.10	-	TENT5B
chr1	27425300	27481616	56317	NC_000001.10	-	SLC9A1
chr1	27561123	27635127	74005	NC_000001.10	+	WDTC1
chr1	27648654	27662891	14238	NC_000001.10	+	TMEM222
chr1	27668513	27680423	11911	NC_000001.10	+	SYTL1
chr1	27681675	27693452	11778	NC_000001.10	-	MAP3K6
chr1	27695601	27701315	5715	NC_000001.10	-	FCN3
chr1	27705666	27709823	4158	NC_000001.10	-	CD164L2
chr1	27719126	27722318	3193	NC_000001.10	+	GPR3
chr1	27730734	27816678	85945	NC_000001.10	-	WASF2
chr1	27860756	27930655	69900	NC_000001.10	-	AHDC1
chr1	27938575	27961696	23122	NC_000001.10	-	FGR
chr1	27992575	27998703	6129	NC_000001.10	-	IFI6
chr1	28052472	28089627	37156	NC_000001.10	+	FAM76A
chr1	28099730	28150954	51225	NC_000001.10	+	STX12
chr1	28157293	28178187	20895	NC_000001.10	+	PPP1R8
chr1	28199055	28213186	14132	NC_000001.10	+	THEMIS2
chr1	28218035	28241308	23274	NC_000001.10	-	RPA2
chr1	28296855	28415121	118267	NC_000001.10	-	EYA3
chr1	28473677	28520367	46691	NC_000001.10	-	PTAFR
chr1	28526789	28559540	32752	NC_000001.10	-	DNAJC8
chr1	28562635	28564611	1977	NC_000001.10	+	ATP5IF1
chr1	28586029	28609002	22974	NC_000001.10	+	SESN2
chr1	28655551	28662476	6926	NC_000001.10	+	MED18
chr1	28696251	28826876	130626	NC_000001.10	+	PHACTR4
chr1	28832555	28865501	32947	NC_000001.10	+	RCC1
chr1	28879597	28905057	25461	NC_000001.10	+	TRNAU1AP
chr1	28918777	28923178	4402	NC_000001.10	+	RAB42
chr1	28929362	28969579	40218	NC_000001.10	-	TAF12
chr1	28995296	29045865	50570	NC_000001.10	+	GMEB1
chr1	29063136	29096287	33152	NC_000001.10	+	YTHDF2
chr1	29138682	29197779	59098	NC_000001.10	+	OPRD1
chr1	29474255	29508412	34158	NC_000001.10	-	SRSF4
chr1	29519169	29557446	38278	NC_000001.10	-	MECR
chr1	29563034	29653312	90279	NC_000001.10	+	PTPRU
chr1	31184124	31196432	12309	NC_000001.10	-	MATN1
chr1	31205316	31230621	25306	NC_000001.10	-	LAPTM5
chr1	31342313	31381605	39293	NC_000001.10	-	SDC3
chr1	31404353	31538564	134212	NC_000001.10	-	PUM1
chr1	31652592	31712734	60143	NC_000001.10	-	NKAIN1
chr1	31882624	31907525	24902	NC_000001.10	+	SERINC2
chr1	32042116	32053287	11172	NC_000001.10	+	TINAGL1
chr1	32083290	32093214	9925	NC_000001.10	+	HCRTR1
chr1	32095467	32110477	15011	NC_000001.10	-	PEF1
chr1	32117864	32169618	51755	NC_000001.10	-	COL16A1
chr1	32192718	32229941	37224	NC_000001.10	-	ADGRB2
chr1	32256023	32281623	25601	NC_000001.10	-	SPOCD1
chr1	32372022	32403969	31948	NC_000001.10	-	PTP4A2
chr1	32479469	32526451	46983	NC_000001.10	+	KHDRBS1
chr1	32537632	32568464	30833	NC_000001.10	+	TMEM39B
chr1	32573657	32642164	68508	NC_000001.10	+	KPNA6
chr1	32645276	32663886	18611	NC_000001.10	+	TXLNA
chr1	32712823	32714457	1635	NC_000001.10	+	FAM167B
chr1	32716866	32751766	34901	NC_000001.10	+	LCK
chr1	32930673	32962287	31615	NC_000001.10	+	ZBTB8B
chr1	33005028	33071542	66515	NC_000001.10	+	ZBTB8A
chr1	33327869	33338085	10217	NC_000001.10	-	FNDC5
chr1	33402050	33430410	28361	NC_000001.10	-	RNF19B
chr1	33473541	33502484	28944	NC_000001.10	-	AK2
chr1	33546754	33589093	42340	NC_000001.10	+	AZIN2
chr1	33611000	33647644	36645	NC_000001.10	-	TRIM62
chr1	33722093	33766320	44228	NC_000001.10	+	ZNF362
chr1	33772367	33786699	14333	NC_000001.10	-	A3GALT2
chr1	33789227	33896696	107470	NC_000001.10	-	PHC2
chr1	33938246	33967243	28998	NC_000001.10	+	ZSCAN20
chr1	34632594	34684732	52139	NC_000001.10	+	C1orf94
chr1	35220648	35224113	3466	NC_000001.10	+	GJB5
chr1	35225341	35227928	2588	NC_000001.10	+	GJB4
chr1	35246815	35251965	5151	NC_000001.10	+	GJB3
chr1	35258600	35261348	2749	NC_000001.10	+	GJA4
chr1	35315963	35325350	9388	NC_000001.10	-	SMIM12
chr1	35331037	35395251	64215	NC_000001.10	-	DLGAP3
chr1	35525387	35581460	56074	NC_000001.10	+	ZMYM1
chr1	35641981	35658746	16766	NC_000001.10	-	SFPQ
chr1	35734310	35887659	153350	NC_000001.10	+	ZMYM4
chr1	36038915	36060929	22015	NC_000001.10	+	TFAP2E
chr1	36065142	36107127	41986	NC_000001.10	-	PSMB2
chr1	36179478	36184485	5008	NC_000001.10	-	C1orf216
chr1	36185814	36235579	49766	NC_000001.10	-	CLSPN
chr1	36273237	36323491	50255	NC_000001.10	+	AGO4
chr1	36560840	36590823	29984	NC_000001.10	-	COL8A2
chr1	36690044	36770958	80915	NC_000001.10	+	THRAP3
chr1	36805229	36851525	46297	NC_000001.10	-	STK40
chr1	36859037	36863509	4473	NC_000001.10	-	LSM10
chr1	36883507	36916052	32546	NC_000001.10	-	OSCP1
chr1	36921319	36929985	8667	NC_000001.10	-	MRPS15
chr1	36931644	36948915	17272	NC_000001.10	-	CSF3R
chr1	37261128	37500116	238989	NC_000001.10	-	GRIK3
chr1	37940181	37949978	9798	NC_000001.10	+	ZC3H12A
chr1	37955594	37980367	24774	NC_000001.10	-	MEAF6
chr1	38000050	38019894	19845	NC_000001.10	-	SNIP1
chr1	38076951	38100564	23614	NC_000001.10	-	RSPO1
chr1	38181648	38230792	49145	NC_000001.10	-	EPHA10
chr1	38259519	38266805	7287	NC_000001.10	+	MANEAL
chr1	38326369	38412729	86361	NC_000001.10	-	INPP5B
chr1	38422647	38455694	33048	NC_000001.10	-	SF3A3
chr1	38462442	38471186	8745	NC_000001.10	-	FHL3
chr1	38478406	38490492	12087	NC_000001.10	+	UTP11
chr1	39303870	39325444	21575	NC_000001.10	-	RRAGC
chr1	39351479	39407502	56024	NC_000001.10	-	RHBDL2
chr1	39456948	39471731	14784	NC_000001.10	+	AKIRIN1
chr1	39492022	39500287	8266	NC_000001.10	+	NDUFS5
chr1	39549839	39952810	402972	NC_000001.10	+	MACF1
chr1	39957308	39995541	38234	NC_000001.10	+	BMP8A
chr1	40026488	40042462	15975	NC_000001.10	-	PABPC4
chr1	40089107	40105315	16209	NC_000001.10	-	HEYL
chr1	40116901	40137779	20879	NC_000001.10	-	NT5C1A
chr1	40144320	40157105	12786	NC_000001.10	-	HPCAL4
chr1	40303782	40349183	45402	NC_000001.10	-	TRIT1
chr1	40361100	40367589	6490	NC_000001.10	-	MYCL
chr1	40420817	40435628	14812	NC_000001.10	+	MFSD2A
chr1	40627059	40706593	79535	NC_000001.10	+	RLF
chr1	40713609	40717356	3748	NC_000001.10	+	TMCO2
chr1	40723908	40759852	35945	NC_000001.10	+	ZMPSTE24
chr1	40766161	40782958	16798	NC_000001.10	-	COL9A2
chr1	40839399	40888998	49600	NC_000001.10	+	SMAP2
chr1	40915736	40929387	13652	NC_000001.10	+	ZFP69B
chr1	40942962	40962015	19054	NC_000001.10	+	ZFP69
chr1	40974439	40981710	7272	NC_000001.10	+	EXO5
chr1	40997309	41013839	16531	NC_000001.10	+	ZNF684
chr1	41086352	41131354	45003	NC_000001.10	-	RIMS3
chr1	41157376	41237275	79900	NC_000001.10	+	NFYC
chr1	41249459	41306124	56666	NC_000001.10	+	KCNQ4
chr1	41445368	41478237	32870	NC_000001.10	+	CTPS1
chr1	41481269	41487397	6129	NC_000001.10	-	SLFNL1
chr1	41492874	41707978	215105	NC_000001.10	-	SCMH1
chr1	41827106	41849262	22157	NC_000001.10	+	FOXO6
chr1	41944446	41950354	5909	NC_000001.10	-	EDN2
chr1	41972036	42501605	529570	NC_000001.10	-	HIVEP3
chr1	42619081	42621491	2411	NC_000001.10	+	GUCA2B
chr1	42628361	42630416	2056	NC_000001.10	-	GUCA2A
chr1	42642219	42801551	159333	NC_000001.10	-	FOXJ3
chr1	42846463	42889903	43441	NC_000001.10	+	RIMKLA
chr1	43124094	43142429	18336	NC_000001.10	+	PPIH
chr1	43148089	43169476	21388	NC_000001.10	+	YBX1
chr1	43198764	43205907	7144	NC_000001.10	-	CLDN19
chr1	43250662	43266498	15837	NC_000001.10	+	TMEM269
chr1	43312284	43318148	5865	NC_000001.10	+	ZNF691
chr1	43391024	43424539	33516	NC_000001.10	-	SLC2A1
chr1	43613575	43622067	8493	NC_000001.10	+	FAM183A
chr1	43735654	43739673	4020	NC_000001.10	+	TMEM125
chr1	43747548	43751252	3705	NC_000001.10	-	C1orf210
chr1	43766653	43788779	22127	NC_000001.10	+	TIE1
chr1	43803489	43820137	16649	NC_000001.10	+	MPL
chr1	43991708	44089337	97630	NC_000001.10	+	PTPRF
chr1	44115820	44171189	55370	NC_000001.10	+	KDM4A
chr1	44173207	44396831	223625	NC_000001.10	+	ST3GAL3
chr1	44399473	44402912	3440	NC_000001.10	+	ARTN
chr1	44412622	44433694	21073	NC_000001.10	+	IPO13
chr1	44435682	44439041	3360	NC_000001.10	+	DPH2
chr1	44584493	44600812	16320	NC_000001.10	+	KLF17
chr1	44603493	44607303	3811	NC_000001.10	-	KLF18
chr1	44870832	45117396	246565	NC_000001.10	+	RNF220
chr1	45205509	45233439	27931	NC_000001.10	+	KIF2C
chr1	45241212	45244451	3240	NC_000001.10	+	RPS8
chr1	45249257	45253842	4586	NC_000001.10	-	BEST4
chr1	45274195	45281257	7063	NC_000001.10	+	BTBD19
chr1	45285517	45308925	23409	NC_000001.10	-	PTCH2
chr1	45316194	45452267	136074	NC_000001.10	-	EIF2B3
chr1	46016498	46035721	19224	NC_000001.10	+	AKR1A1
chr1	46049713	46084565	34853	NC_000001.10	+	NASP
chr1	46085716	46089726	4011	NC_000001.10	-	CCDC17
chr1	46092976	46152205	59230	NC_000001.10	-	GPBP1L1
chr1	46269284	46501794	232511	NC_000001.10	+	MAST2
chr1	46806479	46850871	44393	NC_000001.10	+	NSUN4
chr1	46859989	46879517	19529	NC_000001.10	+	FAAH
chr1	46955508	46981888	26381	NC_000001.10	+	DMBX1
chr1	46997838	47001187	3350	NC_000001.10	-	TMEM275
chr1	47011313	47017319	6007	NC_000001.10	-	KNCN
chr1	47023079	47069940	46862	NC_000001.10	-	MKNK1
chr1	47073391	47082483	9093	NC_000001.10	-	MOB3C
chr1	47098409	47134229	35821	NC_000001.10	-	ATPAF1
chr1	47137526	47139266	1741	NC_000001.10	+	TEX38
chr1	47140831	47184786	43956	NC_000001.10	-	EFCAB14
chr1	47264718	47285085	20368	NC_000001.10	+	CYP4B1
chr1	47394860	47407148	12289	NC_000001.10	-	CYP4A11
chr1	47427036	47516423	89388	NC_000001.10	+	CYP4X1
chr1	47532903	47583990	51088	NC_000001.10	+	CYP4Z1
chr1	47603113	47615399	12287	NC_000001.10	+	CYP4A22
chr1	47649254	47655708	6455	NC_000001.10	-	PDZK1IP1
chr1	47681962	47698007	16046	NC_000001.10	-	TAL1
chr1	47715811	47780568	64758	NC_000001.10	-	STIL
chr1	47799462	47844511	45050	NC_000001.10	+	CMPK1
chr1	48226200	48463057	236858	NC_000001.10	-	TRABD2B
chr1	48688388	48714310	25923	NC_000001.10	+	SLC5A9
chr1	48761045	48937876	176832	NC_000001.10	-	SPATA6
chr1	50513727	50669444	155718	NC_000001.10	+	ELAVL4
chr1	50883222	50889115	5894	NC_000001.10	-	DMRTA2
chr1	50902700	51425939	523240	NC_000001.10	-	FAF1
chr1	51434378	51440306	5929	NC_000001.10	+	CDKN2C
chr1	51567900	51613758	45859	NC_000001.10	+	C1orf185
chr1	51701945	51739119	37175	NC_000001.10	+	RNF11
chr1	51752930	51810788	57859	NC_000001.10	-	TTC39A
chr1	51819935	51984938	165004	NC_000001.10	-	EPS15
chr1	52373628	52456372	82745	NC_000001.10	-	RAB3B
chr1	52521967	52556388	34422	NC_000001.10	+	BTF3L4
chr1	52607761	52812306	204546	NC_000001.10	+	ZFYVE9
chr1	52816269	52831877	15609	NC_000001.10	-	CC2D1B
chr1	52888947	53018764	129818	NC_000001.10	-	TUT4
chr1	53068043	53074723	6681	NC_000001.10	+	GPX7
chr1	53098840	53135355	36516	NC_000001.10	+	SHISAL2A
chr1	53150121	53164019	13899	NC_000001.10	-	COA7
chr1	53192125	53293008	100884	NC_000001.10	+	ZYG11B
chr1	53392948	53517370	124423	NC_000001.10	+	SCP2
chr1	53527885	53551166	23282	NC_000001.10	+	PODN
chr1	53552855	53608310	55456	NC_000001.10	-	SLC1A7
chr1	53692572	53704190	11619	NC_000001.10	-	MAGOH
chr1	53708036	53793742	85707	NC_000001.10	-	LRP8
chr1	53925072	53933161	8090	NC_000001.10	+	DMRTB1
chr1	53971912	54204837	232926	NC_000001.10	-	GLIS1
chr1	54231151	54303969	72819	NC_000001.10	-	NDC1
chr1	54317406	54355470	38065	NC_000001.10	-	YIPF1
chr1	54359860	54376759	16900	NC_000001.10	+	DIO1
chr1	54472971	54483859	10889	NC_000001.10	-	LDLRAD1
chr1	54598360	54618673	20314	NC_000001.10	-	CDCP2
chr1	55107459	55175939	68481	NC_000001.10	+	MROH7
chr1	55181534	55208330	26797	NC_000001.10	+	TTC4
chr1	55222571	55230196	7626	NC_000001.10	-	PARS2
chr1	55245385	55266996	21612	NC_000001.10	-	TTC22
chr1	55271736	55307925	36190	NC_000001.10	+	LEXM
chr1	55315300	55352868	37569	NC_000001.10	-	DHCR24
chr1	55446301	55457961	11661	NC_000001.10	+	TMEM61
chr1	55464606	55482845	18240	NC_000001.10	+	BSND
chr1	55505221	55530525	25305	NC_000001.10	+	PCSK9
chr1	55532032	55681037	149006	NC_000001.10	-	USP24
chr1	56960433	57045236	84804	NC_000001.10	-	PLPP3
chr1	57110987	57181008	70022	NC_000001.10	+	PRKAA2
chr1	57184462	57285077	100616	NC_000001.10	-	FYB2
chr1	57320470	57383896	63427	NC_000001.10	+	C8A
chr1	57394880	57431688	36809	NC_000001.10	-	C8B
chr1	59120415	59165734	45320	NC_000001.10	-	MYSM1
chr1	59762485	60228402	465918	NC_000001.10	+	FGGY
chr1	60280621	60341994	61374	NC_000001.10	+	HOOK1
chr1	60358980	60392445	33466	NC_000001.10	-	CYP2J2
chr1	60456066	60539442	83377	NC_000001.10	-	C1orf87
chr1	61542899	61928460	385562	NC_000001.10	+	NFIA
chr1	62146718	62190813	44096	NC_000001.10	-	TM2D1
chr1	62208152	62629587	421436	NC_000001.10	+	PATJ
chr1	62660521	62678000	17480	NC_000001.10	+	L1TD1
chr1	62701837	62785105	83269	NC_000001.10	-	KANK4
chr1	62902066	62917475	15410	NC_000001.10	+	USP1
chr1	63249803	63331187	81385	NC_000001.10	+	ATG4C
chr1	63833298	63904224	70927	NC_000001.10	+	ALG6
chr1	64059082	64125916	66835	NC_000001.10	+	PGM1
chr1	64239688	64647181	407494	NC_000001.10	+	ROR1
chr1	64669306	64733051	63746	NC_000001.10	+	UBE2U
chr1	64935812	65158736	222925	NC_000001.10	+	CACHD1
chr1	65613235	65697828	84594	NC_000001.10	+	AK4
chr1	65730432	65881554	151123	NC_000001.10	+	DNAJC6
chr1	66258193	66840262	582070	NC_000001.10	+	PDE4B
chr1	66999044	67216822	217779	NC_000001.10	+	SGIP1
chr1	67218142	67244730	26589	NC_000001.10	+	DYNLT5
chr1	67263423	67266959	3537	NC_000001.10	-	INSL5
chr1	67465033	67519831	54799	NC_000001.10	-	SLC35D1
chr1	67557848	67600653	42806	NC_000001.10	-	C1orf141
chr1	67632137	67725662	93526	NC_000001.10	+	IL23R
chr1	67773047	67864407	91361	NC_000001.10	+	IL12RB2
chr1	67873493	67896085	22593	NC_000001.10	-	SERBP1
chr1	68150884	68154017	3134	NC_000001.10	+	GADD45A
chr1	68167158	68299150	131993	NC_000001.10	-	GNG12
chr1	68511645	68516310	4666	NC_000001.10	-	DIRAS3
chr1	68564142	68698229	134088	NC_000001.10	-	WLS
chr1	68894505	68915637	21133	NC_000001.10	-	RPE65
chr1	68939835	68962765	22931	NC_000001.10	-	DEPDC1
chr1	70724682	70820405	95724	NC_000001.10	-	ANKRD13C
chr1	70876951	70905534	28584	NC_000001.10	+	CTH
chr1	71318041	71513499	195459	NC_000001.10	-	PTGER3
chr1	71528974	71546718	17745	NC_000001.10	-	ZRANB2
chr1	71861626	72748222	886597	NC_000001.10	-	NEGR1
chr1	75033807	75139476	105670	NC_000001.10	-	ERICH3
chr1	75594119	75627218	33100	NC_000001.10	+	LHX8
chr1	75667814	76081848	414035	NC_000001.10	-	SLC44A5
chr1	76190394	76229364	38971	NC_000001.10	+	ACADM
chr1	76251879	76260775	8897	NC_000001.10	+	RABGGTB
chr1	76262567	76378927	116361	NC_000001.10	+	MSH4
chr1	76384558	76398089	13532	NC_000001.10	-	ASB17
chr1	76540431	77103024	562594	NC_000001.10	+	ST6GALNAC3
chr1	77333165	77533231	200067	NC_000001.10	+	ST6GALNAC5
chr1	77554674	77685115	130442	NC_000001.10	-	PIGK
chr1	77747704	78025651	277948	NC_000001.10	+	AK5
chr1	78028101	78149083	120983	NC_000001.10	-	ZZZ3
chr1	78161672	78225537	63866	NC_000001.10	-	USP33
chr1	78245334	78345225	99892	NC_000001.10	+	MIGA1
chr1	78510654	78604128	93475	NC_000001.10	+	GIPC2
chr1	78956659	79006386	49728	NC_000001.10	+	PTGFR
chr1	79086133	79111830	25698	NC_000001.10	+	IFI44L
chr1	79115474	79129763	14290	NC_000001.10	+	IFI44
chr1	79355449	79472415	116967	NC_000001.10	-	ADGRL4
chr1	81771817	82459616	687800	NC_000001.10	+	ADGRL2
chr1	84330707	84464815	134109	NC_000001.10	-	TTLL7
chr1	84543762	84704181	160420	NC_000001.10	+	PRKACB
chr1	84764221	84816481	52261	NC_000001.10	+	SAMD13
chr1	84864167	84880701	16535	NC_000001.10	+	DNASE2B
chr1	85109389	85156144	46756	NC_000001.10	-	SSX2IP
chr1	85277285	85358889	81605	NC_000001.10	-	LPAR3
chr1	85391266	85462796	71531	NC_000001.10	-	MCOLN2
chr1	85483765	85514183	30419	NC_000001.10	-	MCOLN3
chr1	85528010	85598821	70812	NC_000001.10	+	DNAI3
chr1	85622572	85666699	44128	NC_000001.10	-	SYDE2
chr1	85715636	85725345	9710	NC_000001.10	-	C1orf52
chr1	85731459	85742315	10857	NC_000001.10	-	BCL10
chr1	85784168	86043883	259716	NC_000001.10	-	DDAH1
chr1	86046444	86049633	3190	NC_000001.10	+	CCN1
chr1	86115100	86174116	59017	NC_000001.10	-	ZNHIT6
chr1	86194916	86622667	427752	NC_000001.10	-	COL24A1
chr1	86812520	86862006	49487	NC_000001.10	-	ODF2L
chr1	86889854	86922236	32383	NC_000001.10	+	CLCA2
chr1	86934610	86965942	31333	NC_000001.10	+	CLCA1
chr1	87012761	87046437	33677	NC_000001.10	+	CLCA4
chr1	87170259	87213867	43609	NC_000001.10	+	SH3GLB1
chr1	87794563	87814606	20044	NC_000001.10	+	LMO4
chr1	89149956	89301938	151983	NC_000001.10	+	PKN2
chr1	89318316	89357250	38935	NC_000001.10	-	GTF2B
chr1	89472363	89488549	16187	NC_000001.10	-	GBP3
chr1	89518002	89530891	12890	NC_000001.10	-	GBP1
chr1	89571815	89591797	19983	NC_000001.10	-	GBP2
chr1	89597425	89641686	44262	NC_000001.10	-	GBP7
chr1	89646827	89664625	17799	NC_000001.10	-	GBP4
chr1	89721872	89738543	16672	NC_000001.10	-	GBP5
chr1	89829618	89853719	24102	NC_000001.10	+	GBP6
chr1	89990388	90063420	73033	NC_000001.10	+	LRRC8B
chr1	90098679	90185092	86414	NC_000001.10	+	LRRC8C
chr1	90286591	90402170	115580	NC_000001.10	+	LRRC8D
chr1	90460669	90501092	40424	NC_000001.10	+	ZNF326
chr1	91177096	91182859	5764	NC_000001.10	-	BARHL2
chr1	91380861	91487592	106732	NC_000001.10	-	ZNF644
chr1	91726323	91870394	144072	NC_000001.10	-	HFM1
chr1	91966408	91991321	24914	NC_000001.10	+	CDC7
chr1	92145900	92371559	225660	NC_000001.10	-	TGFBR3
chr1	92414928	92479985	65058	NC_000001.10	+	BRDT
chr1	92495542	92529095	33554	NC_000001.10	+	EPHX4
chr1	92545902	92650280	104379	NC_000001.10	+	BTBD8
chr1	92938600	92952482	13883	NC_000001.10	-	GFI1
chr1	92974253	93257967	283715	NC_000001.10	-	EVI5
chr1	93544840	93604633	59794	NC_000001.10	+	MTF2
chr1	93811464	93835050	23587	NC_000001.10	+	DR1
chr1	93913675	94020218	106544	NC_000001.10	+	FNBP1L
chr1	94027298	94312775	285478	NC_000001.10	-	BCAR3
chr1	94331840	94344762	12923	NC_000001.10	-	DNTTIP2
chr1	94350755	94374986	24232	NC_000001.10	-	GCLM
chr1	94458390	94586704	128315	NC_000001.10	-	ABCA4
chr1	94634461	94713302	78842	NC_000001.10	-	ARHGAP29
chr1	94883945	94984219	100275	NC_000001.10	+	ABCD3
chr1	94994729	95007315	12587	NC_000001.10	-	F3
chr1	95285913	95360803	74891	NC_000001.10	+	SLC44A3
chr1	95362513	95392666	30154	NC_000001.10	-	CNN3
chr1	95439961	95538507	98547	NC_000001.10	-	ALG14
chr1	97187340	97289295	101956	NC_000001.10	+	PTBP2
chr1	97543299	98386615	843317	NC_000001.10	-	DPYD
chr1	99127277	99226056	98780	NC_000001.10	+	SNX7
chr1	99355801	99470417	114617	NC_000001.10	-	PLPPR5
chr1	99730048	99775140	45093	NC_000001.10	+	PLPPR4
chr1	100111669	100160091	48423	NC_000001.10	+	PALMD
chr1	100169526	100232191	62666	NC_000001.10	-	FRRS1
chr1	100315917	100389579	73663	NC_000001.10	+	AGL
chr1	100435552	100501190	65639	NC_000001.10	+	SLC35A3
chr1	100652475	100715390	62916	NC_000001.10	-	DBT
chr1	100731772	100758325	26554	NC_000001.10	+	RTCA
chr1	100810557	100985833	175277	NC_000001.10	+	CDC14A
chr1	101003695	101007577	3883	NC_000001.10	+	GPR88
chr1	101185298	101204601	19304	NC_000001.10	+	VCAM1
chr1	101455179	101491340	36162	NC_000001.10	-	DPH5
chr1	101702455	101707869	5415	NC_000001.10	+	S1PR1
chr1	102268116	102462482	194367	NC_000001.10	-	OLFM3
chr1	103342029	103574078	232050	NC_000001.10	-	COL11A1
chr1	104160049	104168402	8354	NC_000001.10	+	AMY2A
chr1	104198141	104207176	9036	NC_000001.10	+	AMY1A
chr1	104230037	104239075	9039	NC_000001.10	-	AMY1B
chr1	104292276	104301314	9039	NC_000001.10	+	AMY1C
chr1	107682710	108027545	344836	NC_000001.10	+	NTNG1
chr1	108113783	108507802	394020	NC_000001.10	-	VAV3
chr1	108676665	108742965	66301	NC_000001.10	-	SLC25A24
chr1	108765086	108786698	21613	NC_000001.10	-	NBPF4
chr1	108992965	109014542	21578	NC_000001.10	+	NBPF6
chr1	109102722	109181944	79223	NC_000001.10	+	FAM102B
chr1	109190917	109204096	13180	NC_000001.10	-	HENMT1
chr1	109234932	109245550	10619	NC_000001.10	+	PRPF38B
chr1	109255530	109285371	29842	NC_000001.10	+	FNDC7
chr1	109289296	109352145	62850	NC_000001.10	+	STXBP3
chr1	109358523	109400866	42344	NC_000001.10	-	AKNAD1
chr1	109512836	109584724	71889	NC_000001.10	-	WDR47
chr1	109606762	109618625	11864	NC_000001.10	-	TAF13
chr1	109633386	109639556	6171	NC_000001.10	+	TMEM167B
chr1	109756515	109780804	24290	NC_000001.10	+	SARS1
chr1	109792161	109818373	26213	NC_000001.10	+	CELSR2
chr1	109822178	109825767	3590	NC_000001.10	-	PSRC1
chr1	109834987	109849633	14647	NC_000001.10	-	MYBPHL
chr1	109852197	109940540	88344	NC_000001.10	-	SORT1
chr1	109941664	109969070	27407	NC_000001.10	-	PSMA5
chr1	110009168	110024756	15589	NC_000001.10	+	SYPL2
chr1	110026527	110035426	8900	NC_000001.10	+	ATXN7L2
chr1	110036716	110043057	6342	NC_000001.10	+	CYB561D1
chr1	110046800	110052349	5550	NC_000001.10	-	AMIGO1
chr1	110082494	110089882	7389	NC_000001.10	+	GPR61
chr1	110091237	110142817	51581	NC_000001.10	+	GNAI3
chr1	110198721	110208119	9399	NC_000001.10	+	GSTM4
chr1	110210679	110226619	15941	NC_000001.10	+	GSTM2
chr1	110230439	110236367	5929	NC_000001.10	+	GSTM1
chr1	110254873	110260890	6018	NC_000001.10	+	GSTM5
chr1	110276559	110283660	7102	NC_000001.10	-	GSTM3
chr1	110292702	110306545	13844	NC_000001.10	-	EPS8L3
chr1	110453471	110473614	20144	NC_000001.10	+	CSF1
chr1	110527387	110566364	38978	NC_000001.10	+	AHCYL1
chr1	110574199	110597263	23065	NC_000001.10	+	STRIP1
chr1	110602492	110613294	10803	NC_000001.10	-	ALX3
chr1	110693116	110744824	51709	NC_000001.10	+	SLC6A17
chr1	110752936	110776666	23731	NC_000001.10	+	KCNC4
chr1	110881999	110889299	7301	NC_000001.10	+	RBM15
chr1	110905479	110933648	28170	NC_000001.10	-	SLC16A4
chr1	110943875	110950546	6672	NC_000001.10	-	LAMTOR5
chr1	110993771	110999980	6210	NC_000001.10	+	PROK1
chr1	111136202	111174062	37861	NC_000001.10	-	KCNA2
chr1	111196182	111217562	21381	NC_000001.10	-	KCNA3
chr1	111413832	111442544	28713	NC_000001.10	+	CD53
chr1	111489812	111506544	16733	NC_000001.10	-	LRIF1
chr1	111770281	111786062	15782	NC_000001.10	+	CHI3L2
chr1	111833473	111863185	29713	NC_000001.10	+	CHIA
chr1	111889182	111895639	6458	NC_000001.10	+	PIFO
chr1	111956941	111970357	13417	NC_000001.10	-	OVGP1
chr1	112016606	112021134	4529	NC_000001.10	+	C1orf162
chr1	112084631	112259313	174683	NC_000001.10	+	RAP1A
chr1	112313284	112532290	219007	NC_000001.10	-	KCND3
chr1	112938836	113003786	64951	NC_000001.10	+	CTTNBP2NL
chr1	113252620	113257954	5335	NC_000001.10	-	PPM1J
chr1	113261527	113269857	8331	NC_000001.10	+	TAFA3
chr1	113454469	113498818	44350	NC_000001.10	-	SLC16A1
chr1	113615820	113674882	59063	NC_000001.10	+	LRIG2
chr1	113933137	114228545	295409	NC_000001.10	+	MAGI3
chr1	114239453	114302510	63058	NC_000001.10	-	PHTF1
chr1	114304454	114355098	50645	NC_000001.10	-	RSBN1
chr1	114356433	114414381	57949	NC_000001.10	-	PTPN22
chr1	114419438	114430203	10766	NC_000001.10	-	BCL2L15
chr1	114471946	114520491	48546	NC_000001.10	+	HIPK1
chr1	114522096	114524875	2780	NC_000001.10	+	OLFML3
chr1	114631914	114696491	64578	NC_000001.10	-	SYT6
chr1	114935412	115053824	118413	NC_000001.10	-	TRIM33
chr1	115110178	115124236	14059	NC_000001.10	-	BCAS2
chr1	115125471	115212670	87200	NC_000001.10	-	DENND2C
chr1	115215719	115238167	22449	NC_000001.10	-	AMPD1
chr1	115312100	115323306	11207	NC_000001.10	-	SIKE1
chr1	115397484	115537991	140508	NC_000001.10	+	SYCP1
chr1	115572447	115576930	4484	NC_000001.10	+	TSHB
chr1	115590632	115632124	41493	NC_000001.10	-	TSPAN2
chr1	115828538	115880870	52333	NC_000001.10	-	NGF
chr1	116184591	116240842	56252	NC_000001.10	+	VANGL1
chr1	116242642	116311335	68694	NC_000001.10	-	CASQ2
chr1	116378998	116383747	4750	NC_000001.10	-	NHLH2
chr1	116519134	116612675	93542	NC_000001.10	+	SLC22A15
chr1	116654020	116680770	26751	NC_000001.10	+	MAB21L3
chr1	116915866	116947396	31531	NC_000001.10	+	ATP1A1
chr1	117057156	117113648	56493	NC_000001.10	-	CD58
chr1	117117020	117210377	93358	NC_000001.10	-	IGSF3
chr1	117297052	117311851	14800	NC_000001.10	+	CD2
chr1	117452538	117532975	80438	NC_000001.10	+	PTGFRN
chr1	117544382	117579174	34793	NC_000001.10	+	CD101
chr1	117602948	117650075	47128	NC_000001.10	+	TTF2
chr1	117653682	117664371	10690	NC_000001.10	-	TRIM45
chr1	117686209	117753549	67341	NC_000001.10	-	VTCN1
chr1	117910071	118071494	161424	NC_000001.10	+	MAN1A2
chr1	118148670	118171011	22342	NC_000001.10	+	TENT5C
chr1	119425670	119532133	106464	NC_000001.10	-	TBX15
chr1	119573839	119683295	109457	NC_000001.10	-	WARS2
chr1	119911408	119936753	25346	NC_000001.10	+	HAO2
chr1	119957554	119965657	8104	NC_000001.10	+	HSD3B2
chr1	120049826	120057681	7856	NC_000001.10	+	HSD3B1
chr1	120162000	120190889	28890	NC_000001.10	-	ZNF697
chr1	120254557	120286838	32282	NC_000001.10	+	PHGDH
chr1	120290619	120311555	20937	NC_000001.10	-	HMGCS2
chr1	120336640	120354083	17444	NC_000001.10	-	REG4
chr1	120454176	120612276	158101	NC_000001.10	-	NOTCH2
chr1	120838983	120855681	16699	NC_000001.10	+	FAM72B
chr1	121107154	121134735	27582	NC_000001.10	+	SRGAP2C
chr1	143896448	143914847	18400	NC_000001.10	-	FAM72D
chr1	144593688	144832254	238567	NC_000001.10	+	NBPF9
chr1	144851427	145075933	224507	NC_000001.10	-	PDE4DIP
chr1	145209124	145289312	80189	NC_000001.10	+	NOTCH2NLA
chr1	145293371	145370303	76933	NC_000001.10	+	NBPF10
chr1	145413278	145417543	4266	NC_000001.10	+	HJV
chr1	145438490	145442635	4146	NC_000001.10	+	TXNIP
chr1	145477069	145501670	24602	NC_000001.10	+	LIX1L
chr1	145507609	145513536	5928	NC_000001.10	+	RBM8A
chr1	145516372	145523732	7361	NC_000001.10	+	PEX11B
chr1	145525030	145543868	18839	NC_000001.10	+	ITGA10
chr1	145549209	145568522	19314	NC_000001.10	+	ANKRD35
chr1	146030695	146082439	51745	NC_000001.10	-	NBPF8
chr1	146395055	146467744	72690	NC_000001.10	+	NBPF14
chr1	147013271	147098017	84747	NC_000001.10	+	BCL9
chr1	147114029	147142646	28618	NC_000001.10	-	ACP6
chr1	147228332	147245455	17124	NC_000001.10	-	GJA5
chr1	147374921	147381396	6476	NC_000001.10	+	GJA8
chr1	147400533	147465824	65292	NC_000001.10	+	GPR89B
chr1	147574428	147624560	50133	NC_000001.10	-	NBPF11
chr1	148250249	148346795	96547	NC_000001.10	-	NBPF26
chr1	148555984	148596263	40280	NC_000001.10	+	NBPF15
chr1	149396962	149400553	3592	NC_000001.10	-	H3-7
chr1	149449857	149459550	9694	NC_000001.10	-	FAM72C
chr1	149871121	149872348	1228	NC_000001.10	+	BOLA1
chr1	149874870	149889396	14527	NC_000001.10	-	SV2A
chr1	150039439	150117507	78069	NC_000001.10	+	VPS45
chr1	150121836	150132260	10425	NC_000001.10	+	PLEKHO1
chr1	150190717	150208460	17744	NC_000001.10	-	ANP32E
chr1	150244687	150253335	8649	NC_000001.10	+	C1orf54
chr1	150254964	150259505	4542	NC_000001.10	+	CIART
chr1	150266281	150281414	15134	NC_000001.10	+	MRPS21
chr1	150293917	150325709	31793	NC_000001.10	+	PRPF3
chr1	150336623	150449042	112420	NC_000001.10	+	RPRD2
chr1	150521884	150533413	11530	NC_000001.10	+	ADAMTSL4
chr1	150547034	150552086	5053	NC_000001.10	-	MCL1
chr1	150593722	150602088	8367	NC_000001.10	-	ENSA
chr1	150702664	150738254	35591	NC_000001.10	-	CTSS
chr1	150768684	150780736	12053	NC_000001.10	-	CTSK
chr1	150782189	150849075	66887	NC_000001.10	-	ARNT
chr1	150859612	150885768	26157	NC_000001.10	+	CTXND2
chr1	151043237	151098018	54782	NC_000001.10	+	GABPB2
chr1	151104183	151119107	14925	NC_000001.10	-	SEMA6C
chr1	151171028	151222007	50980	NC_000001.10	+	PIP5K1A
chr1	151227210	151239955	12746	NC_000001.10	+	PSMD4
chr1	151313116	151319728	6613	NC_000001.10	-	RFX5
chr1	151336780	151345181	8402	NC_000001.10	-	SELENBP1
chr1	151483863	151511168	27306	NC_000001.10	+	CGN
chr1	151512785	151556059	43275	NC_000001.10	+	TUFT1
chr1	151693998	151702281	8284	NC_000001.10	+	RIIAD1
chr1	151810294	151813033	2740	NC_000001.10	-	C2CD4D
chr1	151819577	151826188	6612	NC_000001.10	-	THEM5
chr1	151843342	151881987	38646	NC_000001.10	-	THEM4
chr1	151955391	151966335	10945	NC_000001.10	-	S100A10
chr1	152004982	152009480	4499	NC_000001.10	-	S100A11
chr1	152056617	152061540	4924	NC_000001.10	-	TCHHL1
chr1	152078793	152087920	9128	NC_000001.10	-	TCHH
chr1	152126071	152131704	5634	NC_000001.10	-	RPTN
chr1	152184552	152196669	12118	NC_000001.10	-	HRNR
chr1	152274641	152297715	23075	NC_000001.10	-	FLG
chr1	152321211	152332482	11272	NC_000001.10	-	FLG2
chr1	152381719	152386739	5021	NC_000001.10	-	CRNN
chr1	152483279	152484653	1375	NC_000001.10	+	LCE5A
chr1	152486958	152488484	1527	NC_000001.10	+	CRCT1
chr1	152538130	152539256	1127	NC_000001.10	-	LCE3E
chr1	152551857	152552992	1136	NC_000001.10	-	LCE3D
chr1	152572710	152573562	853	NC_000001.10	+	LCE3C
chr1	152635856	152637135	1280	NC_000001.10	+	LCE2D
chr1	152647755	152649045	1291	NC_000001.10	+	LCE2C
chr1	152658599	152659873	1275	NC_000001.10	+	LCE2B
chr1	152670821	152671918	1098	NC_000001.10	+	LCE2A
chr1	152680636	152681910	1275	NC_000001.10	+	LCE4A
chr1	152730501	152734532	4032	NC_000001.10	+	KPRP
chr1	152747616	152749500	1885	NC_000001.10	+	LCE1F
chr1	152758733	152760902	2170	NC_000001.10	+	LCE1E
chr1	152769197	152770657	1461	NC_000001.10	+	LCE1D
chr1	152777308	152779127	1820	NC_000001.10	-	LCE1C
chr1	152815332	152816459	1128	NC_000001.10	+	LCE6A
chr1	152832472	152833728	1257	NC_000001.10	+	LCE7A
chr1	152850798	152857523	6726	NC_000001.10	+	SMCP
chr1	152881022	152884362	3341	NC_000001.10	+	IVL
chr1	152919682	152921731	2050	NC_000001.10	+	SPRR5
chr1	152943124	152945050	1927	NC_000001.10	+	SPRR4
chr1	152956557	152958290	1734	NC_000001.10	+	SPRR1A
chr1	152974225	152976332	2108	NC_000001.10	+	SPRR3
chr1	153003679	153005376	1698	NC_000001.10	+	SPRR1B
chr1	153012208	153013596	1389	NC_000001.10	-	SPRR2D
chr1	153028596	153029988	1393	NC_000001.10	-	SPRR2A
chr1	153042702	153044087	1386	NC_000001.10	-	SPRR2B
chr1	153065611	153067002	1392	NC_000001.10	-	SPRR2E
chr1	153084597	153091944	7348	NC_000001.10	-	SPRR2F
chr1	153122058	153123366	1309	NC_000001.10	-	SPRR2G
chr1	153175906	153177596	1691	NC_000001.10	+	LELP1
chr1	153190060	153191786	1727	NC_000001.10	+	PRR9
chr1	153232163	153234600	2438	NC_000001.10	+	LORICRIN
chr1	153269592	153285428	15837	NC_000001.10	-	PGLYRP3
chr1	153302596	153321317	18722	NC_000001.10	-	PGLYRP4
chr1	153330330	153333499	3170	NC_000001.10	+	S100A9
chr1	153346187	153348097	1911	NC_000001.10	-	S100A12
chr1	153430220	153433127	2908	NC_000001.10	-	S100A7
chr1	153507075	153508467	1393	NC_000001.10	-	S100A6
chr1	153509623	153514285	4663	NC_000001.10	-	S100A5
chr1	153516097	153518282	2186	NC_000001.10	-	S100A4
chr1	153519805	153521734	1930	NC_000001.10	-	S100A3
chr1	153533584	153538320	4737	NC_000001.10	-	S100A2
chr1	153579359	153585613	6255	NC_000001.10	-	S100A16
chr1	153586731	153588801	2071	NC_000001.10	-	S100A14
chr1	153606542	153618782	12241	NC_000001.10	+	CHTOP
chr1	153651164	153666468	15305	NC_000001.10	+	NPR1
chr1	153777201	153895448	118248	NC_000001.10	-	GATAD2B
chr1	153954126	153958815	4690	NC_000001.10	-	RAB13
chr1	154245105	154248351	3247	NC_000001.10	+	HAX1
chr1	154377819	154441926	64108	NC_000001.10	+	IL6R
chr1	154540254	154552489	12236	NC_000001.10	+	CHRNB2
chr1	154554533	154600473	45941	NC_000001.10	-	ADAR
chr1	154669931	154842757	172827	NC_000001.10	-	KCNN3
chr1	154897216	154915134	17919	NC_000001.10	-	PMVK
chr1	155051313	155060014	8702	NC_000001.10	+	EFNA3
chr1	155112367	155113007	641	NC_000001.10	-	DPM3
chr1	155204243	155214418	10176	NC_000001.10	-	GBA
chr1	155305059	155532594	227536	NC_000001.10	-	ASH1L
chr1	155579961	155584758	4798	NC_000001.10	+	MSTO1
chr1	155867599	155881140	13542	NC_000001.10	-	RIT1
chr1	155882836	155904204	21369	NC_000001.10	-	KHDC4
chr1	155916645	155949408	32764	NC_000001.10	-	ARHGEF2
chr1	155978839	155990742	11904	NC_000001.10	-	SSR2
chr1	156030951	156040295	9345	NC_000001.10	+	RAB25
chr1	156119735	156147535	27801	NC_000001.10	+	SEMA4A
chr1	156339002	156355011	16010	NC_000001.10	+	RHBG
chr1	156433519	156470567	37049	NC_000001.10	-	MEF2D
chr1	156495197	156542357	47161	NC_000001.10	-	IQGAP3
chr1	156549515	156557511	7997	NC_000001.10	+	TTC24
chr1	156589207	156595517	6311	NC_000001.10	+	HAPLN2
chr1	156611909	156629320	17412	NC_000001.10	+	BCAN
chr1	156638555	156647199	8645	NC_000001.10	-	NES
chr1	156669398	156675576	6179	NC_000001.10	-	CRABP2
chr1	156711899	156722240	10342	NC_000001.10	-	HDGF
chr1	156737327	156770607	33281	NC_000001.10	+	PRCC
chr1	156863510	156886221	22712	NC_000001.10	+	PEAR1
chr1	156890424	156902886	12463	NC_000001.10	+	LRRC71
chr1	156904632	157016695	112064	NC_000001.10	-	ARHGEF11
chr1	157061835	157069600	7766	NC_000001.10	-	ETV3L
chr1	157090983	157108187	17205	NC_000001.10	-	ETV3
chr1	157483167	157522305	39139	NC_000001.10	-	FCRL5
chr1	157543537	157567875	24339	NC_000001.10	-	FCRL4
chr1	157646271	157670559	24289	NC_000001.10	-	FCRL3
chr1	157715523	157746922	31400	NC_000001.10	-	FCRL2
chr1	157764193	157789910	25718	NC_000001.10	-	FCRL1
chr1	157796858	157811598	14741	NC_000001.10	-	CD5L
chr1	157963435	158070052	106618	NC_000001.10	+	KIRREL1
chr1	158147820	158156217	8398	NC_000001.10	+	CD1D
chr1	158218126	158228059	9934	NC_000001.10	+	CD1A
chr1	158259713	158264564	4852	NC_000001.10	+	CD1C
chr1	158297745	158301321	3577	NC_000001.10	-	CD1B
chr1	158323684	158327343	3660	NC_000001.10	+	CD1E
chr1	158388000	158396027	8028	NC_000001.10	-	OR10K2
chr1	158431624	158437248	5625	NC_000001.10	+	OR10K1
chr1	158442010	158450726	8717	NC_000001.10	+	OR10R2
chr1	158514340	158524195	9856	NC_000001.10	-	OR6Y1
chr1	158530396	158540370	9975	NC_000001.10	-	OR6P1
chr1	158686117	158690510	4394	NC_000001.10	-	OR6K3
chr1	158734026	158741985	7960	NC_000001.10	-	OR6N1
chr1	158744012	158750994	6983	NC_000001.10	-	OR6N2
chr1	158801141	158819292	18152	NC_000001.10	+	MNDA
chr1	158901342	158946849	45508	NC_000001.10	+	PYHIN1
chr1	159032274	159046556	14283	NC_000001.10	-	AIM2
chr1	159141405	159173103	31699	NC_000001.10	+	CADM3
chr1	159174665	159176290	1626	NC_000001.10	+	ACKR1
chr1	159253365	159277992	24628	NC_000001.10	+	FCER1A
chr1	159367255	159410757	43503	NC_000001.10	+	OR10J1
chr1	159557616	159558655	1040	NC_000001.10	+	APCS
chr1	159682079	159684379	2301	NC_000001.10	-	CRP
chr1	159750752	159752333	1582	NC_000001.10	+	DUSP23
chr1	159770302	159786047	15746	NC_000001.10	+	FCRL6
chr1	159796663	159807282	10620	NC_000001.10	+	SLAMF8
chr1	159824106	159832447	8342	NC_000001.10	-	VSIG8
chr1	159842154	159869955	27802	NC_000001.10	-	CFAP45
chr1	159887901	159895297	7397	NC_000001.10	-	TAGLN2
chr1	159896831	159915403	18573	NC_000001.10	-	IGSF9
chr1	159921282	159924027	2746	NC_000001.10	-	SLAMF9
chr1	160007257	160039950	32694	NC_000001.10	-	KCNJ10
chr1	160085549	160113381	27833	NC_000001.10	+	ATP1A2
chr1	160121393	160156770	35378	NC_000001.10	+	ATP1A4
chr1	160160365	160171676	11312	NC_000001.10	+	CASQ1
chr1	160246597	160254941	8345	NC_000001.10	-	PEX19
chr1	160336861	160342636	5776	NC_000001.10	+	NHLH1
chr1	160370354	160398460	28107	NC_000001.10	+	VANGL2
chr1	160454826	160493045	38220	NC_000001.10	-	SLAMF6
chr1	160510888	160549286	38399	NC_000001.10	-	CD84
chr1	160577896	160616834	38939	NC_000001.10	-	SLAMF1
chr1	160648536	160681612	33077	NC_000001.10	-	CD48
chr1	160708847	160724611	15765	NC_000001.10	+	SLAMF7
chr1	160765964	160798045	32082	NC_000001.10	+	LY9
chr1	160799950	160832677	32728	NC_000001.10	-	CD244
chr1	160846330	160854970	8641	NC_000001.10	-	ITLN1
chr1	160914815	160924599	9785	NC_000001.10	-	ITLN2
chr1	160965001	160990942	25942	NC_000001.10	-	F11R
chr1	161040788	161059348	18561	NC_000001.10	-	NECTIN4
chr1	161192082	161193418	1337	NC_000001.10	-	APOA2
chr1	161228535	161255240	26706	NC_000001.10	+	PCP4L1
chr1	161274525	161279758	5234	NC_000001.10	-	MPZ
chr1	161475247	161489619	14373	NC_000001.10	+	FCGR2A
chr1	161511549	161520527	8979	NC_000001.10	-	FCGR3A
chr1	161592986	161601753	8768	NC_000001.10	-	FCGR3B
chr1	161617033	161648444	31412	NC_000001.10	+	FCGR2B
chr1	161677019	161684142	7124	NC_000001.10	+	FCRLA
chr1	161691334	161697933	6600	NC_000001.10	+	FCRLB
chr1	161719576	161727028	7453	NC_000001.10	+	DUSP12
chr1	161736110	161933860	197751	NC_000001.10	+	ATF6
chr1	161952982	161993659	40678	NC_000001.10	-	OLFML2B
chr1	162039481	162340265	300785	NC_000001.10	+	NOS1AP
chr1	162342993	162346644	3652	NC_000001.10	-	SPATA46
chr1	162348631	162356602	7972	NC_000001.10	+	C1orf226
chr1	162365058	162381926	16869	NC_000001.10	-	SH2D1B
chr1	162466964	162499421	32458	NC_000001.10	+	UHMK1
chr1	162531321	162571030	39710	NC_000001.10	+	UAP1
chr1	162600653	162757195	156543	NC_000001.10	+	DDR2
chr1	162760492	162782613	22122	NC_000001.10	+	HSD17B7
chr1	162820810	162838623	17814	NC_000001.10	-	CCDC190
chr1	163038661	163046592	7932	NC_000001.10	+	RGS4
chr1	164528421	164855284	326864	NC_000001.10	+	PBX1
chr1	165171104	165325952	154849	NC_000001.10	-	LMX1A
chr1	165370159	165414363	44205	NC_000001.10	-	RXRG
chr1	165513237	165533194	19958	NC_000001.10	+	LRRC52
chr1	165600471	165625373	24903	NC_000001.10	+	MGST3
chr1	165631453	165667799	36347	NC_000001.10	-	ALDH9A1
chr1	165693528	165738159	44632	NC_000001.10	-	TMCO1
chr1	165796851	165880855	84005	NC_000001.10	+	UCK2
chr1	166025155	166136238	111084	NC_000001.10	-	FAM78B
chr1	167022073	167059614	37542	NC_000001.10	-	GPA33
chr1	167063312	167098402	35091	NC_000001.10	+	STYXL2
chr1	167190122	167396582	206461	NC_000001.10	+	POU2F1
chr1	167399877	167487766	87890	NC_000001.10	-	CD247
chr1	167510250	167522999	12750	NC_000001.10	-	CREG1
chr1	167599469	167677933	78465	NC_000001.10	+	RCSD1
chr1	167691219	167761156	69938	NC_000001.10	+	MPZL1
chr1	167778623	167883372	104750	NC_000001.10	-	ADCY10
chr1	168048780	168106905	58126	NC_000001.10	-	GPR161
chr1	168148200	168171347	23148	NC_000001.10	+	TIPRL
chr1	168195242	168222259	27018	NC_000001.10	+	SFT2D2
chr1	168250115	168283664	33550	NC_000001.10	+	TBX19
chr1	168510006	168513235	3230	NC_000001.10	-	XCL2
chr1	168545843	168551307	5465	NC_000001.10	+	XCL1
chr1	168664706	168698444	33739	NC_000001.10	-	DPT
chr1	169433147	169455208	22062	NC_000001.10	-	SLC19A2
chr1	169481189	169555719	74531	NC_000001.10	-	F5
chr1	169558087	169599362	41276	NC_000001.10	-	SELP
chr1	169659808	169680761	20954	NC_000001.10	-	SELL
chr1	169691781	169703220	11440	NC_000001.10	-	SELE
chr1	169890470	170043836	153367	NC_000001.10	-	KIFAP3
chr1	170115100	170138007	22908	NC_000001.10	+	NTMT2
chr1	170501307	170522975	21669	NC_000001.10	+	GORAB
chr1	170633272	170708562	75291	NC_000001.10	+	PRRX1
chr1	170904675	171033906	129232	NC_000001.10	+	MROH9
chr1	171060046	171086959	26914	NC_000001.10	+	FMO3
chr1	171154347	171181825	27479	NC_000001.10	+	FMO2
chr1	171217633	171255117	37485	NC_000001.10	+	FMO1
chr1	171283322	171311223	27902	NC_000001.10	+	FMO4
chr1	171454669	171562650	107982	NC_000001.10	+	PRRC2C
chr1	171588903	171596028	7126	NC_000001.10	+	MYOCOS
chr1	171604557	171621828	17272	NC_000001.10	-	MYOC
chr1	171669300	171711205	41906	NC_000001.10	-	VAMP4
chr1	171750800	171766856	16057	NC_000001.10	+	METTL13
chr1	171810638	172387606	576969	NC_000001.10	+	DNM3
chr1	172501489	172580973	79485	NC_000001.10	+	SUCO
chr1	172628243	172636016	7774	NC_000001.10	+	FASLG
chr1	173008342	173020081	11740	NC_000001.10	-	TNFSF18
chr1	173152870	173176470	23601	NC_000001.10	-	TNFSF4
chr1	173446474	173457954	11481	NC_000001.10	+	PRDX6
chr1	173469599	173572211	102613	NC_000001.10	-	SLC9C2
chr1	173684120	173755830	71711	NC_000001.10	+	KLHL20
chr1	173900222	173991495	91274	NC_000001.10	-	RC3H1
chr1	175036969	175117211	80243	NC_000001.10	+	TNN
chr1	175126122	175162123	36002	NC_000001.10	-	KIAA0040
chr1	175284330	175712731	428402	NC_000001.10	-	TNR
chr1	175913967	176176422	262456	NC_000001.10	-	COP1
chr1	176432311	176814737	382427	NC_000001.10	+	PAPPA2
chr1	176826457	177133848	307392	NC_000001.10	-	ASTN1
chr1	177140094	177251558	111465	NC_000001.10	+	BRINP2
chr1	178482244	178492645	10402	NC_000001.10	+	TEX35
chr1	178994939	179045702	50764	NC_000001.10	+	FAM20B
chr1	179051205	179065131	13927	NC_000001.10	+	TOR3A
chr1	179068465	179198812	130348	NC_000001.10	-	ABL2
chr1	179262932	179327815	64884	NC_000001.10	+	SOAT1
chr1	179560748	179660407	99660	NC_000001.10	+	TDRD5
chr1	179696911	179785333	88423	NC_000001.10	+	FAM163A
chr1	179809111	179846938	37828	NC_000001.10	-	TOR1AIP2
chr1	179851420	179889211	37792	NC_000001.10	+	TOR1AIP1
chr1	179923945	180084010	160066	NC_000001.10	+	CEP350
chr1	180124004	180173165	49162	NC_000001.10	+	QSOX1
chr1	180199399	180248119	48721	NC_000001.10	+	LHX4
chr1	180257365	180471712	214348	NC_000001.10	-	ACBD6
chr1	180601158	180859415	258258	NC_000001.10	+	XPR1
chr1	180882033	180920750	38718	NC_000001.10	+	KIAA1614
chr1	180941861	180992006	50146	NC_000001.10	-	STX6
chr1	181002523	181031074	28552	NC_000001.10	+	MR1
chr1	181452653	181777219	324567	NC_000001.10	+	CACNA1E
chr1	182023705	182030847	7143	NC_000001.10	-	ZNF648
chr1	182347233	182360925	13693	NC_000001.10	-	GLUL
chr1	182419281	182529732	110452	NC_000001.10	+	RGSL1
chr1	182542769	182558391	15623	NC_000001.10	-	RNASEL
chr1	182567758	182573524	5767	NC_000001.10	-	RGS16
chr1	182610953	182721511	110559	NC_000001.10	-	RGS8
chr1	182758908	182799519	40612	NC_000001.10	+	NPL
chr1	182808482	182857117	48636	NC_000001.10	+	DHX9
chr1	182869000	182922301	53302	NC_000001.10	-	SHCBP1L
chr1	182992555	183114727	122173	NC_000001.10	+	LAMC1
chr1	183155399	183214262	58864	NC_000001.10	+	LAMC2
chr1	183217372	183387515	170144	NC_000001.10	-	NMNAT2
chr1	183441634	183523326	81693	NC_000001.10	+	SMG7
chr1	183524697	183560049	35353	NC_000001.10	-	NCF2
chr1	183898796	184006862	108067	NC_000001.10	-	COLGALT2
chr1	184020864	184066619	45756	NC_000001.10	+	TSEN15
chr1	184356163	184598153	241991	NC_000001.10	+	C1orf21
chr1	184659371	184723992	64622	NC_000001.10	-	EDEM3
chr1	184760166	184943640	183475	NC_000001.10	-	NIBAN1
chr1	185014690	185071735	57046	NC_000001.10	+	RNF2
chr1	185265520	185286375	20856	NC_000001.10	-	IVNS1ABP
chr1	185703523	186160081	456559	NC_000001.10	+	HMCN1
chr1	186412698	186430246	17549	NC_000001.10	-	PDC
chr1	186640923	186649555	8633	NC_000001.10	-	PTGS2
chr1	186798081	186958113	160033	NC_000001.10	+	PLA2G4A
chr1	190066788	190446994	380207	NC_000001.10	-	BRINP3
chr1	192127592	192154945	27354	NC_000001.10	+	RGS18
chr1	192286122	192336415	50294	NC_000001.10	+	RGS21
chr1	192544903	192549154	4252	NC_000001.10	+	RGS1
chr1	192605277	192629441	24165	NC_000001.10	+	RGS13
chr1	192778169	192781405	3237	NC_000001.10	+	RGS2
chr1	193065595	193075244	9650	NC_000001.10	-	GLRX2
chr1	196194909	196577570	382662	NC_000001.10	-	KCNT2
chr1	196621173	196716634	95462	NC_000001.10	+	CFH
chr1	196743970	196764537	20568	NC_000001.10	+	CFHR3
chr1	196788861	196801319	12459	NC_000001.10	+	CFHR1
chr1	196857182	196887763	30582	NC_000001.10	+	CFHR4
chr1	196912868	196928752	15885	NC_000001.10	+	CFHR2
chr1	196946686	196978808	32123	NC_000001.10	+	CFHR5
chr1	197007871	197036390	28520	NC_000001.10	-	F13B
chr1	197053257	197115799	62543	NC_000001.10	-	ASPM
chr1	197473878	197744610	270733	NC_000001.10	-	DENND1B
chr1	197871760	197876492	4733	NC_000001.10	+	C1orf53
chr1	197881594	197904608	23015	NC_000001.10	+	LHX9
chr1	198126128	198291550	165423	NC_000001.10	+	NEK7
chr1	198492352	198510075	17724	NC_000001.10	-	ATP6V1G3
chr1	198608170	198726605	118436	NC_000001.10	+	PTPRC
chr1	199996838	200146543	149706	NC_000001.10	+	NR5A2
chr1	200374079	200379164	5086	NC_000001.10	-	ZNF281
chr1	200520625	200589879	69255	NC_000001.10	-	KIF14
chr1	200609933	200639035	29103	NC_000001.10	-	DDX59
chr1	200708021	200829832	121812	NC_000001.10	+	CAMSAP2
chr1	200860659	200884870	24212	NC_000001.10	+	INAVA
chr1	200938518	200992842	54325	NC_000001.10	-	KIF21B
chr1	201008640	201081554	72915	NC_000001.10	-	CACNA1S
chr1	201083071	201096312	13242	NC_000001.10	-	ASCL5
chr1	201103900	201140686	36787	NC_000001.10	-	TMEM9
chr1	201159952	201198080	38129	NC_000001.10	+	IGFN1
chr1	201252634	201302117	49484	NC_000001.10	+	PKP1
chr1	201328142	201346808	18667	NC_000001.10	-	TNNT2
chr1	201349961	201368452	18492	NC_000001.10	-	LAD1
chr1	201372912	201390858	17947	NC_000001.10	-	TNNI1
chr1	201433406	201438316	4911	NC_000001.10	-	PHLDA3
chr1	201452658	201476251	23594	NC_000001.10	-	CSRP1
chr1	201508255	201796097	287843	NC_000001.10	+	NAV1
chr1	201798285	201853419	55135	NC_000001.10	+	IPO9
chr1	201857805	201861715	3911	NC_000001.10	+	SHISA4
chr1	201865584	201915676	50093	NC_000001.10	-	LMOD1
chr1	201924631	201939792	15162	NC_000001.10	+	TIMM17A
chr1	201951776	201975271	23496	NC_000001.10	+	RNPEP
chr1	201979715	201986311	6597	NC_000001.10	+	ELF3
chr1	202116141	202130716	14576	NC_000001.10	-	PTPN7
chr1	202162927	202288889	125963	NC_000001.10	+	LGR6
chr1	202300785	202311064	10280	NC_000001.10	-	UBE2T
chr1	202693623	202777549	83927	NC_000001.10	-	KDM5B
chr1	202847410	202858277	10868	NC_000001.10	-	RABIF
chr1	202860248	202897727	37480	NC_000001.10	-	KLHL12
chr1	202909953	202927700	17748	NC_000001.10	-	ADIPOR1
chr1	202931001	202936385	5385	NC_000001.10	-	CYB5R1
chr1	202976502	202993976	17475	NC_000001.10	+	TMEM183A
chr1	202995619	203047864	52246	NC_000001.10	+	PPFIA4
chr1	203052257	203055140	2884	NC_000001.10	-	MYOG
chr1	203148059	203155832	7774	NC_000001.10	-	CHI3L1
chr1	203185207	203198801	13595	NC_000001.10	-	CHIT1
chr1	203274647	203278730	4084	NC_000001.10	+	BTG2
chr1	203309756	203320250	10495	NC_000001.10	-	FMOD
chr1	203444934	203460480	15547	NC_000001.10	+	PRELP
chr1	203463281	203478077	14797	NC_000001.10	+	OPTC
chr1	203595960	203713209	117250	NC_000001.10	+	ATP2B4
chr1	203734311	203745500	11190	NC_000001.10	+	LAX1
chr1	203830727	203840280	9554	NC_000001.10	+	SNRPE
chr1	204042243	204096871	54629	NC_000001.10	+	SOX13
chr1	204100190	204121172	20983	NC_000001.10	-	ETNK2
chr1	204123947	204135465	11519	NC_000001.10	-	REN
chr1	204159469	204165619	6151	NC_000001.10	-	KISS1
chr1	204167291	204183116	15826	NC_000001.10	-	GOLT1A
chr1	204187981	204329057	141077	NC_000001.10	-	PLEKHA6
chr1	204372509	204380945	8437	NC_000001.10	-	PPP1R15B
chr1	204391761	204463933	72173	NC_000001.10	-	PIK3C2B
chr1	204485534	204527248	41715	NC_000001.10	+	MDM4
chr1	204586298	204654866	68569	NC_000001.10	-	LRRN2
chr1	204797780	204991950	194171	NC_000001.10	+	NFASC
chr1	205012077	205047417	35341	NC_000001.10	+	CNTN2
chr1	205055270	205091106	35837	NC_000001.10	-	RBBP5
chr1	205111633	205180830	69198	NC_000001.10	-	DSTYK
chr1	205197074	205242471	45398	NC_000001.10	+	TMCC2
chr1	205271191	205290873	19683	NC_000001.10	-	NUAK2
chr1	205305189	205326167	20979	NC_000001.10	-	KLHDC8A
chr1	205350506	205391184	40679	NC_000001.10	-	LEMD1
chr1	205404014	205425173	21160	NC_000001.10	-	BLACAT1
chr1	205473797	205501918	28122	NC_000001.10	+	CDK18
chr1	205538142	205572046	33905	NC_000001.10	+	MFSD4A
chr1	205577071	205601139	24069	NC_000001.10	-	ELK4
chr1	205626979	205649637	22659	NC_000001.10	-	SLC45A3
chr1	205681950	205719310	37361	NC_000001.10	-	NUCKS1
chr1	205737114	205744610	7497	NC_000001.10	-	RAB29
chr1	205758223	205782326	24104	NC_000001.10	-	SLC41A1
chr1	205797153	205819260	22108	NC_000001.10	-	PM20D1
chr1	205882180	205912584	30405	NC_000001.10	-	SLC26A9
chr1	206223943	206234395	10453	NC_000001.10	+	AVPR1B
chr1	206238882	206288197	49316	NC_000001.10	-	RHEX
chr1	206317473	206332104	14632	NC_000001.10	+	CTSE
chr1	206516197	206637776	121580	NC_000001.10	+	SRGAP2
chr1	206643819	206670222	26404	NC_000001.10	+	IKBKE
chr1	206680864	206762780	81917	NC_000001.10	+	RASSF5
chr1	206764974	206785818	20845	NC_000001.10	-	EIF2D
chr1	206808881	206828503	19623	NC_000001.10	+	DYRK3
chr1	206858250	206907626	49377	NC_000001.10	+	MAPKAPK2
chr1	207036910	207042568	5659	NC_000001.10	+	IL20
chr1	207101867	207119811	17945	NC_000001.10	-	PIGR
chr1	207131312	207143805	12494	NC_000001.10	-	FCAMR
chr1	207191867	207206101	14235	NC_000001.10	-	C1orf116
chr1	207262205	207273338	11134	NC_000001.10	+	C4BPB
chr1	207277578	207318317	40740	NC_000001.10	+	C4BPA
chr1	207495023	207534311	39289	NC_000001.10	+	CD55
chr1	207627673	207663237	35565	NC_000001.10	+	CR2
chr1	207669502	207815110	145609	NC_000001.10	+	CR1
chr1	207818478	207897048	78571	NC_000001.10	+	CR1L
chr1	207925383	207968861	43479	NC_000001.10	+	CD46
chr1	208054317	208084470	30154	NC_000001.10	-	CD34
chr1	208195587	208417729	222143	NC_000001.10	-	PLXNA2
chr1	209848757	209849735	979	NC_000001.10	+	G0S2
chr1	209859524	209908274	48751	NC_000001.10	+	HSD11B1
chr1	209958962	209979487	20526	NC_000001.10	-	IRF6
chr1	210001317	210030910	29594	NC_000001.10	+	UTP25
chr1	210111562	210344734	233173	NC_000001.10	+	SYT14
chr1	210406141	210419976	13836	NC_000001.10	+	SERTAD4
chr1	210501596	210849632	348037	NC_000001.10	+	HHAT
chr1	210851656	211307490	455835	NC_000001.10	-	KCNH1
chr1	211432708	211489727	57020	NC_000001.10	+	RCOR3
chr1	211499977	211548288	48312	NC_000001.10	+	TRAF5
chr1	211649864	211665504	15641	NC_000001.10	-	RD3
chr1	211744910	211752503	7594	NC_000001.10	-	SLC30A1
chr1	211831598	211848963	17366	NC_000001.10	-	NEK2
chr1	211916799	212004105	87307	NC_000001.10	-	LPGAT1
chr1	212458752	212535195	76444	NC_000001.10	+	PPP2R5A
chr1	212537270	212588228	50959	NC_000001.10	-	PACC1
chr1	212606262	212619721	13460	NC_000001.10	+	NENF
chr1	212738749	212794119	55371	NC_000001.10	+	ATF3
chr1	212859759	212873182	13424	NC_000001.10	-	BATF3
chr1	213003483	213020991	17509	NC_000001.10	-	SPATA45
chr1	213031617	213072705	41089	NC_000001.10	+	FLVCR1
chr1	213224583	213448117	223535	NC_000001.10	+	RPS6KC1
chr1	214161316	214214853	53538	NC_000001.10	+	PROX1
chr1	214454502	214510474	55973	NC_000001.10	+	SMYD2
chr1	214522043	214724945	202903	NC_000001.10	-	PTPN14
chr1	214776538	214837914	61377	NC_000001.10	+	CENPF
chr1	215178885	215410433	231549	NC_000001.10	+	KCNK2
chr1	215740647	215795149	54503	NC_000001.10	+	KCTD3
chr1	215796233	216596790	800558	NC_000001.10	-	USH2A
chr1	216676588	217311044	634457	NC_000001.10	-	ESRRG
chr1	218458635	218511325	52691	NC_000001.10	+	RRP15
chr1	218518678	218617961	99284	NC_000001.10	+	TGFB2
chr1	219347220	219386200	38981	NC_000001.10	+	LYPLAL1
chr1	219781354	219786447	5094	NC_000001.10	-	ZC3H11B
chr1	220083787	220132440	48654	NC_000001.10	-	SLC30A10
chr1	220141942	220219847	77906	NC_000001.10	-	EPRS1
chr1	220230824	220263130	32307	NC_000001.10	-	BPNT1
chr1	220701478	220837803	136326	NC_000001.10	+	MARK1
chr1	220863705	220872495	8791	NC_000001.10	+	C1orf115
chr1	220921664	220958157	36494	NC_000001.10	+	MTARC2
chr1	220960255	220993001	32747	NC_000001.10	+	MTARC1
chr1	221052785	221058401	5617	NC_000001.10	+	HLX
chr1	221874766	221915431	40666	NC_000001.10	-	DUSP10
chr1	222695606	222721446	25841	NC_000001.10	-	HHIPL2
chr1	222731244	222763275	32032	NC_000001.10	-	TAF1A
chr1	222910544	222924346	13803	NC_000001.10	+	FAM177B
chr1	222988381	223179337	190957	NC_000001.10	+	DISP1
chr1	223282746	223316590	33845	NC_000001.10	-	TLR5
chr1	223394173	223537518	143346	NC_000001.10	-	SUSD4
chr1	223714979	223853403	138425	NC_000001.10	-	CAPN8
chr1	223889299	223963720	74422	NC_000001.10	+	CAPN2
chr1	223967595	224033649	66055	NC_000001.10	-	TP53BP2
chr1	224301813	224349749	47937	NC_000001.10	+	FBXO28
chr1	224370942	224381143	10202	NC_000001.10	+	DEGS1
chr1	224415047	224517874	102828	NC_000001.10	-	NVL
chr1	224544581	224567154	22574	NC_000001.10	+	CNIH4
chr1	225117356	225586988	469633	NC_000001.10	+	DNAH14
chr1	225589204	225616523	27320	NC_000001.10	-	LBR
chr1	225674531	225840825	166295	NC_000001.10	-	ENAH
chr1	225965528	225978166	12639	NC_000001.10	+	SRP9
chr1	226073982	226076846	2865	NC_000001.10	-	LEFTY1
chr1	226107578	226111950	4373	NC_000001.10	-	PYCR2
chr1	226124303	226128920	4618	NC_000001.10	-	LEFTY2
chr1	226170403	226187044	16642	NC_000001.10	-	SDE2
chr1	226249532	226259720	10189	NC_000001.10	+	H3-3A
chr1	226332380	226374442	42063	NC_000001.10	-	ACBD3
chr1	226411365	226414761	3397	NC_000001.10	+	MIXL1
chr1	226418850	226497468	78619	NC_000001.10	-	LIN9
chr1	226548392	226595794	47403	NC_000001.10	-	PARP1
chr1	226736465	226796931	60467	NC_000001.10	+	STUM
chr1	226819391	226926983	107593	NC_000001.10	-	ITPKB
chr1	227058317	227083799	25483	NC_000001.10	+	PSEN2
chr1	227127995	227175245	47251	NC_000001.10	+	COQ8A
chr1	227177559	227506193	328635	NC_000001.10	-	CDC42BPA
chr1	227751257	227867370	116114	NC_000001.10	+	ZNF678
chr1	228003376	228034171	30796	NC_000001.10	+	PRSS38
chr1	228106357	228135633	29277	NC_000001.10	-	WNT9A
chr1	228194699	228248972	54274	NC_000001.10	+	WNT3A
chr1	228270409	228286913	16505	NC_000001.10	+	ARF1
chr1	228288432	228291026	2595	NC_000001.10	-	C1orf35
chr1	228294386	228297000	2615	NC_000001.10	-	MRPL55
chr1	228353505	228369958	16454	NC_000001.10	+	IBA57
chr1	228395745	228566577	170833	NC_000001.10	+	OBSCN
chr1	228581377	228594536	13160	NC_000001.10	-	TRIM11
chr1	228595636	228604562	8927	NC_000001.10	-	TRIM17
chr1	228675083	228683889	8807	NC_000001.10	+	RNF187
chr1	228780394	228882416	102023	NC_000001.10	+	RHOU
chr1	229406858	229441641	34784	NC_000001.10	+	RAB4A
chr1	229456762	229478794	22033	NC_000001.10	-	CCSAP
chr1	229566992	229569841	2850	NC_000001.10	-	ACTA1
chr1	229576006	229644088	68083	NC_000001.10	-	NUP133
chr1	229652329	229694454	42126	NC_000001.10	-	ABCB10
chr1	230193536	230417868	224333	NC_000001.10	+	GALNT2
chr1	230450236	230562078	111843	NC_000001.10	-	PGBD5
chr1	230778227	230829728	51502	NC_000001.10	+	COG2
chr1	230838269	230881329	43061	NC_000001.10	-	AGT
chr1	230883134	230937735	54602	NC_000001.10	+	CAPN9
chr1	230972865	231005337	32473	NC_000001.10	-	C1orf198
chr1	231154704	231176000	21297	NC_000001.10	-	FAM89A
chr1	231297804	231357311	59508	NC_000001.10	+	TRIM67
chr1	231499502	231558033	58532	NC_000001.10	-	EGLN1
chr1	231664415	231702270	37856	NC_000001.10	+	TSNAX
chr1	231762536	232177018	414483	NC_000001.10	+	DISC1
chr1	232533711	232766242	232532	NC_000001.10	-	SIPA1L2
chr1	233463470	233520894	57425	NC_000001.10	+	MAP3K21
chr1	233749852	233808260	58409	NC_000001.10	+	KCNK1
chr1	234040422	234460257	419836	NC_000001.10	+	SLC35F3
chr1	234509202	234520826	11625	NC_000001.10	+	COA6
chr1	234527059	234614925	87867	NC_000001.10	-	TARBP1
chr1	234740015	234745924	5910	NC_000001.10	-	IRF2BP2
chr1	235272656	235292152	19497	NC_000001.10	-	TOMM20
chr1	235294498	235324565	30068	NC_000001.10	-	RBM34
chr1	235710985	235813908	102924	NC_000001.10	-	GNG4
chr1	235824331	236047013	222683	NC_000001.10	-	LYST
chr1	236139130	236228390	89261	NC_000001.10	-	NID1
chr1	236305839	236372207	66369	NC_000001.10	+	GPR137B
chr1	236378401	236445258	66858	NC_000001.10	-	ERO1B
chr1	236557586	236648230	90645	NC_000001.10	+	EDARADD
chr1	236849799	236927931	78133	NC_000001.10	+	ACTN2
chr1	236958581	237067281	108701	NC_000001.10	+	MTR
chr1	237205484	237997288	791805	NC_000001.10	+	RYR2
chr1	238045704	238054222	8519	NC_000001.10	-	ZP4
chr1	239549868	240078750	528883	NC_000001.10	+	CHRM3
chr1	240255183	240638487	383305	NC_000001.10	+	FMN2
chr1	240652873	240775455	122583	NC_000001.10	-	GREM2
chr1	240938042	241520530	582489	NC_000001.10	-	RGS7
chr1	241660903	241683055	22153	NC_000001.10	-	FH
chr1	241815583	241966079	150497	NC_000001.10	+	WDR64
chr1	242011506	242053241	41736	NC_000001.10	+	EXO1
chr1	242158792	242162400	3609	NC_000001.10	-	MAP1LC3C
chr1	242246288	242687999	441712	NC_000001.10	-	PLD5
chr1	244211955	244220778	8824	NC_000001.10	+	ZBTB18
chr1	244515937	244552965	37029	NC_000001.10	+	C1orf100
chr1	244571796	244615362	43567	NC_000001.10	-	ADSS2
chr1	244624575	244803806	179232	NC_000001.10	+	CATSPERE
chr1	244816428	244872335	55908	NC_000001.10	+	DESI2
chr1	244998608	245008365	9758	NC_000001.10	+	COX20
chr1	245013599	245027845	14247	NC_000001.10	-	HNRNPU
chr1	245132984	245288530	155547	NC_000001.10	+	EFCAB2
chr1	245318287	245872734	554448	NC_000001.10	+	KIF26B
chr1	245912649	246670581	757933	NC_000001.10	-	SMYD3
chr1	246887711	246931439	43729	NC_000001.10	+	SCCPDH
chr1	247002400	247095250	92851	NC_000001.10	-	AHCTF1
chr1	247108848	247171359	62512	NC_000001.10	-	ZNF695
chr1	247197939	247242113	44175	NC_000001.10	-	ZNF670
chr1	247263264	247267658	4395	NC_000001.10	-	ZNF669
chr1	247285277	247335322	50046	NC_000001.10	-	ZNF124
chr1	247460717	247495169	34453	NC_000001.10	-	ZNF496
chr1	247780445	247785674	5230	NC_000001.10	+	OR14L1P
chr1	247834114	247843041	8928	NC_000001.10	-	OR13G1
chr1	247874738	247879948	5211	NC_000001.10	-	OR6F1
chr1	247918148	247923858	5711	NC_000001.10	-	OR1C1
chr1	247977962	247987421	9460	NC_000001.10	-	OR14A16
chr1	248020489	248043440	22952	NC_000001.10	+	TRIM58
chr1	248083554	248086454	2901	NC_000001.10	+	OR2T8
chr1	248088191	248098641	10451	NC_000001.10	+	OR2AJ1
chr1	248176962	248187578	10617	NC_000001.10	+	OR2L5
chr1	248193372	248205607	12236	NC_000001.10	+	OR2L2
chr1	248210138	248226709	16572	NC_000001.10	+	OR2L3
chr1	248338123	248344369	6247	NC_000001.10	+	OR2M2
chr1	248360567	248376227	15661	NC_000001.10	+	OR2M3
chr1	248394719	248407981	13263	NC_000001.10	+	OR2M4
chr1	248433219	248441278	8060	NC_000001.10	-	OR2T33
chr1	248453441	248466726	13286	NC_000001.10	-	OR2T12
chr1	248539047	248555112	16066	NC_000001.10	+	OR2T6
chr1	248566349	248571321	4973	NC_000001.10	+	OR2T1
chr1	248599660	248607617	7958	NC_000001.10	+	OR2T7
chr1	248608938	248619026	10089	NC_000001.10	+	OR2T2
chr1	248671374	248690638	19265	NC_000001.10	+	OR2G6
chr1	248720213	248726073	5861	NC_000001.10	-	OR2T29
chr1	248753788	248761001	7214	NC_000001.10	-	OR2T10
chr1	248786858	248798392	11535	NC_000001.10	-	OR2T11
chr1	248799657	248808579	8923	NC_000001.10	-	OR2T35
chr1	248813139	248818829	5691	NC_000001.10	-	OR2T27
chr1	248841441	248848789	7349	NC_000001.10	-	OR14I1
chr1	248902716	248903170	455	NC_000001.10	-	LYPD8
chr1	249104645	249120114	15470	NC_000001.10	-	SH3BP5L
chr1	249200434	249213345	12912	NC_000001.10	+	PGBD2
chr10	92828	122561	29734	NC_000010.10	-	TUBB8
chr10	176028	300577	124550	NC_000010.10	+	ZMYND11
chr10	320141	735608	415468	NC_000010.10	-	DIP2C
chr10	852854	977645	124792	NC_000010.10	-	LARP4B
chr10	1223253	1779719	556467	NC_000010.10	-	ADARB2
chr10	3818188	3827401	9214	NC_000010.10	-	KLF6
chr10	4868369	4890254	21886	NC_000010.10	+	AKR1E2
chr10	5005607	5025475	19869	NC_000010.10	+	AKR1C1
chr10	5029967	5060192	30226	NC_000010.10	-	AKR1C2
chr10	5090973	5149878	58906	NC_000010.10	+	AKR1C3
chr10	5196120	5227113	30994	NC_000010.10	-	AKR1C8
chr10	5238800	5260912	22113	NC_000010.10	+	AKR1C4
chr10	5406929	5416655	9727	NC_000010.10	+	UCN3
chr10	5435064	5446791	11728	NC_000010.10	-	TUBAL3
chr10	5454520	5501019	46500	NC_000010.10	+	NET1
chr10	5680830	5708558	27729	NC_000010.10	-	ASB13
chr10	5726801	5805703	78903	NC_000010.10	+	TASOR2
chr10	5807186	5855397	48212	NC_000010.10	-	GDI2
chr10	5994334	6020704	26371	NC_000010.10	-	IL15RA
chr10	6052652	6104330	51679	NC_000010.10	-	IL2RA
chr10	6130997	6159410	28414	NC_000010.10	+	RBM17
chr10	6186884	6296611	109728	NC_000010.10	+	PFKFB3
chr10	6436059	6622608	186550	NC_000010.10	-	PRKCQ
chr10	7200586	7453452	252867	NC_000010.10	-	SFMBT2
chr10	7601232	7708929	107698	NC_000010.10	-	ITIH5
chr10	7745279	7791483	46205	NC_000010.10	+	ITIH2
chr10	7860468	8058594	198127	NC_000010.10	+	TAF3
chr10	8096651	8117161	20511	NC_000010.10	+	GATA3
chr10	10504513	11378674	874162	NC_000010.10	+	CELF2
chr10	11502509	11653649	151141	NC_000010.10	-	USP6NL
chr10	11784381	11806069	21689	NC_000010.10	+	ECHDC3
chr10	11865355	11914276	48922	NC_000010.10	+	PROSER2
chr10	11962021	12085169	123149	NC_000010.10	-	UPF2
chr10	12110953	12165220	54268	NC_000010.10	+	DHTKD1
chr10	12391546	12877545	486000	NC_000010.10	+	CAMK1D
chr10	13203558	13253110	49553	NC_000010.10	+	MCM10
chr10	13263766	13276374	12609	NC_000010.10	-	UCMA
chr10	13319799	13342064	22266	NC_000010.10	-	PHYH
chr10	13359428	13390293	30866	NC_000010.10	-	SEPHS1
chr10	13480481	13571014	90534	NC_000010.10	-	BEND7
chr10	14560556	14816896	256341	NC_000010.10	-	FAM107B
chr10	15001387	15030049	28663	NC_000010.10	+	MEIG1
chr10	15085942	15115852	29911	NC_000010.10	+	OLAH
chr10	15117474	15130775	13302	NC_000010.10	-	ACBD7
chr10	15139354	15146256	6903	NC_000010.10	+	RPP38
chr10	15147769	15210692	62924	NC_000010.10	-	NMT2
chr10	15253642	15413288	159647	NC_000010.10	-	FAM171A1
chr10	15555953	15761921	205969	NC_000010.10	-	ITGA8
chr10	15820173	15902506	82334	NC_000010.10	-	MINDY3
chr10	16632610	16859423	226814	NC_000010.10	-	RSU1
chr10	16865965	17171810	305846	NC_000010.10	-	CUBN
chr10	17179335	17243671	64337	NC_000010.10	-	TRDMT1
chr10	17270240	17279592	9353	NC_000010.10	+	VIM
chr10	17357420	17496594	139175	NC_000010.10	-	ST8SIA6
chr10	17631031	17659373	28343	NC_000010.10	-	HACD1
chr10	17686150	17758823	72674	NC_000010.10	+	STAM
chr10	17794200	17842867	48668	NC_000010.10	+	TMEM236
chr10	18098337	18200093	101757	NC_000010.10	+	MRC1
chr10	18240847	18332214	91368	NC_000010.10	+	SLC39A12
chr10	18429353	18832486	403134	NC_000010.10	+	CACNB2
chr10	19337730	20023407	685678	NC_000010.10	+	MALRD1
chr10	20105361	20578785	473425	NC_000010.10	+	PLXDC2
chr10	21068902	21581979	513078	NC_000010.10	-	NEBL
chr10	21802404	21814611	12208	NC_000010.10	-	SKIDA1
chr10	21822685	22032559	209875	NC_000010.10	+	MLLT10
chr10	22045477	22292659	247183	NC_000010.10	-	DNAJC1
chr10	22497404	22506944	9541	NC_000010.10	-	EBLN1
chr10	22634425	22706539	72115	NC_000010.10	+	SPAG6
chr10	22823783	23003507	179725	NC_000010.10	-	PIP4K2A
chr10	23216982	23327452	110471	NC_000010.10	+	ARMC3
chr10	23384508	23410942	26435	NC_000010.10	+	MSRB2
chr10	23481241	23483174	1934	NC_000010.10	+	PTF1A
chr10	23490845	23633726	142882	NC_000010.10	-	C10orf67
chr10	23983656	24836772	853117	NC_000010.10	+	KIAA1217
chr10	24872543	25012816	140274	NC_000010.10	-	ARHGAP21
chr10	25137543	25241535	103993	NC_000010.10	-	PRTFDC1
chr10	25463930	25891158	427229	NC_000010.10	+	GPR158
chr10	26223158	26501461	278304	NC_000010.10	+	MYO3A
chr10	26505301	26593487	88187	NC_000010.10	+	GAD2
chr10	26727270	26856732	129463	NC_000010.10	+	APBB1IP
chr10	27293045	27389423	96379	NC_000010.10	-	ANKRD26
chr10	27686050	27703276	17227	NC_000010.10	-	PTCHD3
chr10	27793233	27831168	37936	NC_000010.10	+	RAB18
chr10	27961803	28034748	72946	NC_000010.10	-	MKX
chr10	28101097	28288008	186912	NC_000010.10	-	ODAD2
chr10	28339922	28591993	252072	NC_000010.10	-	MPP7
chr10	28821708	28912041	90334	NC_000010.10	+	WAC
chr10	28966450	28971861	5412	NC_000010.10	+	BAMBI
chr10	29577999	29600161	22163	NC_000010.10	+	LYZL1
chr10	29746267	30025865	279599	NC_000010.10	-	SVIL
chr10	30301732	30404423	102692	NC_000010.10	-	JCAD
chr10	30598730	30638207	39478	NC_000010.10	-	MTPAP
chr10	30722950	30750762	27813	NC_000010.10	+	MAP3K8
chr10	30900708	30918682	17975	NC_000010.10	-	LYZL2
chr10	31133561	31320794	187234	NC_000010.10	-	ZNF438
chr10	31607346	31818732	211387	NC_000010.10	+	ZEB1
chr10	32094326	32217804	123479	NC_000010.10	-	ARHGAP12
chr10	32297943	32345353	47411	NC_000010.10	-	KIF5B
chr10	32556679	32667697	111019	NC_000010.10	-	EPC1
chr10	32735068	33171792	436725	NC_000010.10	+	CCDC7
chr10	33189246	33247158	57913	NC_000010.10	-	ITGB1
chr10	33466421	33623595	157175	NC_000010.10	-	NRP1
chr10	34398489	35104224	705736	NC_000010.10	-	PARD3
chr10	35297479	35379542	82064	NC_000010.10	-	CUL2
chr10	35415774	35501886	86113	NC_000010.10	+	CREM
chr10	35535953	35861595	325643	NC_000010.10	+	CCNY
chr10	35894269	35897863	3595	NC_000010.10	+	GJD4
chr10	37414526	37521495	106970	NC_000010.10	+	ANKRD30A
chr10	38047466	38147031	99566	NC_000010.10	-	ZNF248
chr10	38238501	38265575	27075	NC_000010.10	-	ZNF25
chr10	38299578	38356762	57185	NC_000010.10	+	ZNF33A
chr10	38383265	38439221	55957	NC_000010.10	+	ZNF37A
chr10	43069617	43134018	64402	NC_000010.10	-	ZNF33B
chr10	43278243	43330385	52143	NC_000010.10	+	BMS1
chr10	43572517	43625799	53283	NC_000010.10	+	RET
chr10	43633893	43680756	46864	NC_000010.10	+	CSGALNACT2
chr10	43689983	43762513	72531	NC_000010.10	-	RASGEF1A
chr10	43867084	43871783	4700	NC_000010.10	+	FXYD4
chr10	43881066	43904634	23569	NC_000010.10	-	HNRNPF
chr10	43932296	43978629	46334	NC_000010.10	+	ZNF487
chr10	44051792	44070064	18273	NC_000010.10	-	ZNF239
chr10	44101886	44113352	11467	NC_000010.10	+	ZNF485
chr10	44139310	44144329	5020	NC_000010.10	-	ZNF32
chr10	44865613	44880545	14933	NC_000010.10	-	CXCL12
chr10	45406785	45432458	25674	NC_000010.10	+	TMEM72
chr10	45496371	45500774	4404	NC_000010.10	+	ZNF22
chr10	45798098	45811056	12959	NC_000010.10	-	OR13A1
chr10	45869664	45941565	71902	NC_000010.10	+	ALOX5
chr10	45950033	46090355	140323	NC_000010.10	-	MARCHF8
chr10	46110948	46168261	57314	NC_000010.10	-	ZFAND4
chr10	46222491	46288412	65922	NC_000010.10	+	WASHC2C
chr10	46321042	46350138	29097	NC_000010.10	-	AGAP4
chr10	46955444	46970489	15046	NC_000010.10	-	SYT15
chr10	46992021	47007881	15861	NC_000010.10	+	GPRIN2
chr10	47083457	47088320	4864	NC_000010.10	+	NPY4R
chr10	47157989	47173994	16006	NC_000010.10	-	ANXA8L1
chr10	47658233	47701365	43133	NC_000010.10	+	ANTXRL
chr10	48215724	48237508	21785	NC_000010.10	+	AGAP9
chr10	48247662	48252143	4482	NC_000010.10	+	FAM25G
chr10	48255247	48271369	16123	NC_000010.10	+	ANXA8
chr10	48355069	48373866	18798	NC_000010.10	+	ZNF488
chr10	48381481	48390999	9519	NC_000010.10	-	RBP3
chr10	48411774	48416908	5135	NC_000010.10	-	GDF2
chr10	48425785	48439165	13381	NC_000010.10	-	GDF10
chr10	48737040	48827934	90895	NC_000010.10	-	PTPN20
chr10	49203355	49207825	4471	NC_000010.10	-	FAM25C
chr10	49364602	49482739	118138	NC_000010.10	-	FRMPD2
chr10	49514720	49647403	132684	NC_000010.10	+	MAPK8
chr10	49654079	49864310	210232	NC_000010.10	-	ARHGAP22
chr10	50222281	50323567	101287	NC_000010.10	-	VSTM4
chr10	50339199	50342066	2868	NC_000010.10	-	FAM170B
chr10	50362781	50396436	33656	NC_000010.10	-	TMEM273
chr10	50507215	50535537	28323	NC_000010.10	+	C10orf71
chr10	50572111	50604135	32025	NC_000010.10	-	DRGX
chr10	50887697	50918307	30611	NC_000010.10	+	C10orf53
chr10	50942687	50970425	27739	NC_000010.10	-	OGDHL
chr10	51565199	51590734	25536	NC_000010.10	+	NCOA4
chr10	51592080	51623350	31271	NC_000010.10	-	TIMM23
chr10	51748128	51770259	22132	NC_000010.10	+	AGAP6
chr10	51827714	51893269	65556	NC_000010.10	+	WASHC2A
chr10	51944621	52011276	66656	NC_000010.10	-	ASAH2
chr10	52065360	52383716	318357	NC_000010.10	-	SGMS1
chr10	52499696	52519015	19320	NC_000010.10	+	ASAH2B
chr10	52559169	52645387	86219	NC_000010.10	-	A1CF
chr10	54074041	54077417	3377	NC_000010.10	+	DKK1
chr10	54525140	54532544	7405	NC_000010.10	-	MBL2
chr10	55562531	57387702	1825172	NC_000010.10	-	PCDH15
chr10	58116988	58121034	4047	NC_000010.10	-	ZWINT
chr10	59951278	60027654	76377	NC_000010.10	-	IPMK
chr10	60028922	60049346	20425	NC_000010.10	+	CISD1
chr10	60094766	60130508	35743	NC_000010.10	+	UBE2D1
chr10	60145170	60158980	13811	NC_000010.10	+	TFAM
chr10	60272632	60591195	318564	NC_000010.10	+	BICC1
chr10	61410522	61469837	59316	NC_000010.10	-	SLC16A9
chr10	61496450	61513213	16764	NC_000010.10	-	MRLN
chr10	61548505	61666314	117810	NC_000010.10	-	CCDC6
chr10	61786056	62493286	707231	NC_000010.10	-	ANK3
chr10	62538089	62554610	16522	NC_000010.10	+	CDK1
chr10	62629196	62761198	132003	NC_000010.10	-	RHOBTB1
chr10	63166400	63213139	46740	NC_000010.10	-	TMEM26
chr10	63422687	63526524	103838	NC_000010.10	+	CABCOCO1
chr10	63661458	63856703	195246	NC_000010.10	+	ARID5B
chr10	63952845	64028603	75759	NC_000010.10	-	RTKN2
chr10	64134128	64240044	105917	NC_000010.10	+	ZNF365
chr10	64571756	64578927	7172	NC_000010.10	-	EGR2
chr10	64893088	64914784	21697	NC_000010.10	+	NRBF2
chr10	69556427	69597946	41520	NC_000010.10	-	DNAJC12
chr10	69644414	69678147	33734	NC_000010.10	+	SIRT1
chr10	69681662	69835040	153379	NC_000010.10	-	HERC4
chr10	69865764	69971774	106011	NC_000010.10	+	MYPN
chr10	70173821	70231878	58058	NC_000010.10	-	DNA2
chr10	70237755	70287280	49526	NC_000010.10	-	SLC25A16
chr10	70320094	70454244	134151	NC_000010.10	+	TET1
chr10	70480996	70552134	71139	NC_000010.10	+	CCAR1
chr10	70587288	70655188	67901	NC_000010.10	+	STOX1
chr10	70661071	70706603	45533	NC_000010.10	+	DDX50
chr10	70715926	70744824	28899	NC_000010.10	+	DDX21
chr10	70748559	70776738	28180	NC_000010.10	+	KIFBP
chr10	70847359	70864567	17209	NC_000010.10	+	SRGN
chr10	70883934	70934168	50235	NC_000010.10	+	VPS26A
chr10	70939990	70968849	28860	NC_000010.10	+	SUPV3L1
chr10	70980088	71027308	47221	NC_000010.10	+	HKDC1
chr10	71029756	71161638	131883	NC_000010.10	+	HK1
chr10	71163659	71176674	13016	NC_000010.10	-	TACR2
chr10	71211221	71267422	56202	NC_000010.10	+	TSPAN15
chr10	71331454	71333178	1725	NC_000010.10	-	NEUROG3
chr10	71390003	71393352	3350	NC_000010.10	+	FAM241B
chr10	71561662	71718900	157239	NC_000010.10	+	COL13A1
chr10	71962591	71993185	30595	NC_000010.10	-	PPA1
chr10	72007085	72043760	36676	NC_000010.10	-	NPFFR1
chr10	72058731	72142381	83651	NC_000010.10	-	LRRC20
chr10	72163901	72188374	24474	NC_000010.10	+	EIF4EBP2
chr10	72191692	72207707	16016	NC_000010.10	-	NODAL
chr10	72238523	72328206	89684	NC_000010.10	+	PALD1
chr10	72357104	72362497	5394	NC_000010.10	-	PRF1
chr10	72432262	72522197	89936	NC_000010.10	+	ADAMTS14
chr10	72530994	72545133	14140	NC_000010.10	-	TBATA
chr10	72575704	72640941	65238	NC_000010.10	+	SGPL1
chr10	72642037	72648322	6286	NC_000010.10	-	PCBD1
chr10	72972327	73062621	90295	NC_000010.10	+	UNC5B
chr10	73079016	73123142	44127	NC_000010.10	+	SLC29A3
chr10	73507313	73533277	25965	NC_000010.10	-	VSIR
chr10	73576055	73611008	34954	NC_000010.10	-	PSAP
chr10	73724153	73773316	49164	NC_000010.10	+	CHST3
chr10	73818792	73848790	29999	NC_000010.10	-	SPOCK2
chr10	74033682	74035794	2113	NC_000010.10	+	DDIT4
chr10	74092621	74114677	22057	NC_000010.10	-	DNAJB12
chr10	74127098	74385837	258740	NC_000010.10	-	MICU1
chr10	74451901	74647452	195552	NC_000010.10	+	MCU
chr10	74653497	74692794	39298	NC_000010.10	+	OIT3
chr10	74694520	74714564	20045	NC_000010.10	-	PLA2G12B
chr10	74766975	74856624	89650	NC_000010.10	-	P4HA1
chr10	74870213	74891581	21369	NC_000010.10	+	NUDT13
chr10	75008607	75012402	3796	NC_000010.10	-	MRPS16
chr10	75013520	75118622	105103	NC_000010.10	-	CFAP70
chr10	75134859	75173816	38958	NC_000010.10	-	ANXA7
chr10	75183337	75193319	9983	NC_000010.10	-	MSS51
chr10	75196191	75255782	59592	NC_000010.10	-	PPP3CB
chr10	75257296	75385739	128444	NC_000010.10	-	USP54
chr10	75391370	75401232	9863	NC_000010.10	-	MYOZ1
chr10	75404644	75415787	11144	NC_000010.10	-	SYNPO2L
chr10	75434053	75457867	23815	NC_000010.10	-	AGAP5
chr10	75541806	75543410	1605	NC_000010.10	+	CHCHD1
chr10	75670890	75677252	6363	NC_000010.10	+	PLAU
chr10	76585013	76792382	207370	NC_000010.10	+	KAT6B
chr10	76797230	76833400	36171	NC_000010.10	-	DUSP29
chr10	76854192	76868949	14758	NC_000010.10	-	DUSP13
chr10	76871414	76941881	70468	NC_000010.10	+	SAMD8
chr10	76969928	76991206	21279	NC_000010.10	+	VDAC2
chr10	76993399	76995715	2317	NC_000010.10	-	COMTD1
chr10	77039483	77161674	122192	NC_000010.10	-	ZNF503
chr10	77191382	78319926	1128545	NC_000010.10	+	LRMDA
chr10	78629360	79397566	768207	NC_000010.10	-	KCNMA1
chr10	79550549	79686513	135965	NC_000010.10	-	DLG5
chr10	79734907	79789273	54367	NC_000010.10	-	POLR3A
chr10	79793621	79816564	22944	NC_000010.10	+	RPS24
chr10	80828723	81076276	247554	NC_000010.10	+	ZMIZ1
chr10	81107225	81115090	7866	NC_000010.10	+	PPIF
chr10	81142081	81205380	63300	NC_000010.10	-	ZCCHC24
chr10	81315608	81320163	4556	NC_000010.10	-	SFTPA2
chr10	81370695	81375211	4517	NC_000010.10	+	SFTPA1
chr10	81462983	81472514	9532	NC_000010.10	+	NUTM2B
chr10	81586495	81610634	24140	NC_000010.10	+	NUTM2E
chr10	81697496	81708861	11366	NC_000010.10	-	SFTPD
chr10	81838421	81852307	13887	NC_000010.10	+	TMEM254
chr10	81891417	81905115	13699	NC_000010.10	+	PLAC9
chr10	81910645	81965564	54920	NC_000010.10	-	ANXA11
chr10	82031576	82049414	17839	NC_000010.10	-	MAT1A
chr10	82167585	82196871	29287	NC_000010.10	+	PRXL2A
chr10	82214066	82282387	68322	NC_000010.10	+	TSPAN14
chr10	82297658	82406316	108659	NC_000010.10	+	SH2D4B
chr10	83634950	84746935	1111986	NC_000010.10	+	NRG3
chr10	85899265	85913324	14060	NC_000010.10	+	GHITM
chr10	85933557	85945050	11494	NC_000010.10	+	C10orf99
chr10	85991276	86001302	10027	NC_000010.10	-	LRIT1
chr10	86004809	86019716	14908	NC_000010.10	+	RGR
chr10	86088345	86278273	189929	NC_000010.10	+	CCSER2
chr10	87359309	88126552	767244	NC_000010.10	-	GRID1
chr10	88195013	88281549	86537	NC_000010.10	-	WAPL
chr10	88516376	88687726	171351	NC_000010.10	+	BMPR1A
chr10	88728239	88730672	2434	NC_000010.10	+	ADIRF
chr10	88780051	88784487	4437	NC_000010.10	+	FAM25A
chr10	88985205	88994735	9531	NC_000010.10	+	NUTM2A
chr10	89117501	89130452	12952	NC_000010.10	+	NUTM2D
chr10	89264650	89313218	48569	NC_000010.10	+	MINPP1
chr10	89419635	89507462	87828	NC_000010.10	+	PAPSS2
chr10	89511269	89577983	66715	NC_000010.10	-	ATAD1
chr10	90424199	90438571	14373	NC_000010.10	+	LIPF
chr10	90466006	90512533	46528	NC_000010.10	+	LIPK
chr10	90519777	90539383	19607	NC_000010.10	+	LIPN
chr10	90640002	90683244	43243	NC_000010.10	+	STAMBPL1
chr10	90973329	91011532	38204	NC_000010.10	-	LIPA
chr10	91061803	91069028	7226	NC_000010.10	+	IFIT2
chr10	91087754	91100725	12972	NC_000010.10	+	IFIT3
chr10	91137813	91144962	7150	NC_000010.10	+	IFIT1B
chr10	91152380	91166244	13865	NC_000010.10	+	IFIT1
chr10	91174325	91180754	6430	NC_000010.10	+	IFIT5
chr10	91190056	91295351	105296	NC_000010.10	-	SLC16A12
chr10	91339252	91404999	65748	NC_000010.10	-	PANK1
chr10	91461347	91534691	73345	NC_000010.10	+	KIF20B
chr10	92500580	92617796	117217	NC_000010.10	-	HTR7
chr10	92631731	92668313	36583	NC_000010.10	+	RPP30
chr10	92671853	92680844	8992	NC_000010.10	-	ANKRD1
chr10	92922750	93044094	121345	NC_000010.10	+	PCGF5
chr10	93168992	93274577	105586	NC_000010.10	+	HECTD2
chr10	93388199	93392828	4630	NC_000010.10	-	PPP1R3C
chr10	93558183	93625232	67050	NC_000010.10	+	TNKS2
chr10	93666341	93669243	2903	NC_000010.10	-	FGFBP3
chr10	93683527	93791194	107668	NC_000010.10	+	BTAF1
chr10	94211441	94333850	122410	NC_000010.10	-	IDE
chr10	94352887	94415152	62266	NC_000010.10	+	KIF11
chr10	94449712	94455404	5693	NC_000010.10	+	HHEX
chr10	94586588	94819247	232660	NC_000010.10	+	EXOC6
chr10	94820555	94829297	8743	NC_000010.10	+	CYP26C1
chr10	94833232	94837642	4411	NC_000010.10	+	CYP26A1
chr10	95066186	95242091	175906	NC_000010.10	-	MYOF
chr10	95256369	95288849	32481	NC_000010.10	+	CEP55
chr10	95326422	95349829	23408	NC_000010.10	+	FFAR4
chr10	95351451	95361501	10051	NC_000010.10	-	RBP4
chr10	95372294	95425767	53474	NC_000010.10	+	PDE6C
chr10	95427640	95462716	35077	NC_000010.10	-	FRA10AC1
chr10	95517693	95557916	40224	NC_000010.10	+	LGI1
chr10	95653735	95669587	15853	NC_000010.10	+	SLC35G1
chr10	96162298	96296089	133792	NC_000010.10	+	TBC1D12
chr10	96305545	96361856	56312	NC_000010.10	+	HELLS
chr10	96443486	96495947	52462	NC_000010.10	+	CYP2C18
chr10	96522438	96615304	92867	NC_000010.10	+	CYP2C19
chr10	96698415	96749848	51434	NC_000010.10	+	CYP2C9
chr10	96796529	96829254	32726	NC_000010.10	-	CYP2C8
chr10	96953995	96988686	34692	NC_000010.10	+	ACSM6
chr10	96997329	97050760	53432	NC_000010.10	-	PDLIM1
chr10	97071530	97321128	249599	NC_000010.10	-	SORBS1
chr10	97365698	97416468	50771	NC_000010.10	-	ALDH18A1
chr10	97423158	97453684	30527	NC_000010.10	-	TCTN3
chr10	97471521	97637023	165503	NC_000010.10	+	ENTPD1
chr10	97667732	97793502	125771	NC_000010.10	+	CC2D2B
chr10	97803340	97820627	17288	NC_000010.10	+	CCNJ
chr10	98064191	98098321	34131	NC_000010.10	+	DNTT
chr10	98102978	98118759	15782	NC_000010.10	-	OPALIN
chr10	98124365	98273683	149319	NC_000010.10	-	TLL2
chr10	98277867	98346769	68903	NC_000010.10	-	TM9SF3
chr10	98353072	98480271	127200	NC_000010.10	-	PIK3AP1
chr10	98592055	98755713	163659	NC_000010.10	+	LCOR
chr10	98757795	98945716	187922	NC_000010.10	-	SLIT1
chr10	98981936	99052394	70459	NC_000010.10	-	ARHGAP19
chr10	99116114	99161127	45014	NC_000010.10	-	RRP12
chr10	99185948	99193201	7254	NC_000010.10	+	PGAM1
chr10	99374312	99393913	19602	NC_000010.10	-	MORN4
chr10	99473487	99477907	4421	NC_000010.10	+	MARVELD1
chr10	99496885	99520652	23768	NC_000010.10	+	ZFYVE27
chr10	99526508	99531756	5249	NC_000010.10	-	SFRP5
chr10	99894414	100004654	110241	NC_000010.10	+	R3HCC1L
chr10	100007447	100027951	20505	NC_000010.10	-	LOXL4
chr10	100143325	100174939	31615	NC_000010.10	-	PYROXD2
chr10	100175955	100206692	30738	NC_000010.10	-	HPS1
chr10	100216834	100995632	778799	NC_000010.10	-	HPSE2
chr10	101089113	101154087	64975	NC_000010.10	+	CNNM1
chr10	101156627	101190381	33755	NC_000010.10	-	GOT1
chr10	101292699	101296281	3583	NC_000010.10	+	NKX2-3
chr10	101370279	101380196	9918	NC_000010.10	-	SLC25A28
chr10	101542397	101612351	69955	NC_000010.10	+	ABCC2
chr10	101635328	101769704	134377	NC_000010.10	-	DNMBP
chr10	101801950	101841626	39677	NC_000010.10	-	CPN1
chr10	101909851	101945786	35936	NC_000010.10	-	ERLIN1
chr10	101948057	101989353	41297	NC_000010.10	-	CHUK
chr10	101992055	102027395	35341	NC_000010.10	-	CWF19L1
chr10	102033035	102046437	13403	NC_000010.10	-	BLOC1S2
chr10	102047906	102089985	42080	NC_000010.10	-	PKD2L1
chr10	102106990	102124583	17594	NC_000010.10	+	SCD
chr10	102222766	102243501	20736	NC_000010.10	+	WNT8B
chr10	102246404	102279618	33215	NC_000010.10	-	SEC31B
chr10	102283486	102289680	6195	NC_000010.10	-	NDUFB8
chr10	102295700	102319755	24056	NC_000010.10	+	HIF1AN
chr10	102495153	102589701	94549	NC_000010.10	+	PAX2
chr10	102672720	102724891	52172	NC_000010.10	+	SLF2
chr10	102821746	102827888	6143	NC_000010.10	+	KAZALD1
chr10	102891057	102897546	6490	NC_000010.10	+	TLX1
chr10	102986751	102989220	2470	NC_000010.10	-	LBX1
chr10	103113922	103317070	203149	NC_000010.10	+	BTRC
chr10	103370423	103455052	84630	NC_000010.10	-	FBXW4
chr10	103544207	103578201	33995	NC_000010.10	-	OGA
chr10	103585731	103603557	17827	NC_000010.10	-	KCNIP2
chr10	103605356	103815930	210575	NC_000010.10	-	ARMH3
chr10	103866246	103880125	13880	NC_000010.10	-	LDB1
chr10	103892797	103910090	17294	NC_000010.10	+	PPRC1
chr10	103912146	103923627	11482	NC_000010.10	+	NOLC1
chr10	104209594	104211300	1707	NC_000010.10	-	C10orf95
chr10	104221152	104236802	15651	NC_000010.10	+	MFSD13A
chr10	104238986	104262469	23484	NC_000010.10	-	ACTR1A
chr10	104263729	104393292	129564	NC_000010.10	+	SUFU
chr10	104404236	104418076	13841	NC_000010.10	+	TRIM8
chr10	104590288	104597170	6883	NC_000010.10	-	CYP17A1
chr10	104614016	104624718	10703	NC_000010.10	+	BORCS7
chr10	104629227	104661656	32430	NC_000010.10	+	AS3MT
chr10	105036895	105050103	13209	NC_000010.10	+	INA
chr10	105062553	105110897	48345	NC_000010.10	-	PCGF6
chr10	105232561	105238997	6437	NC_000010.10	-	CALHM3
chr10	105253462	105352303	98842	NC_000010.10	+	NEURL1
chr10	105353784	105615334	261551	NC_000010.10	-	SH3PXD2A
chr10	105637327	105677942	40616	NC_000010.10	-	STN1
chr10	105726898	105788991	62094	NC_000010.10	+	SLK
chr10	105791044	105845638	54595	NC_000010.10	-	COL17A1
chr10	105879924	105886141	6218	NC_000010.10	+	SFR1
chr10	105889646	105992122	102477	NC_000010.10	-	CFAP43
chr10	106013931	106027213	13283	NC_000010.10	+	GSTO1
chr10	106028942	106064708	35767	NC_000010.10	+	GSTO2
chr10	106401048	107025000	623953	NC_000010.10	+	SORCS3
chr10	108333421	108924464	591044	NC_000010.10	-	SORCS1
chr10	111624524	111683269	58746	NC_000010.10	-	XPNPEP1
chr10	111756131	111895323	139193	NC_000010.10	+	ADD3
chr10	111967363	112047123	79761	NC_000010.10	+	MXI1
chr10	112050488	112064678	14191	NC_000010.10	-	SMNDC1
chr10	112257665	112271291	13627	NC_000010.10	+	DUSP5
chr10	112327453	112365806	38354	NC_000010.10	+	SMC3
chr10	112404094	112599226	195133	NC_000010.10	+	RBM20
chr10	113909623	113943523	33901	NC_000010.10	-	GPAM
chr10	114043158	114064796	21639	NC_000010.10	+	TECTB
chr10	114710006	114927437	217432	NC_000010.10	+	TCF7L2
chr10	115438953	115490668	51716	NC_000010.10	+	CASP7
chr10	115511441	115543188	31748	NC_000010.10	+	PLEKHS1
chr10	115880621	115933979	53359	NC_000010.10	-	CCDC186
chr10	115939046	115992425	53380	NC_000010.10	+	TDRD1
chr10	116190869	116528063	337195	NC_000010.10	-	ABLIM1
chr10	116581539	116659591	78053	NC_000010.10	+	FHIP2A
chr10	116697954	116737435	39482	NC_000010.10	+	TRUB1
chr10	116853124	117708510	855387	NC_000010.10	+	ATRNL1
chr10	117816436	118034217	217782	NC_000010.10	-	GFRA1
chr10	118083960	118139541	55582	NC_000010.10	+	CCDC172
chr10	118187359	118237469	50111	NC_000010.10	+	PNLIPRP3
chr10	118305443	118327367	21925	NC_000010.10	+	PNLIP
chr10	118350471	118368687	18217	NC_000010.10	+	PNLIPRP1
chr10	118888031	118897781	9751	NC_000010.10	-	VAX1
chr10	118957000	118969810	12811	NC_000010.10	+	KCNK18
chr10	119302257	119309057	6801	NC_000010.10	+	EMX2
chr10	119764427	119806452	42026	NC_000010.10	-	RAB11FIP2
chr10	120057437	120101836	44400	NC_000010.10	-	FAM204A
chr10	120349509	120355160	5652	NC_000010.10	-	PRLHR
chr10	120435923	120514482	78560	NC_000010.10	-	CACUL1
chr10	120863625	120897496	33872	NC_000010.10	+	DENND10
chr10	120900279	120925226	24948	NC_000010.10	-	SFXN4
chr10	120927232	120938324	11093	NC_000010.10	-	PRDX3
chr10	120967083	121219257	252175	NC_000010.10	+	GRK5
chr10	121259329	121302231	42903	NC_000010.10	-	RGS10
chr10	121332977	121356476	23500	NC_000010.10	-	TIAL1
chr10	121410892	121437331	26440	NC_000010.10	+	BAG3
chr10	121652242	121704169	51928	NC_000010.10	+	SEC23IP
chr10	122216466	122351577	135112	NC_000010.10	+	PLPP4
chr10	122610874	122669036	58163	NC_000010.10	+	WDR11
chr10	123237844	123357972	120129	NC_000010.10	-	FGFR2
chr10	123499939	123687978	188040	NC_000010.10	-	ATE1
chr10	123716606	123734732	18127	NC_000010.10	-	NSMCE4A
chr10	123748678	124014057	265380	NC_000010.10	+	TACC2
chr10	124030811	124097674	66864	NC_000010.10	+	BTBD16
chr10	124134224	124202116	67893	NC_000010.10	+	PLEKHA1
chr10	124214169	124216868	2700	NC_000010.10	+	ARMS2
chr10	124221069	124274423	53355	NC_000010.10	+	HTRA1
chr10	124320270	124403252	82983	NC_000010.10	+	DMBT1
chr10	124432366	124439010	6645	NC_000010.10	+	LOC112577516
chr10	124457225	124459362	2138	NC_000010.10	-	C10orf120
chr10	124591674	124605373	13700	NC_000010.10	-	CUZD1
chr10	124608594	124639157	30564	NC_000010.10	-	FAM24B
chr10	124670126	124672627	2502	NC_000010.10	+	FAM24A
chr10	124690417	124713743	23327	NC_000010.10	-	C10orf88
chr10	124895486	124898939	3454	NC_000010.10	+	HMX3
chr10	124907652	124910188	2537	NC_000010.10	+	HMX2
chr10	124913918	124929983	16066	NC_000010.10	+	BUB3
chr10	125425871	125456915	31045	NC_000010.10	+	GPR26
chr10	125505155	125651323	146169	NC_000010.10	-	CPXM2
chr10	125767184	125853114	85931	NC_000010.10	-	CHST15
chr10	126085872	126107492	21621	NC_000010.10	-	OAT
chr10	126133812	126138604	4793	NC_000010.10	-	NKX1-2
chr10	126150392	126302710	152319	NC_000010.10	+	LHPP
chr10	126307861	126432947	125087	NC_000010.10	-	FAM53B
chr10	126446403	126480456	34054	NC_000010.10	-	EEF1AKMT2
chr10	126490388	126525236	34849	NC_000010.10	+	ABRAXAS2
chr10	127265091	127371732	106642	NC_000010.10	-	TEX36
chr10	127408278	127452708	44431	NC_000010.10	+	EDRF1
chr10	127455022	127464390	9369	NC_000010.10	-	MMP21
chr10	127585133	127698161	113029	NC_000010.10	+	FANK1
chr10	127700960	128077046	376087	NC_000010.10	-	ADAM12
chr10	128113566	128359262	245697	NC_000010.10	-	C10orf90
chr10	129347573	129351804	4232	NC_000010.10	+	NPS
chr10	129535449	129539447	3999	NC_000010.10	+	FOXI2
chr10	129676105	129691205	15101	NC_000010.10	-	CLRN3
chr10	129705367	129884119	178753	NC_000010.10	+	PTPRE
chr10	129894923	129924687	29765	NC_000010.10	-	MKI67
chr10	131265505	131569247	303743	NC_000010.10	+	MGMT
chr10	131633497	131762538	129042	NC_000010.10	-	EBF3
chr10	131862160	131909094	46935	NC_000010.10	-	C10orf143
chr10	131934655	131978641	43987	NC_000010.10	+	GLRX3
chr10	132890654	133109984	219331	NC_000010.10	-	TCERG1L
chr10	133747955	133773338	25384	NC_000010.10	+	PPP2R2D
chr10	133781188	133795427	14240	NC_000010.10	-	BNIP3
chr10	133849868	133998362	148495	NC_000010.10	+	JAKMIP3
chr10	134000452	134019263	18812	NC_000010.10	+	DPYSL4
chr10	134210704	134231363	20660	NC_000010.10	+	PWWP2B
chr10	134621896	134756074	134179	NC_000010.10	-	CFAP46
chr10	134901428	134945179	43752	NC_000010.10	+	ADGRA1
chr10	134973723	135039916	66194	NC_000010.10	+	KNDC1
chr10	135043721	135045062	1342	NC_000010.10	+	UTF1
chr10	135051359	135055432	4074	NC_000010.10	+	VENTX
chr10	135075927	135090372	14446	NC_000010.10	-	ADAM8
chr10	135137576	135150400	12825	NC_000010.10	-	CALY
chr10	135160877	135166187	5311	NC_000010.10	+	PRAP1
chr10	135168662	135171523	2862	NC_000010.10	-	FUOM
chr10	135175989	135186858	10870	NC_000010.10	-	ECHS1
chr10	135192766	135205198	12433	NC_000010.10	+	PAOX
chr10	135267449	135283264	15816	NC_000010.10	+	SCART1
chr10	135340867	135352627	11761	NC_000010.10	+	CYP2E1
chr10	135367403	135381795	14393	NC_000010.10	-	SYCE1
chr10	135437399	135440299	2901	NC_000010.10	-	FRG2B
chr11	193078	194575	1498	NC_000011.9	+	SCGB1C1
chr11	196761	200258	3498	NC_000011.9	+	ODF3
chr11	278407	285388	6982	NC_000011.9	+	NLRP6
chr11	289126	296107	6982	NC_000011.9	+	PGGHG
chr11	298200	299526	1327	NC_000011.9	-	IFITM5
chr11	307816	309395	1580	NC_000011.9	+	IFITM2
chr11	314040	315272	1233	NC_000011.9	+	IFITM1
chr11	319676	320860	1185	NC_000011.9	-	IFITM3
chr11	369499	382117	12619	NC_000011.9	+	B4GALNT4
chr11	448268	491399	43132	NC_000011.9	+	PTDSS2
chr11	494515	507242	12728	NC_000011.9	-	RNH1
chr11	532242	535576	3335	NC_000011.9	-	HRAS
chr11	626309	627181	873	NC_000011.9	-	SCT
chr11	637269	640706	3438	NC_000011.9	+	DRD4
chr11	706231	727727	21497	NC_000011.9	+	EPS8L2
chr11	747464	765012	17549	NC_000011.9	+	TALDO1
chr11	767222	777487	10266	NC_000011.9	-	GATD1
chr11	809967	812876	2910	NC_000011.9	+	RPLP2
chr11	818914	825573	6660	NC_000011.9	+	PNPLA2
chr11	1074875	1104416	29542	NC_000011.9	+	MUC2
chr11	1151580	1222364	70785	NC_000011.9	+	MUC5AC
chr11	1244296	1283402	39107	NC_000011.9	+	MUC5B
chr11	1295601	1330862	35262	NC_000011.9	-	TOLLIP
chr11	1411164	1483919	72756	NC_000011.9	+	BRSK2
chr11	1490678	1508009	17332	NC_000011.9	-	MOB2
chr11	1575281	1593501	18221	NC_000011.9	-	DUSP8
chr11	1753636	1771825	18190	NC_000011.9	-	IFITM10
chr11	1773985	1785157	11173	NC_000011.9	-	CTSD
chr11	1855657	1858751	3095	NC_000011.9	+	SYT8
chr11	1860211	1862908	2698	NC_000011.9	+	TNNI2
chr11	1940933	1959932	19000	NC_000011.9	+	TNNT3
chr11	1968562	2036174	67613	NC_000011.9	+	MRPL23
chr11	2181009	2182439	1431	NC_000011.9	-	INS
chr11	2185159	2193045	7887	NC_000011.9	-	TH
chr11	2289728	2291818	2091	NC_000011.9	-	ASCL2
chr11	2397410	2418627	21218	NC_000011.9	+	CD81
chr11	2904448	2907005	2558	NC_000011.9	-	CDKN1C
chr11	2920921	2946476	25556	NC_000011.9	+	SLC22A18
chr11	2949503	2950650	1148	NC_000011.9	-	PHLDA2
chr11	2965667	3013559	47893	NC_000011.9	-	NAP1L4
chr11	3022159	3078653	56495	NC_000011.9	-	CARS1
chr11	3108337	3186540	78204	NC_000011.9	-	OSBPL5
chr11	3246260	3253647	7388	NC_000011.9	-	MRGPRE
chr11	3379157	3400376	21220	NC_000011.9	-	ZNF195
chr11	3659742	3663609	3868	NC_000011.9	-	ART5
chr11	3666358	3685646	19289	NC_000011.9	+	ART1
chr11	3686817	3692614	5798	NC_000011.9	-	CHRNA10
chr11	3875834	4114440	238607	NC_000011.9	+	STIM1
chr11	4115915	4160162	44248	NC_000011.9	+	RRM1
chr11	4406127	4414932	8806	NC_000011.9	-	TRIM21
chr11	4503876	4514727	10852	NC_000011.9	+	OR52K1
chr11	4619902	4629461	9560	NC_000011.9	-	TRIM68
chr11	4925013	4930692	5680	NC_000011.9	+	OR51A7
chr11	4933818	4940580	6763	NC_000011.9	-	OR51G2
chr11	4964061	4968835	4775	NC_000011.9	-	OR51A4
chr11	5016081	5026766	10686	NC_000011.9	+	OR51L1
chr11	5150006	5159586	9581	NC_000011.9	-	OR52A5
chr11	5168054	5175987	7934	NC_000011.9	-	OR52A1
chr11	5246694	5248301	1608	NC_000011.9	-	HBB
chr11	5254068	5255713	1646	NC_000011.9	-	HBD
chr11	5269499	5271087	1589	NC_000011.9	-	HBG1
chr11	5274418	5276011	1594	NC_000011.9	-	HBG2
chr11	5289575	5291175	1601	NC_000011.9	-	HBE1
chr11	5405042	5414493	9452	NC_000011.9	+	OR51M1
chr11	5470553	5477748	7196	NC_000011.9	+	OR51I2
chr11	5528530	5531187	2658	NC_000011.9	-	UBQLN3
chr11	5565791	5569770	3980	NC_000011.9	-	OR52H1
chr11	5684425	5706304	21880	NC_000011.9	-	TRIM5
chr11	5711020	5732093	21074	NC_000011.9	+	TRIM22
chr11	5775473	5777188	1716	NC_000011.9	+	OR52N4
chr11	5782383	5790310	7928	NC_000011.9	+	OR56B2P
chr11	5797395	5804585	7191	NC_000011.9	-	OR52N5
chr11	5807701	5812495	4795	NC_000011.9	-	OR52N1
chr11	5830154	5842713	12560	NC_000011.9	+	OR52N2
chr11	5901859	5908309	6451	NC_000011.9	+	OR52E4
chr11	5914438	5923960	9523	NC_000011.9	+	OR52E5
chr11	5963481	5972577	9097	NC_000011.9	+	OR56A3
chr11	6020675	6028176	7502	NC_000011.9	-	OR56A4
chr11	6040566	6055568	15003	NC_000011.9	-	OR56A1
chr11	6260319	6265709	5391	NC_000011.9	+	CNGA4
chr11	6281068	6293357	12290	NC_000011.9	+	CCKBR
chr11	6340176	6341731	1556	NC_000011.9	-	CAVIN3
chr11	6452279	6462217	9939	NC_000011.9	-	HPX
chr11	6469843	6495689	25847	NC_000011.9	-	TRIM3
chr11	6518510	6593250	74741	NC_000011.9	+	DNHD1
chr11	6642561	6677040	34480	NC_000011.9	-	DCHS1
chr11	6701616	6704571	2956	NC_000011.9	-	MRPL17
chr11	6786857	6793207	6351	NC_000011.9	-	OR2AG2
chr11	6884288	6895948	11661	NC_000011.9	+	OR10A2
chr11	6947657	7010161	62505	NC_000011.9	+	ZNF215
chr11	7273135	7490274	217140	NC_000011.9	+	SYT9
chr11	7506737	7532608	25872	NC_000011.9	+	OLFML1
chr11	7535230	7679372	144143	NC_000011.9	+	PPFIBP2
chr11	7686326	7695498	9173	NC_000011.9	-	CYB5R2
chr11	7710668	7728024	17357	NC_000011.9	-	OVCH2
chr11	7846365	7852387	6023	NC_000011.9	-	OR5P3
chr11	7946139	7952815	6677	NC_000011.9	-	OR10A6
chr11	7958718	7963255	4538	NC_000011.9	-	OR10A3
chr11	7979084	7986994	7911	NC_000011.9	-	NLRP10
chr11	8008884	8023399	14516	NC_000011.9	+	EIF3F
chr11	8245856	8290334	44479	NC_000011.9	-	LMO1
chr11	8413417	8615775	202359	NC_000011.9	-	STK33
chr11	8959125	8964563	5439	NC_000011.9	-	ASCL3
chr11	8968749	8986494	17746	NC_000011.9	-	TMEM9B
chr11	9002123	9025548	23426	NC_000011.9	-	NRIP3
chr11	9041023	9113146	72124	NC_000011.9	-	SCUBE2
chr11	9160372	9286897	126526	NC_000011.9	-	DENND5A
chr11	9302201	9336140	33940	NC_000011.9	-	TMEM41B
chr11	9406199	9469674	63476	NC_000011.9	+	IPO7
chr11	9482559	9550071	67513	NC_000011.9	+	ZNF143
chr11	9595217	9611532	16316	NC_000011.9	+	WEE1
chr11	9685624	9774540	88917	NC_000011.9	+	SWAP70
chr11	9800215	10315766	515552	NC_000011.9	-	SBF2
chr11	10326620	10328944	2325	NC_000011.9	+	ADM
chr11	10471935	10529126	57192	NC_000011.9	+	AMPD3
chr11	10533220	10562734	29515	NC_000011.9	-	RNF141
chr11	10578513	10590212	11700	NC_000011.9	-	LYVE1
chr11	10594642	10715302	120661	NC_000011.9	-	IRAG1
chr11	10772793	10801293	28501	NC_000011.9	+	CTR9
chr11	10818593	10830473	11881	NC_000011.9	-	EIF4G2
chr11	10874253	10879600	5348	NC_000011.9	-	ZBED5
chr11	11863519	11983434	119916	NC_000011.9	+	USP47
chr11	11984583	12030883	46301	NC_000011.9	-	DKK3
chr11	12132137	12383687	251551	NC_000011.9	+	MICAL2
chr11	12399118	12556903	157786	NC_000011.9	+	PARVA
chr11	12695968	12966284	270317	NC_000011.9	+	TEAD1
chr11	13513601	13517728	4128	NC_000011.9	-	PTH
chr11	13690215	13753893	63679	NC_000011.9	+	FAR1
chr11	13984270	14289679	305410	NC_000011.9	+	SPON1
chr11	14299466	14386052	86587	NC_000011.9	-	RRAS2
chr11	14479058	14521357	42300	NC_000011.9	-	COPB1
chr11	14898986	14913989	15004	NC_000011.9	-	CYP2R1
chr11	14988214	14993897	5684	NC_000011.9	-	CALCA
chr11	15095139	15100183	5045	NC_000011.9	+	CALCB
chr11	15133970	15268754	134785	NC_000011.9	+	INSC
chr11	16798844	17035961	237118	NC_000011.9	-	PLEKHA7
chr11	17095935	17099214	3280	NC_000011.9	-	RPS13
chr11	17108122	17229533	121412	NC_000011.9	-	PIK3C2A
chr11	17298286	17353758	55473	NC_000011.9	+	NUCB2
chr11	17373347	17398888	25542	NC_000011.9	+	NCR3LG1
chr11	17406795	17410893	4099	NC_000011.9	-	KCNJ11
chr11	17414045	17498392	84348	NC_000011.9	-	ABCC8
chr11	17515447	17565963	50517	NC_000011.9	-	USH1C
chr11	17568806	17667591	98786	NC_000011.9	+	OTOG
chr11	17741118	17743683	2566	NC_000011.9	+	MYOD1
chr11	17756328	17804604	48277	NC_000011.9	+	KCNC1
chr11	17809595	18034594	225000	NC_000011.9	-	SERGEF
chr11	18039102	18067816	28715	NC_000011.9	-	TPH1
chr11	18101839	18127629	25791	NC_000011.9	-	SAAL1
chr11	18142502	18160035	17534	NC_000011.9	+	MRGPRX3
chr11	18259783	18270215	10433	NC_000011.9	-	SAA2
chr11	18287811	18291514	3704	NC_000011.9	+	SAA1
chr11	18416110	18429972	13863	NC_000011.9	+	LDHA
chr11	18433865	18473610	39746	NC_000011.9	+	LDHC
chr11	18551156	18610281	59126	NC_000011.9	-	UEVLD
chr11	18749475	18814268	64794	NC_000011.9	-	PTPN5
chr11	18955046	18960961	5916	NC_000011.9	-	MRGPRX1
[truncated: 10,399 more rows]

## Sheet: intronless
DataS1 Table 2. intronless gene lists used in this study
Chromosome	start	end	length	Refseq_chr_name	strand	gene_name
chr1	367659	368597	939	NC_000001.10	+	OR4F29
chr1	621096	622034	939	NC_000001.10	-	OR4F16
chr1	1533392	1535515	2124	NC_000001.10	-	FNDC10
chr1	2938031	2939467	1437	NC_000001.10	+	ACTRT2
chr1	16133869	16134144	276	NC_000001.10	-	UQCRHL
chr1	18807424	18812468	5045	NC_000001.10	+	KLHDC7A
chr1	20140522	20141776	1255	NC_000001.10	-	RNF186
chr1	20879066	20881513	2448	NC_000001.10	+	FAM43B
chr1	27189640	27190947	1308	NC_000001.10	+	SFN
chr1	38509501	38512465	2965	NC_000001.10	-	POU3F1
chr1	41326726	41328035	1310	NC_000001.10	-	CITED4
chr1	47881957	47883724	1768	NC_000001.10	+	FOXE3
chr1	47903716	47906363	2648	NC_000001.10	+	FOXD2
chr1	59041105	59042924	1820	NC_000001.10	-	TACSTD2
chr1	59246463	59249719	3257	NC_000001.10	-	JUN
chr1	63788238	63790799	2562	NC_000001.10	+	FOXD3
chr1	92540090	92540968	879	NC_000001.10	-	SETSIP
chr1	107599296	107601916	2621	NC_000001.10	+	PRMT6
chr1	110655065	110656569	1505	NC_000001.10	+	UBL4B
chr1	111059839	111061797	1959	NC_000001.10	-	KCNA10
chr1	120436156	120439138	2983	NC_000001.10	-	ADAM30
chr1	144363462	144364221	760	NC_000001.10	-	PPIAL4A
chr1	147954635	147955394	760	NC_000001.10	-	PPIAL4G
chr1	148201752	148202511	760	NC_000001.10	-	PPIAL4D
chr1	148644036	148644795	760	NC_000001.10	+	PPIAL4E
chr1	148806040	148806799	760	NC_000001.10	+	PPIAL4F
chr1	149553028	149553787	760	NC_000001.10	+	PPIAL4C
chr1	149784780	149785248	469	NC_000001.10	-	H3C13
chr1	149804221	149804616	396	NC_000001.10	+	H4C14
chr1	149812259	149812780	522	NC_000001.10	-	H3C14
chr1	149813785	149814317	533	NC_000001.10	-	H2AC18
chr1	149822628	149823161	534	NC_000001.10	+	H2AC19
chr1	152586287	152586574	288	NC_000001.10	+	LCE3B
chr1	152595310	152595579	270	NC_000001.10	-	LCE3A
chr1	152691998	152692946	949	NC_000001.10	+	C1orf68
chr1	152784447	152785584	1138	NC_000001.10	+	LCE1B
chr1	152799949	152800573	625	NC_000001.10	+	LCE1A
chr1	155911429	155912878	1450	NC_000001.10	+	RXFP4
chr1	156268415	156269098	684	NC_000001.10	-	VHLL
chr1	158097077	158098091	1015	NC_000001.10	-	SMIM42
chr1	158368312	158369256	945	NC_000001.10	-	OR10T2
chr1	158548709	158549689	981	NC_000001.10	-	OR10X1
chr1	158669468	158670442	975	NC_000001.10	-	OR6K2
chr1	158724510	158725681	1172	NC_000001.10	+	OR6K6
chr1	159504868	159505797	930	NC_000001.10	-	OR10J5
chr1	159994743	160001780	7038	NC_000001.10	-	PIGM
chr1	161494330	161496684	2355	NC_000001.10	+	HSPA6
chr1	181057836	181062036	4201	NC_000001.10	+	IER5
chr1	182367252	182369802	2551	NC_000001.10	-	TEDDM1
chr1	200842109	200843306	1198	NC_000001.10	+	GPR25
chr1	205052257	205053588	1332	NC_000001.10	-	TMEM81
chr1	212797816	212800117	2302	NC_000001.10	+	GARIN4
chr1	223566757	223568807	2051	NC_000001.10	+	CCDC185
chr1	228612546	228613061	516	NC_000001.10	-	H3-4
chr1	232941162	232945675	4514	NC_000001.10	+	MAP10
chr1	237167403	237167741	339	NC_000001.10	-	MT1HL1
chr1	242121069	242122364	1296	NC_000001.10	+	BECN2
chr1	244893003	244894317	1315	NC_000001.10	-	LOC122455338
chr1	247751662	247752615	954	NC_000001.10	+	OR2G2
chr1	247768888	247769817	930	NC_000001.10	+	OR2G3
chr1	248004230	248005198	969	NC_000001.10	-	OR11L1
chr1	248058889	248059833	945	NC_000001.10	+	OR2W3
chr1	248128535	248129688	1154	NC_000001.10	+	OR2AK2
chr1	248308450	248309388	939	NC_000001.10	+	OR2M5
chr1	248486932	248487870	939	NC_000001.10	-	OR2M7
chr1	248512077	248513015	939	NC_000001.10	+	OR14C36
chr1	248524967	248525929	963	NC_000001.10	+	OR2T4
chr1	248636652	248637608	957	NC_000001.10	+	OR2T3
chr1	248651890	248654414	2525	NC_000001.10	+	OR2T5
chr1	248737102	248738058	957	NC_000001.10	-	OR2T34
chr10	5540660	5541533	874	NC_000010.10	-	CALML5
chr10	5566924	5568734	1811	NC_000010.10	+	CALML3
chr10	23728004	23731306	3303	NC_000010.10	+	OTUD1
chr10	35927175	35931224	4050	NC_000010.10	-	FZD8
chr10	64564480	64568239	3760	NC_000010.10	+	ADO
chr10	69990352	69991870	1519	NC_000010.10	-	ATOH7
chr10	81272289	81276196	3908	NC_000010.10	+	EIF5AL1
chr10	90965386	90967074	1689	NC_000010.10	-	CH25H
chr10	99079028	99081672	2645	NC_000010.10	+	FRAT1
chr10	99092254	99094486	2233	NC_000010.10	-	FRAT2
chr10	103825106	103827793	2688	NC_000010.10	+	HPS6
chr10	105005644	105007773	2130	NC_000010.10	+	RPEL1
chr10	112836787	112840665	3879	NC_000010.10	+	ADRA2A
chr10	115803625	115806663	3039	NC_000010.10	+	ADRB1
chr11	1605572	1606513	942	NC_000011.9	-	KRTAP5-1
chr11	1618407	1619524	1118	NC_000011.9	-	KRTAP5-2
chr11	1628795	1629693	899	NC_000011.9	-	KRTAP5-3
chr11	1642188	1643368	1181	NC_000011.9	-	KRTAP5-4
chr11	1651005	1652160	1156	NC_000011.9	+	KRTAP5-5
chr11	1718425	1718985	561	NC_000011.9	+	KRTAP5-6
chr11	3239174	3240043	870	NC_000011.9	-	MRGPRG
chr11	4388493	4389616	1124	NC_000011.9	-	OR52B4
chr11	4470525	4471591	1067	NC_000011.9	+	OR52K2
chr11	4566421	4567374	954	NC_000011.9	+	OR52M1
chr11	4608023	4609135	1113	NC_000011.9	+	OR52I2
chr11	4615269	4616243	975	NC_000011.9	+	OR52I1
chr11	4824663	4825610	948	NC_000011.9	-	OR52R1
chr11	4842551	4843686	1136	NC_000011.9	+	OR51F2
chr11	4869467	4870438	972	NC_000011.9	-	OR51S1
chr11	4903130	4904113	984	NC_000011.9	+	OR51T1
chr11	4944604	4945569	966	NC_000011.9	-	OR51G1
chr11	4976002	4976943	942	NC_000011.9	-	OR51A2
chr11	5067756	5068691	936	NC_000011.9	+	OR52J3
chr11	5079880	5080857	978	NC_000011.9	-	OR52E2
chr11	5220965	5221912	948	NC_000011.9	-	OR51V1
chr11	5322244	5323176	933	NC_000011.9	-	OR51B4
chr11	5344589	5345527	939	NC_000011.9	-	OR51B2
chr11	5443341	5444436	1096	NC_000011.9	+	OR51Q1
chr11	5461800	5462744	945	NC_000011.9	-	OR51I1
chr11	5509915	5510979	1065	NC_000011.9	+	OR52D1
chr11	5535623	5537929	2307	NC_000011.9	-	UBQLNL
chr11	5602107	5603114	1008	NC_000011.9	+	OR52B6
chr11	5757678	5759753	2076	NC_000011.9	+	OR56B1
chr11	5862158	5863127	970	NC_000011.9	-	OR52E6
chr11	5877979	5878920	942	NC_000011.9	-	OR52E8
chr11	5988783	5989724	942	NC_000011.9	-	OR56A5
chr11	6007122	6008215	1094	NC_000011.9	-	OR52L1
chr11	6128914	6130065	1152	NC_000011.9	+	OR56B4
chr11	6190585	6191556	972	NC_000011.9	-	OR52B2
chr11	6220454	6221416	963	NC_000011.9	+	OR52W1
chr11	6866914	6867867	954	NC_000011.9	+	OR10A5
chr11	6897856	6898850	995	NC_000011.9	+	OR10A4
chr11	6912805	6913731	927	NC_000011.9	-	OR2D2
chr11	6942233	6943225	993	NC_000011.9	+	OR2D3
chr11	7110229	7112379	2151	NC_000011.9	+	RBMXL2
chr11	7817521	7818489	969	NC_000011.9	-	OR5P2
chr11	13030863	13033666	2804	NC_000011.9	+	RASSF10
chr11	18194384	18195827	1444	NC_000011.9	+	MRGPRX4
chr11	22644079	22647369	3291	NC_000011.9	-	FANCF
chr11	27015659	27018634	2976	NC_000011.9	+	FIBIN
chr11	35640008	35642413	2406	NC_000011.9	+	FJX1
chr11	43964187	43965428	1242	NC_000011.9	+	C11orf96
chr11	48238362	48239291	930	NC_000011.9	+	OR4B1
chr11	48266656	48267567	912	NC_000011.9	+	OR4X2
chr11	48285413	48286330	918	NC_000011.9	+	OR4X1
chr11	48327775	48328704	930	NC_000011.9	+	OR4S1
chr11	48346472	48347507	1036	NC_000011.9	+	OR4C3
chr11	48387037	48388017	981	NC_000011.9	-	OR4C5
chr11	48510345	48511274	930	NC_000011.9	+	OR4A47
chr11	49973943	49974971	1029	NC_000011.9	+	OR4C13
chr11	50003009	50004071	1063	NC_000011.9	-	OR4C12
chr11	51411378	51412448	1071	NC_000011.9	-	OR4A5
chr11	51515282	51516211	930	NC_000011.9	+	OR4C46
chr11	55110677	55111663	987	NC_000011.9	+	OR4A16
chr11	55135450	55136394	945	NC_000011.9	+	OR4A15
chr11	55321945	55322895	951	NC_000011.9	+	OR4C15
chr11	55339604	55340536	933	NC_000011.9	+	OR4C16
chr11	55405834	55406772	939	NC_000011.9	+	OR4P4
chr11	55540914	55541858	945	NC_000011.9	+	OR5D13
chr11	55563032	55563976	945	NC_000011.9	+	OR5D14
chr11	55578843	55579952	1110	NC_000011.9	+	OR5L1
chr11	55587106	55588047	942	NC_000011.9	+	OR5D18
chr11	55594695	55595630	936	NC_000011.9	+	OR5L2
chr11	55606228	55607214	987	NC_000011.9	+	OR5D16
chr11	55681126	55682058	933	NC_000011.9	-	OR5W2
chr11	55702932	55703876	945	NC_000011.9	-	OR5I1
chr11	55761157	55762101	945	NC_000011.9	-	OR5F1
chr11	55860784	55861716	933	NC_000011.9	+	OR8I2
chr11	55889849	55890787	939	NC_000011.9	+	OR8H3
chr11	55926870	55927793	924	NC_000011.9	-	OR8K5
chr11	55944094	55945032	939	NC_000011.9	+	OR5J2
chr11	56019730	56020698	969	NC_000011.9	+	OR5T3
chr11	56113515	56114474	960	NC_000011.9	+	OR8K1
chr11	56143100	56144029	930	NC_000011.9	+	OR8U1
chr11	56184734	56185708	975	NC_000011.9	-	OR8U3
chr11	56229945	56230877	933	NC_000011.9	-	OR5M9
chr11	56257911	56258846	936	NC_000011.9	-	OR5M8
chr11	56309816	56310733	918	NC_000011.9	-	OR5M11
chr11	56344250	56345197	948	NC_000011.9	-	OR5M10
chr11	56408965	56409915	951	NC_000011.9	-	OR5AP2
chr11	56431162	56432094	933	NC_000011.9	+	OR5AR1
chr11	56756389	56757318	930	NC_000011.9	+	OR5AK2
chr11	57970676	57971614	939	NC_000011.9	-	OR1S2
chr11	57995354	57996390	1037	NC_000011.9	-	OR10Q1
chr11	58034264	58035732	1469	NC_000011.9	-	OR10W1
chr11	58125597	58126542	946	NC_000011.9	-	OR5B17
chr11	58274280	58275578	1299	NC_000011.9	-	OR5B21
chr11	59224434	59225378	945	NC_000011.9	+	OR4D6
chr11	59271049	59271984	936	NC_000011.9	+	OR4D11
chr11	59480389	59481318	930	NC_000011.9	-	OR10V1
chr11	61276221	61278490	2270	NC_000011.9	+	LRRC10B
chr11	66081965	66084515	2551	NC_000011.9	-	CD248
chr11	68747490	68748455	966	NC_000011.9	-	MRGPRD
chr11	71238313	71239715	1403	NC_000011.9	+	KRTAP5-7
chr11	71249071	71250255	1185	NC_000011.9	+	KRTAP5-8
chr11	71259466	71260654	1189	NC_000011.9	+	KRTAP5-9
chr11	71276609	71277781	1173	NC_000011.9	+	KRTAP5-10
chr11	71292901	71293921	1021	NC_000011.9	-	KRTAP5-11
chr11	74951819	74954749	2931	NC_000011.9	+	TPBGL
chr11	82440982	82444906	3925	NC_000011.9	-	FAM181B
chr11	89819118	89820299	1182	NC_000011.9	+	UBTFL1
chr11	94277087	94283061	5975	NC_000011.9	+	FUT4
chr11	94758422	94760760	2339	NC_000011.9	+	KDM4E
chr11	113650518	113651207	690	NC_000011.9	+	CLDN25
chr11	119205237	119208019	2783	NC_000011.9	+	RNF26
chr11	121986048	121986923	876	NC_000011.9	-	BLID
chr11	123624288	123625226	939	NC_000011.9	-	OR6X1
chr11	123676116	123677057	942	NC_000011.9	-	OR6M1
chr11	123810324	123811280	957	NC_000011.9	+	OR4D5
chr11	123813574	123814545	972	NC_000011.9	-	OR6T1
chr11	123847368	123848488	1121	NC_000011.9	-	OR10S1
chr11	123864870	123865868	999	NC_000011.9	-	OR10G6
chr11	123893720	123894655	936	NC_000011.9	+	OR10G9
chr11	124189158	124190093	936	NC_000011.9	-	OR8D2
chr11	124293838	124294767	930	NC_000011.9	-	OR8B4
chr11	124412618	124413550	933	NC_000011.9	-	OR8B12
chr11	124439893	124441270	1378	NC_000011.9	+	OR8A1
chr12	5153045	5155954	2910	NC_000012.11	+	KCNA5
chr12	10954131	10955226	1096	NC_000012.11	-	TAS2R7
chr12	10958650	10959885	1236	NC_000012.11	-	TAS2R8
chr12	10961693	10962767	1075	NC_000012.11	-	TAS2R9
chr12	10977818	10978957	1140	NC_000012.11	-	TAS2R10
chr12	11138512	11139511	1000	NC_000012.11	-	TAS2R50
chr12	11148560	11150903	2344	NC_000012.11	-	TAS2R20
chr12	11174218	11175219	1002	NC_000012.11	-	TAS2R19
chr12	11182986	11184006	1021	NC_000012.11	-	TAS2R31
chr12	11213964	11214893	930	NC_000012.11	-	TAS2R46
chr12	11243886	11244912	1027	NC_000012.11	-	TAS2R43
chr12	11285557	11287243	1687	NC_000012.11	-	TAS2R30
chr12	11323793	11328615	4823	NC_000012.11	+	SMIM10L1
chr12	11338599	11339543	945	NC_000012.11	-	TAS2R42
chr12	14923654	14924065	412	NC_000012.11	-	H4-16
chr12	31944119	31945232	1114	NC_000012.11	-	H3-5
chr12	48577427	48579709	2283	NC_000012.11	+	CCDC184
chr12	48596122	48597075	954	NC_000012.11	-	OR10AD1
chr12	48722763	48724062	1300	NC_000012.11	+	H1-7
chr12	48866342	48867405	1064	NC_000012.11	+	ANP32D
chr12	48919415	48920353	939	NC_000012.11	+	OR8S1
chr12	52207705	52208709	1005	NC_000012.11	-	TMDD1
chr12	53635684	53636506	823	NC_000012.11	+	LOC122455340
chr12	55614809	55615759	951	NC_000012.11	+	OR10A7
chr12	55794313	55795251	939	NC_000012.11	+	OR6C65
chr12	55820038	55820976	939	NC_000012.11	+	OR6C76
chr12	55862984	55863922	939	NC_000012.11	-	OR6C70
chr12	55886162	55887100	939	NC_000012.11	+	OR6C68
chr12	56030676	56031617	942	NC_000012.11	+	OR10P1
chr12	70002344	70004687	2344	NC_000012.11	-	LRRC10
chr12	74931615	74939210	7596	NC_000012.11	+	ATXN7L3B
chr12	108168481	108170421	1941	NC_000012.11	+	ASCL4
chr12	123185840	123187904	2065	NC_000012.11	-	HCAR2
chr12	123199303	123201358	2056	NC_000012.11	-	HCAR3
chr12	123210623	123215391	4769	NC_000012.11	-	HCAR1
chr12	130647009	130650285	3277	NC_000012.11	+	FZD10
chr13	25670274	25673392	3119	NC_000013.10	+	PABPC3
chr13	37677396	37679801	2406	NC_000013.10	-	CSNK1A1L
chr13	41701705	41706938	5234	NC_000013.10	-	KBTBD6
chr13	41763970	41768705	4736	NC_000013.10	-	KBTBD7
chr13	64320874	64322309	1436	NC_000013.10	+	LOC112267897
chr13	64406494	64407186	693	NC_000013.10	-	LOC647264
chr13	77454310	77460540	6231	NC_000013.10	-	KCTD12
chr13	95361876	95364799	2924	NC_000013.10	-	SOX21
chr13	112721463	112726020	4558	NC_000013.10	+	SOX1
chr13	114743219	114743487	269	NC_000013.10	-	C13orf46
chr14	19377594	19378574	981	NC_000014.8	+	OR11H12
chr14	20181095	20182042	948	NC_000014.8	-	OR11H2
chr14	20215587	20216528	942	NC_000014.8	+	OR4Q3
chr14	20388766	20389737	972	NC_000014.8	+	OR4K5
chr14	20443750	20444724	975	NC_000014.8	+	OR4K15
chr14	20528204	20529142	939	NC_000014.8	+	OR4L1
chr14	20691869	20692861	993	NC_000014.8	+	OR11H6
chr14	21108855	21109850	996	NC_000014.8	-	OR6S1
chr14	21525981	21526614	634	NC_000014.8	+	RNASE8
chr14	21623024	21624222	1199	NC_000014.8	-	OR5AU1
chr14	22101992	22103096	1105	NC_000014.8	-	OR10G2
chr14	23511421	23513269	1849	NC_000014.8	+	PSMB11
chr14	29235993	29239483	3491	NC_000014.8	+	FOXG1
chr14	36003370	36006260	2891	NC_000014.8	+	INSM2
chr14	38723205	38725298	2094	NC_000014.8	-	CLEC14A
chr14	44973352	44976486	3135	NC_000014.8	-	FSCB
chr14	47120213	47120984	772	NC_000014.8	-	RPL10L
chr14	59927477	59932098	4622	NC_000014.8	-	GPR135
chr14	61744088	61748056	3969	NC_000014.8	-	TMEM30B
chr14	77490886	77495051	4166	NC_000014.8	-	IRF2BPL
chr14	102027688	102029789	2102	NC_000014.8	+	DIO3
chr15	22368478	22369561	1084	NC_000015.9	+	OR4M2
chr15	22382473	22383813	1341	NC_000015.9	+	OR4N4
chr15	23810821	23813191	2371	NC_000015.9	+	MKRN3
chr15	23888696	23893014	4319	NC_000015.9	-	MAGEL2
chr15	23930547	23932452	1906	NC_000015.9	-	NDN
chr15	24920922	24928540	7619	NC_000015.9	+	NPAP1
chr15	35375611	35377496	1886	NC_000015.9	-	NANOGP8
chr15	40615893	40618916	3024	NC_000015.9	+	INAFM2
chr15	40763183	40765357	2175	NC_000015.9	+	CHST14
chr15	75246759	75249113	2355	NC_000015.9	-	RPP25
chr15	75931434	75932565	1132	NC_000015.9	-	IMP3
chr15	81293264	81298129	4866	NC_000015.9	+	TLNRD1
chr16	3405889	3407306	1418	NC_000016.9	+	OR2C1
chr16	11367056	11367486	431	NC_000016.9	-	PRM3
chr16	27078248	27080487	2240	NC_000016.9	+	C16orf82
chr16	30454952	30457195	2244	NC_000016.9	-	SEPHS2
chr16	51679668	51680990	1323	NC_000016.9	+	HNRNPA1L3
chr16	86600435	86603334	2900	NC_000016.9	+	FOXC2
chr16	86612155	86617084	4930	NC_000016.9	+	FOXL1
chr17	1173738	1175109	1372	NC_000017.10	+	BHLHA9
chr17	2965963	2966901	939	NC_000017.10	-	OR1D5
chr17	3029904	3030845	942	NC_000017.10	-	OR1G1
chr17	3100813	3101742	930	NC_000017.10	+	OR1A2
chr17	3289224	3290168	945	NC_000017.10	+	OR1R1P
chr17	3300398	3301704	1307	NC_000017.10	-	OR1E1
chr17	3336164	3337135	972	NC_000017.10	-	OR1E2
chr17	8091663	8093498	1836	NC_000017.10	-	BORCS6
chr17	8700428	8702683	2256	NC_000017.10	-	MFSD6L
chr17	33519539	33521412	1874	NC_000017.10	-	SLC35G3
chr17	36827956	36831210	3255	NC_000017.10	-	EPOP
chr17	38516904	38520989	4086	NC_000017.10	-	GJD3
chr17	39149682	39150416	735	NC_000017.10	-	KRTAP3-3
chr17	39155445	39156158	714	NC_000017.10	-	KRTAP3-2
chr17	39164773	39165380	608	NC_000017.10	-	KRTAP3-1
chr17	39182278	39183460	1183	NC_000017.10	-	KRTAP1-5
chr17	39185603	39186447	845	NC_000017.10	-	KRTAP1-4
chr17	39190136	39191126	991	NC_000017.10	-	KRTAP1-3
chr17	39196793	39197702	910	NC_000017.10	-	KRTAP1-1
chr17	39202793	39203568	776	NC_000017.10	-	KRTAP2-1
chr17	39210750	39211482	733	NC_000017.10	-	KRTAP2-2
chr17	39215492	39216366	875	NC_000017.10	-	KRTAP2-3
chr17	39221368	39222131	764	NC_000017.10	-	KRTAP2-4
chr17	39240402	39241396	995	NC_000017.10	+	KRTAP4-7
chr17	39253233	39254394	1162	NC_000017.10	-	KRTAP4-8
chr17	39257754	39258461	708	NC_000017.10	-	KRTAP4-16
chr17	39261641	39262740	1100	NC_000017.10	+	KRTAP4-9
chr17	39273433	39274625	1193	NC_000017.10	-	KRTAP4-11
chr17	39279343	39280434	1092	NC_000017.10	-	KRTAP4-12
chr17	39295685	39296796	1112	NC_000017.10	-	KRTAP4-6
chr17	39305176	39306077	902	NC_000017.10	-	KRTAP4-5
chr17	39315901	39317000	1100	NC_000017.10	-	KRTAP4-4
chr17	39323483	39324473	991	NC_000017.10	-	KRTAP4-3
chr17	39333698	39334473	776	NC_000017.10	-	KRTAP4-2
chr17	39340352	39341163	812	NC_000017.10	-	KRTAP4-1
chr17	39346139	39346891	753	NC_000017.10	+	KRTAP9-1
chr17	39382900	39383904	1005	NC_000017.10	+	KRTAP9-2
chr17	39388701	39389706	1006	NC_000017.10	+	KRTAP9-3
chr17	39394251	39395256	1006	NC_000017.10	+	KRTAP9-8
chr17	39405939	39406905	967	NC_000017.10	+	KRTAP9-4
chr17	39411636	39412616	981	NC_000017.10	+	KRTAP9-9
chr17	39421630	39422112	483	NC_000017.10	+	KRTAP9-6
chr17	39431950	39432459	510	NC_000017.10	+	KRTAP9-7
chr17	39458078	39459103	1026	NC_000017.10	-	KRTAP29-1
chr17	39463952	39465561	1610	NC_000017.10	-	KRTAP16-1
chr17	39471164	39471962	799	NC_000017.10	-	KRTAP17-1
chr17	40274822	40275370	549	NC_000017.10	+	HSPB9
chr17	42634852	42638630	3779	NC_000017.10	+	FZD2
chr17	43225842	43229466	3625	NC_000017.10	+	HEXIM1
chr17	43922247	43924433	2187	NC_000017.10	+	SPPL2C
chr17	45055522	45056619	1098	NC_000017.10	-	RPRML
chr17	51900288	51902554	2267	NC_000017.10	+	KIF2B
chr17	54671060	54672972	1913	NC_000017.10	+	NOG
chr17	55821856	55822660	805	NC_000017.10	-	CCDC182
chr17	59667782	59668580	799	NC_000017.10	-	NACA2
chr18	580380	582114	1735	NC_000018.9	+	CETN1
chr18	7231087	7232042	956	NC_000018.9	+	LRRC30
chr18	11609595	11610611	1017	NC_000018.9	+	SLC35G4
chr18	19993562	19997878	4317	NC_000018.9	-	CTAGE1
chr18	29339547	29340843	1297	NC_000018.9	-	SLC25A52
chr18	54814318	54817641	3324	NC_000018.9	+	BOD1L2
chr18	58038295	58040008	1714	NC_000018.9	-	MC4R
chr19	3178767	3180330	1564	NC_000019.9	+	S1PR4
chr19	4791746	4801285	9540	NC_000019.9	+	FEM1A
chr19	5455428	5456867	1440	NC_000019.9	+	ZNRF4
chr19	8807750	8809145	1396	NC_000019.9	-	ACTL9
chr19	9225504	9226439	936	NC_000019.9	-	OR7G1
chr19	9236688	9237626	939	NC_000019.9	-	OR7G3
chr19	15052301	15053260	960	NC_000019.9	+	OR7C2
chr19	15838834	15839862	1029	NC_000019.9	+	OR10H2
chr19	16059818	16060768	951	NC_000019.9	+	OR10H4
chr19	36486090	36487214	1125	NC_000019.9	+	SDHAF1
chr19	40021627	40023492	1866	NC_000019.9	-	EID2B
chr19	40029347	40030801	1455	NC_000019.9	-	EID2
chr19	46386866	46389399	2534	NC_000019.9	-	IRF2BP1
chr19	46416472	46418036	1565	NC_000019.9	-	NANOS2
chr19	46913586	46916821	3236	NC_000019.9	-	CCDC8
chr19	46927954	46932193	4240	NC_000019.9	-	PNMA8C
chr19	46994448	46999124	4677	NC_000019.9	-	PNMA8B
chr19	51273721	51274989	1269	NC_000019.9	+	GPR32
chr19	53517174	53519376	2203	NC_000019.9	+	ERVV-1
chr19	53761545	53762855	1311	NC_000019.9	+	VN1R2
chr19	53769929	53770976	1048	NC_000019.9	-	VN1R4
chr19	57966158	57968508	2351	NC_000019.9	-	VN1R1
chr2	5832516	5841517	9002	NC_000002.11	+	SOX11
chr2	11052060	11054351	2292	NC_000002.11	+	KCNF1
chr2	17997727	17999065	1339	NC_000002.11	+	MSGN1
chr2	20646835	20649201	2367	NC_000002.11	+	RHOB
chr2	42989639	42991275	1637	NC_000002.11	-	OXER1
chr2	96778624	96782310	3687	NC_000002.11	-	ADRA2B
chr2	105470573	105475032	4460	NC_000002.11	+	POU3F3
chr2	105858200	105859924	1725	NC_000002.11	+	GPR45
chr2	114256242	114258727	2486	NC_000002.11	+	FOXD4L1
chr2	120975055	120980976	5922	NC_000002.11	-	TMEM185B
chr2	130737239	130740311	3073	NC_000002.11	+	RAB6C
chr2	131486643	131487909	1267	NC_000002.11	+	GPR148
chr2	132118065	132121741	3677	NC_000002.11	-	RAB6D
chr2	154333852	154335276	1425	NC_000002.11	-	RPRM
chr2	178413726	178417524	3799	NC_000002.11	-	TTC30B
chr2	178477727	178483470	5744	NC_000002.11	-	TTC30A
chr2	198570093	198573119	3027	NC_000002.11	+	MARS2
chr2	202898578	202903164	4587	NC_000002.11	+	FZD7
chr2	219824388	219826877	2490	NC_000002.11	+	CDK5R2
chr2	223178867	223184874	6008	NC_000002.11	-	LOC122319436
chr2	228252399	228252665	267	NC_000002.11	-	SCYGR1
chr2	228463609	228463971	363	NC_000002.11	+	SCYGR2
chr2	228479254	228479556	303	NC_000002.11	-	SCYGR3
chr2	228482214	228482531	318	NC_000002.11	+	SCYGR4
chr2	228531520	228531777	258	NC_000002.11	+	SCYGR5
chr2	228589156	228589473	318	NC_000002.11	-	SCYGR6
chr2	228593051	228593341	291	NC_000002.11	+	SCYGR7
chr2	228610610	228610936	327	NC_000002.11	+	SCYGR8
chr2	232457575	232458987	1413	NC_000002.11	+	TEX44
chr2	240968908	240969846	939	NC_000002.11	-	OR6B2
chr20	278211	280965	2755	NC_000020.10	+	ZCCHC3
chr20	306196	310868	4673	NC_000020.10	+	SOX12
chr20	18794427	18795022	596	NC_000020.10	+	SCP2D1
chr20	20348748	20351593	2846	NC_000020.10	+	INSM1
chr20	23015949	23019874	3926	NC_000020.10	+	SSTR4
chr20	23026270	23030309	4040	NC_000020.10	-	THBD
chr20	30432106	30433407	1302	NC_000020.10	-	FOXS1
chr20	32254749	32256331	1583	NC_000020.10	+	ACTL10
chr20	39314488	39317876	3389	NC_000020.10	-	MAFB
chr20	54823788	54824871	1084	NC_000020.10	+	MC3R
chr20	61637279	61638316	1038	NC_000020.10	-	BHLHE23
chr20	62492851	62494341	1491	NC_000020.10	+	ABHD16B
chr21	31537883	31539123	1241	NC_000021.8	-	CLDN17
chr21	31586324	31588415	2092	NC_000021.8	-	CLDN8
chr21	31653627	31655268	1642	NC_000021.8	-	KRTAP24-1
chr21	31661463	31661832	370	NC_000021.8	-	KRTAP25-1
chr21	31691442	31692633	1192	NC_000021.8	-	KRTAP26-1
chr21	31709331	31710012	682	NC_000021.8	-	KRTAP27-1
chr21	31720717	31720924	208	NC_000021.8	-	KRTAP23-1
chr21	31743708	31744589	882	NC_000021.8	-	KRTAP13-2
chr21	31768349	31769140	792	NC_000021.8	+	KRTAP13-1
chr21	31797698	31798244	547	NC_000021.8	-	KRTAP13-3
chr21	31802538	31803344	807	NC_000021.8	+	KRTAP13-4
chr21	31812593	31813187	595	NC_000021.8	+	KRTAP15-1
chr21	31852025	31852686	662	NC_000021.8	-	KRTAP19-1
chr21	31859362	31859755	394	NC_000021.8	-	KRTAP19-2
chr21	31863780	31864331	552	NC_000021.8	-	KRTAP19-3
chr21	31869142	31869483	342	NC_000021.8	-	KRTAP19-4
chr21	31873975	31874459	485	NC_000021.8	-	KRTAP19-5
chr21	31913854	31914183	330	NC_000021.8	-	KRTAP19-6
chr21	31933194	31933633	440	NC_000021.8	-	KRTAP19-7
chr21	31962424	31962716	293	NC_000021.8	-	KRTAP22-2
chr21	31964759	31965394	636	NC_000021.8	+	KRTAP6-3
chr21	31970909	31971221	313	NC_000021.8	-	KRTAP6-2
chr21	31973406	31973701	296	NC_000021.8	+	KRTAP22-1
chr21	31985750	31986249	500	NC_000021.8	-	KRTAP6-1
chr21	31988744	31989018	275	NC_000021.8	+	KRTAP20-1
chr21	31992946	31993169	224	NC_000021.8	+	KRTAP20-4
chr21	32007525	32007938	414	NC_000021.8	+	KRTAP20-2
chr21	32015183	32015455	273	NC_000021.8	+	KRTAP20-3
chr21	32090843	32091095	253	NC_000021.8	-	KRTAP21-3
chr21	32119112	32119577	466	NC_000021.8	-	KRTAP21-2
chr21	32127333	32127746	414	NC_000021.8	-	KRTAP21-1
chr21	32185015	32185592	578	NC_000021.8	-	KRTAP8-1
chr21	32252963	32253899	937	NC_000021.8	-	KRTAP11-1
chr21	32410478	32410795	318	NC_000021.8	-	KRTAP19-8
chr21	34442447	34444719	2273	NC_000021.8	+	OLIG1
chr21	35772410	35773370	961	NC_000021.8	-	C21orf140
chr21	45977673	45978678	1006	NC_000021.8	-	KRTAP10-3
chr21	45993606	45995248	1643	NC_000021.8	+	KRTAP10-4
chr21	45999332	46000481	1150	NC_000021.8	-	KRTAP10-5
chr21	46011149	46012386	1238	NC_000021.8	-	KRTAP10-6
chr21	46020497	46022091	1595	NC_000021.8	+	KRTAP10-7
chr21	46031996	46032871	876	NC_000021.8	+	KRTAP10-8
chr21	46047010	46048295	1286	NC_000021.8	+	KRTAP10-9
chr21	46057273	46058372	1100	NC_000021.8	+	KRTAP10-10
chr21	46066331	46067567	1237	NC_000021.8	+	KRTAP10-11
chr21	46074130	46074576	447	NC_000021.8	-	KRTAP12-4
chr21	46077849	46078258	410	NC_000021.8	+	KRTAP12-3
chr21	46086106	46086844	739	NC_000021.8	-	KRTAP12-2
chr21	46101491	46102078	588	NC_000021.8	-	KRTAP12-1
chr21	46117087	46117959	873	NC_000021.8	+	KRTAP10-12
chr22	16448824	16449771	948	NC_000022.10	-	OR11H1
chr22	17071641	17073700	2060	NC_000022.10	-	CCT8L2
chr22	20455682	20461786	6105	NC_000022.10	-	RIMBP3
chr22	20483851	20484549	699	NC_000022.10	+	FAM246B
chr22	21714890	21715588	699	NC_000022.10	-	FAM246A
chr22	21738040	21743767	5728	NC_000022.10	+	RIMBP3B
chr22	46651560	46659240	7681	NC_000022.10	-	PKDREJ
chr3	42913684	42917371	3688	NC_000003.11	-	CYP8B1
chr3	45265958	45267779	1822	NC_000003.11	-	TMEM158
chr3	97806017	97806946	930	NC_000003.11	+	OR5AC2
chr3	97983088	97984200	1113	NC_000003.11	+	OR5H6
chr3	98001349	98002914	1566	NC_000003.11	+	OR5H2
chr3	98072698	98073663	966	NC_000003.11	+	OR5K4
chr3	98109510	98110475	966	NC_000003.11	+	OR5K3
chr3	98216525	98217475	951	NC_000003.11	+	OR5K2
chr3	98250822	98253525	2704	NC_000003.11	+	GPR15
chr3	107096286	107097482	1197	NC_000003.11	+	CCDC54
chr3	113953478	113956425	2948	NC_000003.11	-	ZNF80
chr3	129033614	129035129	1516	NC_000003.11	-	H1-10
chr3	137483157	137485176	2020	NC_000003.11	+	SOX14
chr3	138722804	138725110	2307	NC_000003.11	-	PRR23A
chr3	138737873	138739768	1896	NC_000003.11	-	PRR23B
chr3	138760944	138763734	2791	NC_000003.11	-	PRR23C
chr3	152552920	152559228	6309	NC_000003.11	+	P2RY1
chr3	152880015	152888416	8402	NC_000003.11	+	RAP2B
chr3	159943209	159946000	2792	NC_000003.11	+	C3orf80
chr3	160394948	160396236	1289	NC_000003.11	+	ARL14
chr3	181429713	181432224	2512	NC_000003.11	+	SOX2
chr3	184428152	184429852	1701	NC_000003.11	-	MAGEF1
chr3	191178952	191179245	294	NC_000003.11	+	PYDC2
chr3	194406612	194409766	3155	NC_000003.11	+	FAM43A
chr4	567669	570084	2416	NC_000004.11	-	TMEM271
chr4	3768112	3770253	2142	NC_000004.11	+	ADRA2C
chr4	6675802	6677774	1973	NC_000004.11	+	LOC93622
chr4	6717901	6719391	1491	NC_000004.11	+	BLOC1S4
chr4	9212383	9213975	1593	NC_000004.11	+	USP17L10
chr4	9217131	9218723	1593	NC_000004.11	+	USP17L11
chr4	9221878	9223470	1593	NC_000004.11	+	USP17L12
chr4	9226622	9228214	1593	NC_000004.11	+	USP17L13
chr4	9236111	9237772	1662	NC_000004.11	+	USP17L15
chr4	9245605	9247197	1593	NC_000004.11	+	USP17L17
chr4	9250356	9251948	1593	NC_000004.11	+	USP17L18
chr4	9255104	9256696	1593	NC_000004.11	+	USP17L19
chr4	9259850	9261442	1593	NC_000004.11	+	USP17L20
chr4	9264598	9266190	1593	NC_000004.11	+	USP17L21
chr4	9269345	9270937	1593	NC_000004.11	+	USP17L22
chr4	9326891	9328483	1593	NC_000004.11	+	USP17L24
chr4	9331637	9333229	1593	NC_000004.11	+	USP17L25
chr4	9336384	9337976	1593	NC_000004.11	+	USP17L26
chr4	9341129	9342721	1593	NC_000004.11	+	USP17L5
chr4	9345874	9347466	1593	NC_000004.11	+	USP17L27
chr4	9350619	9352211	1593	NC_000004.11	+	USP17L28
chr4	9355364	9356956	1593	NC_000004.11	+	USP17L29
chr4	9364855	9366447	1593	NC_000004.11	+	USP17L30
chr4	9783258	9785633	2376	NC_000004.11	+	DRD5
chr4	41983773	41988482	4710	NC_000004.11	+	DCAF4L1
chr4	71554249	71556268	2020	NC_000004.11	+	UTP3
chr4	77815305	77819297	3993	NC_000004.11	-	SOWAHB
chr4	80327515	80329382	1868	NC_000004.11	-	GK2
chr4	94749904	94752115	2212	NC_000004.11	+	ATOH1
chr4	96761244	96762615	1372	NC_000004.11	+	PDHA2
chr4	118004710	118006732	2023	NC_000004.11	-	TRAM1L1
chr4	164392247	164394906	2660	NC_000004.11	-	TKTL2
chr4	184242917	184243579	663	NC_000004.11	-	CLDN24
chr5	17491076	17492185	1110	NC_000005.9	-	H3Y2
chr5	17498340	17498936	597	NC_000005.9	+	TAF11L2
chr5	17518476	17519072	597	NC_000005.9	+	TAF11L3
chr5	17521910	17522506	597	NC_000005.9	+	TAF11L4
chr5	17525344	17525940	597	NC_000005.9	+	TAF11L5
chr5	17528778	17529374	597	NC_000005.9	+	TAF11L6
chr5	17585271	17585867	597	NC_000005.9	-	TAF11L7
chr5	17590473	17591069	597	NC_000005.9	-	TAF11L8
chr5	17593907	17594503	597	NC_000005.9	-	TAF11L9
chr5	17597341	17597937	597	NC_000005.9	-	TAF11L10
chr5	17604292	17605848	1557	NC_000005.9	+	TAF11L11
chr5	17611099	17612053	955	NC_000005.9	+	TAF11L12
chr5	17632197	17632793	597	NC_000005.9	+	TAF11L13
chr5	17634569	17635162	594	NC_000005.9	+	TAF11L14
chr5	17654977	17655958	982	NC_000005.9	-	H3Y1
chr5	33936491	33939023	2533	NC_000005.9	+	RXFP3
chr5	53751529	53752207	679	NC_000005.9	+	HSPB3
chr5	56775845	56778638	2794	NC_000005.9	-	ACTBL2
chr5	63253701	63258272	4572	NC_000005.9	-	HTR1A
chr5	79615821	79617661	1841	NC_000005.9	+	SPZ1
chr5	94955791	94957846	2056	NC_000005.9	+	GPR150
chr5	121187577	121188528	952	NC_000005.9	+	FTMT
chr5	132148994	132152478	3485	NC_000005.9	+	SOWAHA
chr5	134869972	134871654	1683	NC_000005.9	-	NEUROG1
chr5	135527156	135528850	1695	NC_000005.9	-	SMIM32
chr5	137081340	137090052	8713	NC_000005.9	-	HNRNPA0
chr5	140430959	140438931	7973	NC_000005.9	+	PCDHB1
chr5	140474199	140478287	4089	NC_000005.9	+	PCDHB2
chr5	140480057	140483411	3355	NC_000005.9	+	PCDHB3
chr5	140501400	140505205	3806	NC_000005.9	+	PCDHB4
chr5	140514788	140518197	3410	NC_000005.9	+	PCDHB5
chr5	140552225	140555964	3740	NC_000005.9	+	PCDHB7
chr5	140557371	140560120	2750	NC_000005.9	+	PCDHB8
chr5	140579200	140583352	4153	NC_000005.9	+	PCDHB11
chr5	140588291	140592143	3853	NC_000005.9	+	PCDHB12
chr5	140593491	140598551	5061	NC_000005.9	+	PCDHB13
chr5	140602915	140607331	4417	NC_000005.9	+	PCDHB14
chr5	140624963	140628933	3971	NC_000005.9	+	PCDHB15
chr5	140682202	140683616	1415	NC_000005.9	-	SLC25A2
chr5	140698057	140700351	2295	NC_000005.9	-	TAF7
chr5	145892707	145895753	3047	NC_000005.9	-	GPR151
chr5	148206174	148208186	2013	NC_000005.9	+	ADRB2
chr5	154393315	154397701	4387	NC_000005.9	+	KIF4B
chr5	156277306	156279539	2234	NC_000005.9	+	PPP1R2B
chr5	167956310	167957639	1330	NC_000005.9	+	FBLL1
chr5	176827110	176827662	553	NC_000005.9	-	PFN3
chr5	177611506	177614372	2867	NC_000005.9	-	GMCL2
chr5	180166123	180167058	936	NC_000005.9	-	OR2Y1
chr6	1312333	1314993	2661	NC_000006.11	+	FOXQ1
chr6	1610150	1614132	3983	NC_000006.11	+	FOXC1
chr6	18120671	18122908	2238	NC_000006.11	-	NHLRC1
chr6	21593982	21598850	4869	NC_000006.11	+	SOX4
chr6	22569795	22571895	2101	NC_000006.11	+	HDGFL1
chr6	26017260	26018015	756	NC_000006.11	-	H1-1
chr6	26027124	26027511	388	NC_000006.11	-	H4C2
chr6	26043455	26043941	487	NC_000006.11	-	H2BC3
chr6	26045612	26046097	486	NC_000006.11	+	H3C3
chr6	26055968	26056698	731	NC_000006.11	-	H1-2
chr6	26104161	26104565	405	NC_000006.11	+	H4C3
chr6	26107640	26108363	724	NC_000006.11	-	H1-6
chr6	26156557	26157343	787	NC_000006.11	+	H1-4
chr6	26183989	26184458	470	NC_000006.11	+	H2BC6
chr6	26188938	26189340	403	NC_000006.11	-	H4C4
chr6	26204838	26205249	412	NC_000006.11	+	H4C5
chr6	26234440	26235215	776	NC_000006.11	-	H1-3
chr6	26240621	26241021	401	NC_000006.11	+	H4C6
chr6	26246839	26247224	386	NC_000006.11	-	H4C7
chr6	26271146	26271641	496	NC_000006.11	-	H3C8
chr6	26273159	26273640	482	NC_000006.11	+	H2BC10
chr6	26285354	26285762	409	NC_000006.11	-	H4C8
chr6	27114885	27115341	457	NC_000006.11	+	H2AC12
chr6	27276156	27280052	3897	NC_000006.11	-	POM121L2
chr6	27777829	27778314	486	NC_000006.11	+	H3C10
chr6	27791870	27792258	389	NC_000006.11	+	H4C11
chr6	27798952	27799338	387	NC_000006.11	-	H4C12
chr6	27858093	27858604	512	NC_000006.11	-	H3C12
chr6	27878963	27880174	1212	NC_000006.11	-	OR2B2
chr6	27925019	27925960	942	NC_000006.11	+	OR2B6
chr6	29011990	29012952	963	NC_000006.11	-	OR2W1
chr6	29053985	29055090	1106	NC_000006.11	-	OR2B3
chr6	29341200	29343068	1869	NC_000006.11	-	OR12D3
chr6	29454474	29455733	1260	NC_000006.11	-	MAS1L
chr6	31795515	31798031	2517	NC_000006.11	+	HSPA1B
chr6	49753373	49754998	1626	NC_000006.11	-	PGK2
chr6	63921374	63922932	1559	NC_000006.11	+	FKBP1C
chr6	78170641	78173208	2568	NC_000006.11	-	HTR1B
chr6	90604188	90605839	1652	NC_000006.11	+	GJA10
chr6	99282450	99287334	4885	NC_000006.11	+	POU3F2
chr6	132029581	132032157	2577	NC_000006.11	-	CTAGE9
chr6	132859416	132860475	1060	NC_000006.11	+	TAAR9
chr6	132873811	132874895	1085	NC_000006.11	+	TAAR8
chr6	132891461	132892498	1038	NC_000006.11	+	TAAR6
chr6	137813336	137815531	2196	NC_000006.11	-	OLIG3
chr6	144416021	144416710	690	NC_000006.11	-	SF3B5
chr6	166718788	166721880	3093	NC_000006.11	-	PRR18
chr6	167568735	167571468	2734	NC_000006.11	-	GPR31
chr7	18066393	18067469	1077	NC_000007.13	-	PRPS1L1
chr7	19184405	19185044	640	NC_000007.13	-	FERD3L
chr7	44915898	44925129	9232	NC_000007.13	-	PURB
chr7	48964143	48967050	2908	NC_000007.13	+	CDC14C
chr7	53103326	53104618	1293	NC_000007.13	+	POM121L12
chr7	72848108	72850450	2343	NC_000007.13	+	FZD9
chr7	73183327	73184600	1274	NC_000007.13	-	CLDN3
chr7	73245326	73247020	1695	NC_000007.13	+	CLDN4
chr7	90893748	90900641	6894	NC_000007.13	+	FZD1
chr7	99473685	99474656	972	NC_000007.13	-	OR2AE1
chr7	106294806	106301604	6799	NC_000007.13	-	CCDC71L
chr7	122341722	122342976	1255	NC_000007.13	-	RNF148
chr7	122634758	122635754	997	NC_000007.13	-	TAS2R16
chr7	123670975	123673121	2147	NC_000007.13	-	TMEM229A
chr7	130415525	130418967	3443	NC_000007.13	-	KLF14
chr7	141463897	141464997	1101	NC_000007.13	+	TAS2R3
chr7	141476474	141481491	5018	NC_000007.13	+	TAS2R4
chr7	141490017	141491167	1151	NC_000007.13	+	TAS2R5
chr7	141672431	141673573	1143	NC_000007.13	-	TAS2R38
chr7	142723287	142724219	933	NC_000007.13	-	OR9A2
chr7	142749438	142750379	942	NC_000007.13	+	OR6V1
chr7	142880512	142881528	1017	NC_000007.13	+	TAS2R39
chr7	142919130	142920172	1043	NC_000007.13	+	TAS2R40
chr7	143140546	143141502	957	NC_000007.13	+	TAS2R60
chr7	143174966	143175889	924	NC_000007.13	+	TAS2R41
chr7	143268894	143271480	2587	NC_000007.13	+	CTAGE15
chr7	143452182	143454789	2608	NC_000007.13	-	CTAGE6
chr7	143632326	143633279	954	NC_000007.13	+	OR2F2
chr7	143806676	143807632	957	NC_000007.13	+	OR2A2
chr7	143963767	143966381	2615	NC_000007.13	-	CTAGE8
chr8	116086	117024	939	NC_000008.10	-	OR4F21
chr8	7189909	7191501	1593	NC_000008.10	+	USP17L1
chr8	7194637	7196229	1593	NC_000008.10	+	USP17L4
chr8	7829183	7830775	1593	NC_000008.10	-	USP17L8
chr8	7833915	7835507	1593	NC_000008.10	-	USP17L3
chr8	8559447	8561606	2160	NC_000008.10	+	CLDN23
chr8	11188521	11189869	1349	NC_000008.10	+	SLC35G5
chr8	11989926	11991608	1683	NC_000008.10	-	USP17L7
chr8	11993944	11996358	2415	NC_000008.10	-	USP17L2
chr8	40011001	40012829	1829	NC_000008.10	+	TCIM
chr8	57025501	57026541	1041	NC_000008.10	-	MOS
chr8	65492922	65496184	3263	NC_000008.10	+	BHLHE22
chr8	67341249	67342968	1720	NC_000008.10	+	RRS1
chr8	82605866	82607293	1428	NC_000008.10	-	SLC10A5
chr8	88882975	88886243	3269	NC_000008.10	-	DCAF4L2
chr8	98285716	98290156	4441	NC_000008.10	-	TSPYL5
chr8	125463061	125465267	2207	NC_000008.10	+	TRMT12
chr8	144510234	144512902	2669	NC_000008.10	-	MAFA
chr9	116231	118417	2187	NC_000009.11	-	FOXD4
chr9	21077103	21077941	839	NC_000009.11	-	IFNB1
chr9	21140631	21141831	1201	NC_000009.11	-	IFNW1
chr9	21165636	21166659	1024	NC_000009.11	-	IFNA21
chr9	21186617	21187586	970	NC_000009.11	-	IFNA4
chr9	21201468	21202204	737	NC_000009.11	-	IFNA7
chr9	21206180	21207142	963	NC_000009.11	-	IFNA10
chr9	21216372	21217310	939	NC_000009.11	-	IFNA16
chr9	21227242	21228221	980	NC_000009.11	-	IFNA17
chr9	21239001	21240004	1004	NC_000009.11	-	IFNA14
chr9	21304325	21305312	988	NC_000009.11	-	IFNA5
chr9	21329664	21335403	5740	NC_000009.11	-	KLHL9
chr9	21350317	21350886	570	NC_000009.11	-	IFNA6
chr9	21367371	21368056	686	NC_000009.11	-	IFNA13
chr9	21384254	21385397	1144	NC_000009.11	-	IFNA2
chr9	21409116	21410184	1069	NC_000009.11	+	IFNA8
chr9	21440438	21441315	878	NC_000009.11	+	IFNA1
chr9	21480838	21482312	1475	NC_000009.11	-	IFNE
chr9	25676967	25678442	1476	NC_000009.11	-	TUSC1
chr9	32629452	32635667	6216	NC_000009.11	-	TAF1L
chr9	35869460	35870398	939	NC_000009.11	-	OR13J1
chr9	35906199	35907133	935	NC_000009.11	+	HRCT1
chr9	35957105	35958151	1047	NC_000009.11	-	OR2S2
chr9	36169385	36171331	1947	NC_000009.11	+	CCIN
chr9	69199664	69201910	2247	NC_000009.11	-	FOXD4L6
chr9	70175707	70178815	3109	NC_000009.11	-	FOXD4L5
chr9	70427649	70428899	1251	NC_000009.11	-	FOXD4L4
chr9	70917783	70920000	2218	NC_000009.11	+	FOXD4L3
chr9	71627420	71629029	1610	NC_000009.11	-	PRKACG
chr9	79634571	79635869	1299	NC_000009.11	+	FOXB2
chr9	89559277	89562421	3145	NC_000009.11	-	GAS1
chr9	90571129	90571798	670	NC_000009.11	+	LOC122394732
chr9	100615508	100618999	3492	NC_000009.11	+	FOXE1
chr9	107266544	107267503	960	NC_000009.11	+	OR13F1
chr9	107288534	107289490	957	NC_000009.11	-	OR13C4
chr9	107298030	107299137	1108	NC_000009.11	-	OR13C3
chr9	107331449	107332411	963	NC_000009.11	+	OR13C8
chr9	107360738	107361694	957	NC_000009.11	-	OR13C5
chr9	107366952	107367908	957	NC_000009.11	-	OR13C2
chr9	107379529	107380485	957	NC_000009.11	-	OR13C9
chr9	107456799	107457743	945	NC_000009.11	+	OR13D1
chr9	108424738	108425405	668	NC_000009.11	+	TAL2
chr9	111616868	111618266	1399	NC_000009.11	-	ACTL7B
chr9	111624546	111626036	1491	NC_000009.11	+	ACTL7A
chr9	125239237	125240205	969	NC_000009.11	-	OR1J1
chr9	125273081	125274022	942	NC_000009.11	+	OR1J2
chr9	125281420	125282361	942	NC_000009.11	+	OR1J4
chr9	125288637	125289572	936	NC_000009.11	-	OR1N1
chr9	125315391	125316493	1103	NC_000009.11	+	OR1N2
chr9	125377017	125377961	945	NC_000009.11	+	OR1Q1
chr9	125423995	125424927	933	NC_000009.11	+	OR1L1
chr9	125437409	125438383	975	NC_000009.11	+	OR1L3
chr9	125486269	125487204	936	NC_000009.11	+	OR1L4
chr9	125551212	125552174	963	NC_000009.11	+	OR5C1
chr9	125562402	125563352	951	NC_000009.11	+	OR1K1
chr9	131937831	131940540	2710	NC_000009.11	-	IER5L
chr9	140194083	140196723	2641	NC_000009.11	-	NRARP
chrX	9935398	9936392	995	NC_000023.10	+	CLDN34
chrX	22291030	22292578	1549	NC_000023.10	+	CBLL2
chrX	23018077	23021706	3630	NC_000023.10	+	DDX53
chrX	24326327	24332186	5860	NC_000023.10	-	SUPT20HL2
chrX	24378756	24385956	7201	NC_000023.10	+	SUPT20HL1
chrX	26178718	26180527	1810	NC_000023.10	+	MAGEB6B
chrX	27478324	27481458	3135	NC_000023.10	-	PPP4R3C
chrX	27996109	27999566	3458	NC_000023.10	-	DCAF8L1
chrX	31089350	31090158	809	NC_000023.10	-	FTHL17
chrX	34147869	34150431	2563	NC_000023.10	-	FAM47A
chrX	34960913	34963032	2120	NC_000023.10	+	FAM47B
chrX	37026439	37029737	3299	NC_000023.10	+	FAM47C
chrX	37850032	37850567	536	NC_000023.10	+	H2AP
chrX	37853525	37854157	633	NC_000023.10	+	H2AL3
chrX	40482680	40483388	709	NC_000023.10	+	MPC1L
chrX	42636617	42637414	798	NC_000023.10	-	PPP1R2C
chrX	44703267	44704134	868	NC_000023.10	+	DUSP21
chrX	49644087	49647162	3076	NC_000023.10	+	USP27X
chrX	51149800	51151695	1896	NC_000023.10	+	EZHIP
chrX	51359872	51361764	1893	NC_000023.10	-	CENPVL3
chrX	51424145	51425764	1620	NC_000023.10	-	CENPVL2
chrX	51453608	51455227	1620	NC_000023.10	+	CENPVL1
chrX	51486538	51489328	2791	NC_000023.10	+	GSPT2
chrX	55478560	55479999	1440	NC_000023.10	+	MAGEH1
chrX	55649833	55652625	2793	NC_000023.10	+	FOXR2
chrX	56590060	56594301	4242	NC_000023.10	+	UBQLN2
chrX	57618444	57623910	5467	NC_000023.10	+	ZXDB
chrX	57703500	57706693	3194	NC_000023.10	-	NLRP2B
chrX	57931864	57936892	5029	NC_000023.10	-	ZXDA
chrX	62567107	62571211	4105	NC_000023.10	-	SPIN4
chrX	69282307	69284029	1723	NC_000023.10	+	OTUD6A
chrX	69478016	69480054	2039	NC_000023.10	-	P2RY4
chrX	72222778	72225945	3168	NC_000023.10	+	PABPC1L2B
chrX	72297115	72299351	2237	NC_000023.10	-	PABPC1L2A
chrX	72432135	72434687	2553	NC_000023.10	-	NAP1L2
chrX	73524015	73524869	855	NC_000023.10	+	ZCCHC13
chrX	75002822	75005089	2268	NC_000023.10	-	MAGEE2
chrX	75648103	75651735	3633	NC_000023.10	+	MAGEE1
chrX	82763298	82767135	3838	NC_000023.10	+	POU3F4
chrX	102192200	102193228	1029	NC_000023.10	+	RAB40AL
chrX	108866929	108868401	1473	NC_000023.10	-	KCNE5
chrX	109764124	109766249	2126	NC_000023.10	+	TDGF1P3
chrX	118892551	118894165	1615	NC_000023.10	+	SOWAHD
chrX	120181464	120183948	2485	NC_000023.10	+	GLUD2
chrX	123466510	123470713	4204	NC_000023.10	+	TEX13D
chrX	125297482	125300272	2791	NC_000023.10	-	DCAF12L2
chrX	127184941	127186382	1442	NC_000023.10	-	ACTRT1
chrX	130678048	130678974	927	NC_000023.10	+	OR13H1
chrX	132350690	132352382	1693	NC_000023.10	-	TFDP3
chrX	134125021	134126503	1483	NC_000023.10	+	SMIM10
chrX	134154543	134156572	2030	NC_000023.10	-	RTL8B
chrX	134166385	134167576	1192	NC_000023.10	+	RTL8C
chrX	134443406	134443585	180	NC_000023.10	+	ETDC
chrX	139173837	139175070	1234	NC_000023.10	+	LOC389895
chrX	139585150	139587234	2085	NC_000023.10	-	SOX3
chrX	140267420	140271314	3895	NC_000023.10	-	LDOC1
chrY	2654896	2655723	828	NC_000024.9	-	SRY
chrY	19990140	19992100	1961	NC_000024.9	-	CDY2B
chrY	20137667	20139626	1960	NC_000024.9	+	CDY2A

## Sheet: chromatin-bound
DataS1 Table 3. U2AF2 chromatin-bound gene lists categorized in this study
Chromosome	start	end	length	Refseq_chr_name	strand	gene_name
chr1	1321091	1334715	13625	NC_000001.10	-	CCNL2
chr1	1337289	1342673	5385	NC_000001.10	-	MRPL20
chr1	1633818	1655796	21979	NC_000001.10	-	CDK11A
chr1	6245080	6259655	14576	NC_000001.10	-	RPL22
chr1	6650784	6662929	12146	NC_000001.10	-	KLHL21
chr1	8021771	8045565	23795	NC_000001.10	+	PARK7
chr1	8921059	8938745	17687	NC_000001.10	-	ENO1
chr1	9599524	9645231	45708	NC_000001.10	+	SLC25A33
chr1	10459121	10480568	21448	NC_000001.10	+	PGD
chr1	10516579	10532586	16008	NC_000001.10	-	DFFA
chr1	11072711	11085549	12839	NC_000001.10	+	TARDBP
chr1	11086580	11107296	20717	NC_000001.10	-	MASP2
chr1	11114646	11120075	5430	NC_000001.10	-	SRM
chr1	11126675	11159926	33252	NC_000001.10	-	EXOSC10
chr1	12040501	12073565	33065	NC_000001.10	+	MFN2
chr1	16174202	16266951	92750	NC_000001.10	+	SPEN
chr1	16888818	16940059	51242	NC_000001.10	-	NBPF1
chr1	17345217	17380527	35311	NC_000001.10	-	SDHB
chr1	17733256	17766173	32918	NC_000001.10	-	RCC2
chr1	19401004	19536760	135757	NC_000001.10	-	UBR4
chr1	20208888	20239438	30551	NC_000001.10	+	OTUD3
chr1	21066759	21113800	47042	NC_000001.10	-	HP1BP3
chr1	22004791	22109642	104852	NC_000001.10	-	USP48
chr1	22379202	22427853	48652	NC_000001.10	+	CDC42
chr1	23631181	23670777	39597	NC_000001.10	-	HNRNPR
chr1	24018269	24023325	5057	NC_000001.10	+	RPL11
chr1	24069961	24088549	18589	NC_000001.10	+	ELOA
chr1	24104908	24114722	9815	NC_000001.10	+	PITHD1
chr1	24969793	24999772	29980	NC_000001.10	+	SRRM1
chr1	25548767	25558993	10227	NC_000001.10	-	SYF2
chr1	25757388	25826700	69313	NC_000001.10	+	MACO1
chr1	26210670	26233371	22702	NC_000001.10	-	STMN1
chr1	26437653	26452046	14394	NC_000001.10	+	PDIK1L
chr1	26560691	26605299	44609	NC_000001.10	+	CEP85
chr1	26758812	26797797	38986	NC_000001.10	+	DHDDS
chr1	26798931	26803133	4203	NC_000001.10	+	HMGN2
chr1	27022506	27108595	86090	NC_000001.10	+	ARID1A
chr1	27248234	27273362	25129	NC_000001.10	+	NUDC
chr1	28157293	28178187	20895	NC_000001.10	+	PPP1R8
chr1	28218035	28241308	23274	NC_000001.10	-	RPA2
chr1	28296855	28415121	118267	NC_000001.10	-	EYA3
chr1	28526789	28559540	32752	NC_000001.10	-	DNAJC8
chr1	28562635	28564611	1977	NC_000001.10	+	ATP5IF1
chr1	28586029	28609002	22974	NC_000001.10	+	SESN2
chr1	28655551	28662476	6926	NC_000001.10	+	MED18
chr1	28832555	28865501	32947	NC_000001.10	+	RCC1
chr1	28879597	28905057	25461	NC_000001.10	+	TRNAU1AP
chr1	29063136	29096287	33152	NC_000001.10	+	YTHDF2
chr1	29474255	29508412	34158	NC_000001.10	-	SRSF4
chr1	31404353	31538564	134212	NC_000001.10	-	PUM1
chr1	32372022	32403969	31948	NC_000001.10	-	PTP4A2
chr1	32479469	32526451	46983	NC_000001.10	+	KHDRBS1
chr1	32573657	32642164	68508	NC_000001.10	+	KPNA6
chr1	32645276	32663886	18611	NC_000001.10	+	TXLNA
chr1	33473541	33502484	28944	NC_000001.10	-	AK2
chr1	35734310	35887659	153350	NC_000001.10	+	ZMYM4
chr1	36065142	36107127	41986	NC_000001.10	-	PSMB2
chr1	36185814	36235579	49766	NC_000001.10	-	CLSPN
chr1	36690044	36770958	80915	NC_000001.10	+	THRAP3
chr1	37940181	37949978	9798	NC_000001.10	+	ZC3H12A
chr1	37955594	37980367	24774	NC_000001.10	-	MEAF6
chr1	38000050	38019894	19845	NC_000001.10	-	SNIP1
chr1	38326369	38412729	86361	NC_000001.10	-	INPP5B
chr1	38422647	38455694	33048	NC_000001.10	-	SF3A3
chr1	38462442	38471186	8745	NC_000001.10	-	FHL3
chr1	38478406	38490492	12087	NC_000001.10	+	UTP11
chr1	39456948	39471731	14784	NC_000001.10	+	AKIRIN1
chr1	39492022	39500287	8266	NC_000001.10	+	NDUFS5
chr1	39549839	39952810	402972	NC_000001.10	+	MACF1
chr1	40026488	40042462	15975	NC_000001.10	-	PABPC4
chr1	40303782	40349183	45402	NC_000001.10	-	TRIT1
chr1	40627059	40706593	79535	NC_000001.10	+	RLF
chr1	40723908	40759852	35945	NC_000001.10	+	ZMPSTE24
chr1	40839399	40888998	49600	NC_000001.10	+	SMAP2
chr1	41445368	41478237	32870	NC_000001.10	+	CTPS1
chr1	43124094	43142429	18336	NC_000001.10	+	PPIH
chr1	43148089	43169476	21388	NC_000001.10	+	YBX1
chr1	44115820	44171189	55370	NC_000001.10	+	KDM4A
chr1	45205509	45233439	27931	NC_000001.10	+	KIF2C
chr1	45241212	45244451	3240	NC_000001.10	+	RPS8
chr1	46016498	46035721	19224	NC_000001.10	+	AKR1A1
chr1	46049713	46084565	34853	NC_000001.10	+	NASP
chr1	46085716	46089726	4011	NC_000001.10	-	CCDC17
chr1	46092976	46152205	59230	NC_000001.10	-	GPBP1L1
chr1	46806479	46850871	44393	NC_000001.10	+	NSUN4
chr1	47140831	47184786	43956	NC_000001.10	-	EFCAB14
chr1	47681962	47698007	16046	NC_000001.10	-	TAL1
chr1	47715811	47780568	64758	NC_000001.10	-	STIL
chr1	47799462	47844511	45050	NC_000001.10	+	CMPK1
chr1	52521967	52556388	34422	NC_000001.10	+	BTF3L4
chr1	52816269	52831877	15609	NC_000001.10	-	CC2D1B
chr1	52888947	53018764	129818	NC_000001.10	-	TUT4
chr1	53150121	53164019	13899	NC_000001.10	-	COA7
chr1	53692572	53704190	11619	NC_000001.10	-	MAGOH
chr1	54231151	54303969	72819	NC_000001.10	-	NDC1
chr1	55181534	55208330	26797	NC_000001.10	+	TTC4
chr1	55315300	55352868	37569	NC_000001.10	-	DHCR24
chr1	55505221	55530525	25305	NC_000001.10	+	PCSK9
chr1	55532032	55681037	149006	NC_000001.10	-	USP24
chr1	59120415	59165734	45320	NC_000001.10	-	MYSM1
chr1	62902066	62917475	15410	NC_000001.10	+	USP1
chr1	65730432	65881554	151123	NC_000001.10	+	DNAJC6
chr1	67873493	67896085	22593	NC_000001.10	-	SERBP1
chr1	68939835	68962765	22931	NC_000001.10	-	DEPDC1
chr1	70724682	70820405	95724	NC_000001.10	-	ANKRD13C
chr1	70876951	70905534	28584	NC_000001.10	+	CTH
chr1	71528974	71546718	17745	NC_000001.10	-	ZRANB2
chr1	76190394	76229364	38971	NC_000001.10	+	ACADM
chr1	78161672	78225537	63866	NC_000001.10	-	USP33
chr1	85109389	85156144	46756	NC_000001.10	-	SSX2IP
chr1	85731459	85742315	10857	NC_000001.10	-	BCL10
chr1	86115100	86174116	59017	NC_000001.10	-	ZNHIT6
chr1	89149956	89301938	151983	NC_000001.10	+	PKN2
chr1	89318316	89357250	38935	NC_000001.10	-	GTF2B
chr1	90460669	90501092	40424	NC_000001.10	+	ZNF326
chr1	91966408	91991321	24914	NC_000001.10	+	CDC7
chr1	93544840	93604633	59794	NC_000001.10	+	MTF2
chr1	93811464	93835050	23587	NC_000001.10	+	DR1
chr1	94331840	94344762	12923	NC_000001.10	-	DNTTIP2
chr1	94350755	94374986	24232	NC_000001.10	-	GCLM
chr1	97187340	97289295	101956	NC_000001.10	+	PTBP2
chr1	100169526	100232191	62666	NC_000001.10	-	FRRS1
chr1	100652475	100715390	62916	NC_000001.10	-	DBT
chr1	100731772	100758325	26554	NC_000001.10	+	RTCA
chr1	100810557	100985833	175277	NC_000001.10	+	CDC14A
chr1	101455179	101491340	36162	NC_000001.10	-	DPH5
chr1	109234932	109245550	10619	NC_000001.10	+	PRPF38B
chr1	109289296	109352145	62850	NC_000001.10	+	STXBP3
chr1	109633386	109639556	6171	NC_000001.10	+	TMEM167B
chr1	109756515	109780804	24290	NC_000001.10	+	SARS1
chr1	109852197	109940540	88344	NC_000001.10	-	SORT1
chr1	109941664	109969070	27407	NC_000001.10	-	PSMA5
chr1	110527387	110566364	38978	NC_000001.10	+	AHCYL1
chr1	110881999	110889299	7301	NC_000001.10	+	RBM15
chr1	110905479	110933648	28170	NC_000001.10	-	SLC16A4
chr1	110943875	110950546	6672	NC_000001.10	-	LAMTOR5
chr1	111489812	111506544	16733	NC_000001.10	-	LRIF1
chr1	113454469	113498818	44350	NC_000001.10	-	SLC16A1
chr1	113615820	113674882	59063	NC_000001.10	+	LRIG2
chr1	114304454	114355098	50645	NC_000001.10	-	RSBN1
chr1	114471946	114520491	48546	NC_000001.10	+	HIPK1
chr1	114935412	115053824	118413	NC_000001.10	-	TRIM33
chr1	115110178	115124236	14059	NC_000001.10	-	BCAS2
chr1	115312100	115323306	11207	NC_000001.10	-	SIKE1
chr1	116915866	116947396	31531	NC_000001.10	+	ATP1A1
chr1	117602948	117650075	47128	NC_000001.10	+	TTF2
chr1	144851427	145075933	224507	NC_000001.10	-	PDE4DIP
chr1	145293371	145370303	76933	NC_000001.10	+	NBPF10
chr1	146395055	146467744	72690	NC_000001.10	+	NBPF14
chr1	147400533	147465824	65292	NC_000001.10	+	GPR89B
chr1	150190717	150208460	17744	NC_000001.10	-	ANP32E
chr1	150266281	150281414	15134	NC_000001.10	+	MRPS21
chr1	150293917	150325709	31793	NC_000001.10	+	PRPF3
chr1	150521884	150533413	11530	NC_000001.10	+	ADAMTSL4
chr1	150593722	150602088	8367	NC_000001.10	-	ENSA
chr1	151171028	151222007	50980	NC_000001.10	+	PIP5K1A
chr1	151227210	151239955	12746	NC_000001.10	+	PSMD4
chr1	153606542	153618782	12241	NC_000001.10	+	CHTOP
chr1	154245105	154248351	3247	NC_000001.10	+	HAX1
chr1	155305059	155532594	227536	NC_000001.10	-	ASH1L
chr1	155579961	155584758	4798	NC_000001.10	+	MSTO1
chr1	155867599	155881140	13542	NC_000001.10	-	RIT1
chr1	155882836	155904204	21369	NC_000001.10	-	KHDC4
chr1	155916645	155949408	32764	NC_000001.10	-	ARHGEF2
chr1	155978839	155990742	11904	NC_000001.10	-	SSR2
chr1	156737327	156770607	33281	NC_000001.10	+	PRCC
chr1	160246597	160254941	8345	NC_000001.10	-	PEX19
chr1	161475247	161489619	14373	NC_000001.10	+	FCGR2A
chr1	161719576	161727028	7453	NC_000001.10	+	DUSP12
chr1	162466964	162499421	32458	NC_000001.10	+	UHMK1
chr1	162531321	162571030	39710	NC_000001.10	+	UAP1
chr1	165693528	165738159	44632	NC_000001.10	-	TMCO1
chr1	168148200	168171347	23148	NC_000001.10	+	TIPRL
chr1	170501307	170522975	21669	NC_000001.10	+	GORAB
chr1	171454669	171562650	107982	NC_000001.10	+	PRRC2C
chr1	171750800	171766856	16057	NC_000001.10	+	METTL13
chr1	173446474	173457954	11481	NC_000001.10	+	PRDX6
chr1	173684120	173755830	71711	NC_000001.10	+	KLHL20
chr1	173900222	173991495	91274	NC_000001.10	-	RC3H1
chr1	179809111	179846938	37828	NC_000001.10	-	TOR1AIP2
chr1	179851420	179889211	37792	NC_000001.10	+	TOR1AIP1
chr1	179923945	180084010	160066	NC_000001.10	+	CEP350
chr1	182808482	182857117	48636	NC_000001.10	+	DHX9
chr1	183441634	183523326	81693	NC_000001.10	+	SMG7
chr1	184659371	184723992	64622	NC_000001.10	-	EDEM3
chr1	185265520	185286375	20856	NC_000001.10	-	IVNS1ABP
chr1	193065595	193075244	9650	NC_000001.10	-	GLRX2
chr1	197053257	197115799	62543	NC_000001.10	-	ASPM
chr1	200374079	200379164	5086	NC_000001.10	-	ZNF281
chr1	200520625	200589879	69255	NC_000001.10	-	KIF14
chr1	201798285	201853419	55135	NC_000001.10	+	IPO9
chr1	201924631	201939792	15162	NC_000001.10	+	TIMM17A
chr1	201951776	201975271	23496	NC_000001.10	+	RNPEP
chr1	202116141	202130716	14576	NC_000001.10	-	PTPN7
chr1	202300785	202311064	10280	NC_000001.10	-	UBE2T
chr1	202693623	202777549	83927	NC_000001.10	-	KDM5B
chr1	202860248	202897727	37480	NC_000001.10	-	KLHL12
chr1	202909953	202927700	17748	NC_000001.10	-	ADIPOR1
chr1	202976502	202993976	17475	NC_000001.10	+	TMEM183A
chr1	203830727	203840280	9554	NC_000001.10	+	SNRPE
chr1	204372509	204380945	8437	NC_000001.10	-	PPP1R15B
chr1	204485534	204527248	41715	NC_000001.10	+	MDM4
chr1	205055270	205091106	35837	NC_000001.10	-	RBBP5
chr1	205577071	205601139	24069	NC_000001.10	-	ELK4
chr1	205681950	205719310	37361	NC_000001.10	-	NUCKS1
chr1	206764974	206785818	20845	NC_000001.10	-	EIF2D
chr1	207495023	207534311	39289	NC_000001.10	+	CD55
chr1	207925383	207968861	43479	NC_000001.10	+	CD46
chr1	210001317	210030910	29594	NC_000001.10	+	UTP25
chr1	211432708	211489727	57020	NC_000001.10	+	RCOR3
chr1	211831598	211848963	17366	NC_000001.10	-	NEK2
chr1	212458752	212535195	76444	NC_000001.10	+	PPP2R5A
chr1	212537270	212588228	50959	NC_000001.10	-	PACC1
chr1	213031617	213072705	41089	NC_000001.10	+	FLVCR1
chr1	214776538	214837914	61377	NC_000001.10	+	CENPF
chr1	215740647	215795149	54503	NC_000001.10	+	KCTD3
chr1	218458635	218511325	52691	NC_000001.10	+	RRP15
chr1	220083787	220132440	48654	NC_000001.10	-	SLC30A10
chr1	220141942	220219847	77906	NC_000001.10	-	EPRS1
chr1	220230824	220263130	32307	NC_000001.10	-	BPNT1
chr1	222731244	222763275	32032	NC_000001.10	-	TAF1A
chr1	223967595	224033649	66055	NC_000001.10	-	TP53BP2
chr1	224301813	224349749	47937	NC_000001.10	+	FBXO28
chr1	224370942	224381143	10202	NC_000001.10	+	DEGS1
chr1	224415047	224517874	102828	NC_000001.10	-	NVL
chr1	224544581	224567154	22574	NC_000001.10	+	CNIH4
chr1	225589204	225616523	27320	NC_000001.10	-	LBR
chr1	225965528	225978166	12639	NC_000001.10	+	SRP9
chr1	226107578	226111950	4373	NC_000001.10	-	PYCR2
chr1	226170403	226187044	16642	NC_000001.10	-	SDE2
chr1	226249532	226259720	10189	NC_000001.10	+	H3-3A
chr1	226332380	226374442	42063	NC_000001.10	-	ACBD3
chr1	226418850	226497468	78619	NC_000001.10	-	LIN9
chr1	226548392	226595794	47403	NC_000001.10	-	PARP1
chr1	227177559	227506193	328635	NC_000001.10	-	CDC42BPA
chr1	229576006	229644088	68083	NC_000001.10	-	NUP133
chr1	229652329	229694454	42126	NC_000001.10	-	ABCB10
chr1	231664415	231702270	37856	NC_000001.10	+	TSNAX
chr1	234509202	234520826	11625	NC_000001.10	+	COA6
chr1	235272656	235292152	19497	NC_000001.10	-	TOMM20
chr1	235294498	235324565	30068	NC_000001.10	-	RBM34
chr1	236958581	237067281	108701	NC_000001.10	+	MTR
chr1	241660903	241683055	22153	NC_000001.10	-	FH
chr1	242011506	242053241	41736	NC_000001.10	+	EXO1
chr1	244571796	244615362	43567	NC_000001.10	-	ADSS2
chr1	244998608	245008365	9758	NC_000001.10	+	COX20
chr1	245013599	245027845	14247	NC_000001.10	-	HNRNPU
chr1	247002400	247095250	92851	NC_000001.10	-	AHCTF1
chr1	247460717	247495169	34453	NC_000001.10	-	ZNF496
chr10	852854	977645	124792	NC_000010.10	-	LARP4B
chr10	5454520	5501019	46500	NC_000010.10	+	NET1
chr10	5726801	5805703	78903	NC_000010.10	+	TASOR2
chr10	5807186	5855397	48212	NC_000010.10	-	GDI2
chr10	6130997	6159410	28414	NC_000010.10	+	RBM17
chr10	13203558	13253110	49553	NC_000010.10	+	MCM10
chr10	15139354	15146256	6903	NC_000010.10	+	RPP38
chr10	17270240	17279592	9353	NC_000010.10	+	VIM
chr10	21822685	22032559	209875	NC_000010.10	+	MLLT10
chr10	28821708	28912041	90334	NC_000010.10	+	WAC
chr10	30598730	30638207	39478	NC_000010.10	-	MTPAP
chr10	32297943	32345353	47411	NC_000010.10	-	KIF5B
chr10	33189246	33247158	57913	NC_000010.10	-	ITGB1
chr10	43278243	43330385	52143	NC_000010.10	+	BMS1
chr10	43881066	43904634	23569	NC_000010.10	-	HNRNPF
chr10	51565199	51590734	25536	NC_000010.10	+	NCOA4
chr10	51592080	51623350	31271	NC_000010.10	-	TIMM23
chr10	51748128	51770259	22132	NC_000010.10	+	AGAP6
chr10	60028922	60049346	20425	NC_000010.10	+	CISD1
chr10	60145170	60158980	13811	NC_000010.10	+	TFAM
chr10	62538089	62554610	16522	NC_000010.10	+	CDK1
chr10	69644414	69678147	33734	NC_000010.10	+	SIRT1
chr10	70173821	70231878	58058	NC_000010.10	-	DNA2
chr10	70237755	70287280	49526	NC_000010.10	-	SLC25A16
chr10	70320094	70454244	134151	NC_000010.10	+	TET1
chr10	70480996	70552134	71139	NC_000010.10	+	CCAR1
chr10	70661071	70706603	45533	NC_000010.10	+	DDX50
chr10	70715926	70744824	28899	NC_000010.10	+	DDX21
chr10	70748559	70776738	28180	NC_000010.10	+	KIFBP
chr10	70847359	70864567	17209	NC_000010.10	+	SRGN
chr10	70883934	70934168	50235	NC_000010.10	+	VPS26A
chr10	70939990	70968849	28860	NC_000010.10	+	SUPV3L1
chr10	71029756	71161638	131883	NC_000010.10	+	HK1
chr10	71962591	71993185	30595	NC_000010.10	-	PPA1
chr10	74033682	74035794	2113	NC_000010.10	+	DDIT4
chr10	74766975	74856624	89650	NC_000010.10	-	P4HA1
chr10	74870213	74891581	21369	NC_000010.10	+	NUDT13
chr10	75008607	75012402	3796	NC_000010.10	-	MRPS16
chr10	75134859	75173816	38958	NC_000010.10	-	ANXA7
chr10	76969928	76991206	21279	NC_000010.10	+	VDAC2
chr10	79734907	79789273	54367	NC_000010.10	-	POLR3A
chr10	79793621	79816564	22944	NC_000010.10	+	RPS24
chr10	81107225	81115090	7866	NC_000010.10	+	PPIF
chr10	85899265	85913324	14060	NC_000010.10	+	GHITM
chr10	88195013	88281549	86537	NC_000010.10	-	WAPL
chr10	89264650	89313218	48569	NC_000010.10	+	MINPP1
chr10	89511269	89577983	66715	NC_000010.10	-	ATAD1
chr10	91461347	91534691	73345	NC_000010.10	+	KIF20B
chr10	92631731	92668313	36583	NC_000010.10	+	RPP30
chr10	93558183	93625232	67050	NC_000010.10	+	TNKS2
chr10	93683527	93791194	107668	NC_000010.10	+	BTAF1
chr10	94211441	94333850	122410	NC_000010.10	-	IDE
chr10	94352887	94415152	62266	NC_000010.10	+	KIF11
chr10	96305545	96361856	56312	NC_000010.10	+	HELLS
chr10	98277867	98346769	68903	NC_000010.10	-	TM9SF3
chr10	99185948	99193201	7254	NC_000010.10	+	PGAM1
chr10	101156627	101190381	33755	NC_000010.10	-	GOT1
chr10	101909851	101945786	35936	NC_000010.10	-	ERLIN1
chr10	101948057	101989353	41297	NC_000010.10	-	CHUK
chr10	101992055	102027395	35341	NC_000010.10	-	CWF19L1
chr10	102106990	102124583	17594	NC_000010.10	+	SCD
chr10	102672720	102724891	52172	NC_000010.10	+	SLF2
chr10	103544207	103578201	33995	NC_000010.10	-	OGA
chr10	103892797	103910090	17294	NC_000010.10	+	PPRC1
chr10	103912146	103923627	11482	NC_000010.10	+	NOLC1
chr10	105062553	105110897	48345	NC_000010.10	-	PCGF6
chr10	106013931	106027213	13283	NC_000010.10	+	GSTO1
chr10	112050488	112064678	14191	NC_000010.10	-	SMNDC1
chr10	112327453	112365806	38354	NC_000010.10	+	SMC3
chr10	120900279	120925226	24948	NC_000010.10	-	SFXN4
chr10	120927232	120938324	11093	NC_000010.10	-	PRDX3
chr10	121332977	121356476	23500	NC_000010.10	-	TIAL1
chr10	121652242	121704169	51928	NC_000010.10	+	SEC23IP
chr10	124913918	124929983	16066	NC_000010.10	+	BUB3
chr10	126085872	126107492	21621	NC_000010.10	-	OAT
chr10	126446403	126480456	34054	NC_000010.10	-	EEF1AKMT2
chr10	127408278	127452708	44431	NC_000010.10	+	EDRF1
chr10	129894923	129924687	29765	NC_000010.10	-	MKI67
chr10	131934655	131978641	43987	NC_000010.10	+	GLRX3
chr11	307816	309395	1580	NC_000011.9	+	IFITM2
chr11	747464	765012	17549	NC_000011.9	+	TALDO1
chr11	809967	812876	2910	NC_000011.9	+	RPLP2
chr11	2965667	3013559	47893	NC_000011.9	-	NAP1L4
chr11	3022159	3078653	56495	NC_000011.9	-	CARS1
chr11	3379157	3400376	21220	NC_000011.9	-	ZNF195
chr11	4115915	4160162	44248	NC_000011.9	+	RRM1
chr11	5405042	5414493	9452	NC_000011.9	+	OR51M1
chr11	5470553	5477748	7196	NC_000011.9	+	OR51I2
chr11	8008884	8023399	14516	NC_000011.9	+	EIF3F
chr11	9302201	9336140	33940	NC_000011.9	-	TMEM41B
chr11	9406199	9469674	63476	NC_000011.9	+	IPO7
chr11	9482559	9550071	67513	NC_000011.9	+	ZNF143
chr11	9595217	9611532	16316	NC_000011.9	+	WEE1
chr11	10533220	10562734	29515	NC_000011.9	-	RNF141
chr11	10772793	10801293	28501	NC_000011.9	+	CTR9
chr11	10818593	10830473	11881	NC_000011.9	-	EIF4G2
chr11	10874253	10879600	5348	NC_000011.9	-	ZBED5
chr11	11863519	11983434	119916	NC_000011.9	+	USP47
chr11	13690215	13753893	63679	NC_000011.9	+	FAR1
chr11	14479058	14521357	42300	NC_000011.9	-	COPB1
chr11	17095935	17099214	3280	NC_000011.9	-	RPS13
chr11	18101839	18127629	25791	NC_000011.9	-	SAAL1
chr11	18416110	18429972	13863	NC_000011.9	+	LDHA
chr11	19245610	19263202	17593	NC_000011.9	-	E2F8
chr11	20409262	20530884	121623	NC_000011.9	+	PRMT3
chr11	27515965	27528316	12352	NC_000011.9	-	LIN7C
chr11	30344651	30359770	15120	NC_000011.9	+	ARL14EP
chr11	32914357	33001816	87460	NC_000011.9	+	QSER1
chr11	33106130	33183026	76897	NC_000011.9	-	CSTF3
chr11	33880122	33913623	33502	NC_000011.9	-	LMO2
chr11	34073278	34124157	50880	NC_000011.9	+	CAPRIN1
chr11	34127176	34168455	41280	NC_000011.9	+	NAT10
chr11	34460481	34493607	33127	NC_000011.9	+	CAT
chr11	43333546	43366079	32534	NC_000011.9	+	API5
chr11	43380470	43516481	136012	NC_000011.9	+	TTC17
chr11	46764598	46867831	103234	NC_000011.9	-	CKAP5
chr11	47440326	47447990	7665	NC_000011.9	-	PSMC3
chr11	47638869	47664111	25243	NC_000011.9	-	MTCH2
chr11	47738046	47788893	50848	NC_000011.9	-	FNBP4
chr11	47799670	47870096	70427	NC_000011.9	-	NUP160
chr11	57174427	57195053	20627	NC_000011.9	-	SLC43A3
chr11	57435586	57468654	33069	NC_000011.9	+	ZDHHC5
chr11	58390138	58393206	3069	NC_000011.9	+	CNTF
chr11	59341871	59383247	41377	NC_000011.9	-	OSBP
chr11	59404189	59436510	32322	NC_000011.9	-	PATL1
chr11	60658019	60674057	16039	NC_000011.9	-	PRPF19
chr11	62327068	62341363	14296	NC_000011.9	-	EEF1G
chr11	62342524	62358995	16472	NC_000011.9	-	TUT1
chr11	62439145	62441158	2014	NC_000011.9	+	UQCC3
chr11	62443972	62446545	2574	NC_000011.9	-	UBXN1
chr11	62623581	62656332	32752	NC_000011.9	+	SLC3A2
chr11	63952744	63972015	19272	NC_000011.9	+	STIP1
chr11	64532078	64546014	13937	NC_000011.9	-	SF1
chr11	65029433	65066156	36724	NC_000011.9	+	POLA2
chr11	68228220	68382802	154583	NC_000011.9	+	PPP6R3
chr11	70116796	70230502	113707	NC_000011.9	+	PPFIA1
chr11	70244635	70282681	38047	NC_000011.9	+	CTTN
chr11	77300998	77321401	20404	NC_000011.9	+	AQP11
chr11	77325575	77348839	23265	NC_000011.9	-	CLNS1A
chr11	77811992	77850672	38681	NC_000011.9	-	ALG8
chr11	82868173	82898493	30321	NC_000011.9	+	PCF11
chr11	85359011	85367586	8576	NC_000011.9	+	TMEM126A
chr11	85668218	85780902	112685	NC_000011.9	-	PICALM
chr11	85955795	85989852	34058	NC_000011.9	+	EED
chr11	88026760	88070904	44145	NC_000011.9	-	CTSC
chr11	89933597	89956217	22621	NC_000011.9	-	CHORDC1
chr11	93517448	93548129	30682	NC_000011.9	+	MED17
chr11	102921415	102962889	41475	NC_000011.9	-	DCUN1D5
chr11	107879624	107978488	98865	NC_000011.9	+	CUL5
chr11	107987432	108018330	30899	NC_000011.9	+	ACAT1
chr11	110045647	110167339	121693	NC_000011.9	-	RDX
chr11	114310189	114321001	10813	NC_000011.9	+	REXO2
chr11	118230315	118269926	39612	NC_000011.9	+	UBE4A
chr11	118272321	118280562	8242	NC_000011.9	+	ATP5MG
chr11	118443124	118473748	30625	NC_000011.9	+	ARCN1
chr11	118618472	118661873	43402	NC_000011.9	-	DDX6
chr11	118938529	118952682	14154	NC_000011.9	+	VPS11
chr11	122928197	122932844	4648	NC_000011.9	-	HSPA8
chr11	125439373	125454579	15207	NC_000011.9	+	EI24
chr11	125462747	125492986	30240	NC_000011.9	+	STT3A
chr11	129733531	129765473	31943	NC_000011.9	-	NFRKB
chr12	4382928	4414519	31592	NC_000012.11	+	CCND2
chr12	6679248	6716545	37298	NC_000012.11	-	CHD4
chr12	6775643	6798738	23096	NC_000012.11	-	ZNF384
chr12	8071826	8088783	16958	NC_000012.11	-	SLC2A3
chr12	9905082	9913497	8416	NC_000012.11	-	CD69
chr12	10756789	10766208	9420	NC_000012.11	-	MAGOHB
chr12	10851688	10875922	24235	NC_000012.11	-	YBX3
chr12	16035321	16056412	21092	NC_000012.11	+	STRAP
chr12	21788276	21810776	22501	NC_000012.11	-	LDHB
chr12	22199152	22218602	19451	NC_000012.11	+	CMAS
chr12	27863765	27909228	45464	NC_000012.11	+	MRPS35
chr12	29490285	29534105	43821	NC_000012.11	-	ERGIC2
chr12	31433518	31479084	45567	NC_000012.11	-	SINHCAF
chr12	44187526	44200120	12595	NC_000012.11	-	TWF1
chr12	46312914	46384357	71444	NC_000012.11	-	SCAF11
chr12	46576846	46662826	85981	NC_000012.11	-	SLC38A1
chr12	46751971	46766556	14586	NC_000012.11	-	SLC38A2
chr12	48055032	48099813	44782	NC_000012.11	-	RPAP3
chr12	49046994	49076021	29028	NC_000012.11	-	KANSL2
chr12	49082241	49110490	28250	NC_000012.11	-	CCNT1
chr12	49521565	49525178	3614	NC_000012.11	-	TUBA1B
chr12	50135340	50158717	23378	NC_000012.11	+	TMBIM6
chr12	50382945	50419277	36333	NC_000012.11	-	RACGAP1
chr12	50479125	50494490	15366	NC_000012.11	+	SMARCD1
chr12	50794668	50873787	79120	NC_000012.11	+	LARP4
chr12	53400240	53435999	35760	NC_000012.11	+	EIF4B
chr12	53662083	53687422	25340	NC_000012.11	+	ESPL1
chr12	53773960	53810230	36271	NC_000012.11	+	SP1
chr12	53835518	53840422	4905	NC_000012.11	+	PRR13
chr12	54058954	54070114	11161	NC_000012.11	-	ATP5MC2
chr12	54718915	54745630	26716	NC_000012.11	+	COPZ1
chr12	54762920	54785082	22163	NC_000012.11	-	ZNF385A
chr12	54789045	54813050	24006	NC_000012.11	-	ITGA5
chr12	54849741	54867386	17646	NC_000012.11	-	GTSF1
chr12	56435702	56438481	2780	NC_000012.11	+	RPS26
chr12	56498343	56507694	9352	NC_000012.11	+	PA2G4
chr12	56595963	56615753	19791	NC_000012.11	-	RNF41
chr12	57031959	57039768	7810	NC_000012.11	-	ATP5F1B
chr12	57057133	57082068	24936	NC_000012.11	-	PTGES3
chr12	57106211	57119083	12873	NC_000012.11	-	NACA
chr12	57125364	57146107	20744	NC_000012.11	-	PRIM1
chr12	57449426	57472574	23149	NC_000012.11	-	NEMP1
chr12	62654185	62810169	155985	NC_000012.11	+	USP15
chr12	67663138	67713733	50596	NC_000012.11	+	CAND1
chr12	69004679	69065681	61003	NC_000012.11	+	RAP1B
chr12	69633349	69668138	34790	NC_000012.11	+	CPSF6
chr12	69753523	69784650	31128	NC_000012.11	+	YEATS4
chr12	69979239	69995350	16112	NC_000012.11	+	CCT2
chr12	76430365	76478465	48101	NC_000012.11	-	NAP1L1
chr12	77415031	77459349	44319	NC_000012.11	-	E2F7
chr12	80167343	80329240	161898	NC_000012.11	-	PPP1R12A
chr12	92534054	92539622	5569	NC_000012.11	-	BTG1
chr12	93861290	93909990	48701	NC_000012.11	+	MRPL42
chr12	93963745	93970521	6777	NC_000012.11	+	SOCS2
chr12	95414005	95467394	53390	NC_000012.11	-	NR2C1
chr12	98909351	98944129	34779	NC_000012.11	+	TMPO
chr12	98987464	99000145	12682	NC_000012.11	+	SLC25A3
chr12	100594593	100618202	23610	NC_000012.11	+	ACTR6
chr12	101673883	101780396	106514	NC_000012.11	+	UTP20
chr12	101786894	101801598	14705	NC_000012.11	-	ARL1
chr12	104166088	104235012	68925	NC_000012.11	-	NT5DC3
chr12	104324188	104341704	17517	NC_000012.11	+	HSP90B1
chr12	104343972	104350993	7022	NC_000012.11	-	C12orf73
chr12	104510864	104531988	21125	NC_000012.11	-	NFYB
chr12	105501509	105562908	61400	NC_000012.11	+	WASHC4
chr12	108079576	108106939	27364	NC_000012.11	+	PWP1
chr12	108126648	108154914	28267	NC_000012.11	-	PRDM4
chr12	108909054	108914987	5934	NC_000012.11	+	FICD
chr12	110719052	110788898	69847	NC_000012.11	+	ATP2A2
chr12	110810705	110841513	30809	NC_000012.11	-	ANAPC7
chr12	110872628	110888142	15515	NC_000012.11	-	ARPC3
chr12	111157485	111180696	23212	NC_000012.11	-	PPP1CC
chr12	112280032	112340026	59995	NC_000012.11	+	MAPKAPK5
chr12	112464493	112546587	82095	NC_000012.11	-	NAA25
chr12	112563364	112591408	28045	NC_000012.11	+	TRAFD1
chr12	118573929	118583389	9461	NC_000012.11	+	PEBP1
chr12	120105938	120119424	13487	NC_000012.11	+	PRKAB1
chr12	120565006	120632518	67513	NC_000012.11	-	GCN1
chr12	120875916	120878533	2618	NC_000012.11	+	COX6A1
chr12	120972159	121015391	43233	NC_000012.11	+	RNF10
chr12	121016567	121019205	2639	NC_000012.11	-	POP5
chr12	121746048	121792012	45965	NC_000012.11	-	ANAPC5
chr12	121837921	121862151	24231	NC_000012.11	+	RNF34
chr12	122956147	122985479	29333	NC_000012.11	-	ZCCHC8
chr12	123237371	123255611	18241	NC_000012.11	+	DENR
chr12	123773656	123849394	75739	NC_000012.11	-	SBNO1
chr12	123868679	123893900	25222	NC_000012.11	+	KMT5A
chr12	124069099	124083129	14031	NC_000012.11	+	TMED2
chr12	125396192	125399196	3005	NC_000012.11	-	UBC
chr12	132195635	132284283	88649	NC_000012.11	+	SFSWAP
chr12	132413821	132430441	16621	NC_000012.11	+	PUS1
chr12	132434487	132565005	130519	NC_000012.11	+	EP400
chr12	133287428	133299320	11893	NC_000012.11	+	PGAM5
chr12	133302089	133338418	36330	NC_000012.11	-	ANKLE2
chr12	133345500	133405667	60168	NC_000012.11	-	GOLGA3
chr13	20207799	20247581	39783	NC_000013.10	+	MPHOSPH8
chr13	20248892	20357085	108194	NC_000013.10	-	PSPC1
chr13	21351468	21476913	125446	NC_000013.10	-	XPO4
chr13	21714258	21723236	8979	NC_000013.10	+	SAP18
chr13	25456417	25496999	40583	NC_000013.10	-	CENPJ
chr13	25875763	25916559	40797	NC_000013.10	+	NUP58
chr13	27825695	27830705	5011	NC_000013.10	+	RPL21
chr13	29233267	29253096	19830	NC_000013.10	+	POMP
chr13	31709110	31736525	27416	NC_000013.10	-	HSPH1
chr13	37523875	37573504	49630	NC_000013.10	-	ALG5
chr13	38923988	38937756	13769	NC_000013.10	+	UFM1
chr13	42846288	42897397	51110	NC_000013.10	+	AKAP11
chr13	45907606	45915318	7713	NC_000013.10	-	TPT1
chr13	46700058	46756312	56255	NC_000013.10	-	LCP1
chr13	47345391	47371296	25906	NC_000013.10	-	ESD
chr13	48649860	48669240	19381	NC_000013.10	-	MED4
chr13	52986741	53024769	38029	NC_000013.10	-	VPS36
chr13	53029613	53050762	21150	NC_000013.10	+	CKAP2
chr13	53226971	53275044	48074	NC_000013.10	+	SUGT1
chr13	79893003	79980390	87388	NC_000013.10	-	RBM26
chr13	95226308	95248406	22099	NC_000013.10	-	TGDS
chr13	98605929	98676550	70622	NC_000013.10	+	IPO5
chr13	103249336	103332308	82973	NC_000013.10	+	TPP2
chr13	107194021	107220485	26465	NC_000013.10	-	ARGLU1
chr13	115000372	115038198	37827	NC_000013.10	+	CDC16
chr13	115047076	115071292	24217	NC_000013.10	+	UPF3A
chr13	115079978	115092797	12820	NC_000013.10	+	CHAMP1
chr14	20779529	20801438	21910	NC_000014.8	-	CCNB1IP1
chr14	20811794	20826063	14270	NC_000014.8	+	PARP2
chr14	20937565	20945248	7684	NC_000014.8	+	PNP
chr14	21677306	21737601	60296	NC_000014.8	-	HNRNPC
chr14	21853358	21924282	70925	NC_000014.8	-	CHD8
chr14	23362413	23388358	25946	NC_000014.8	-	RBM23
chr14	23389738	23398585	8848	NC_000014.8	-	PRMT5
chr14	23495060	23504429	9370	NC_000014.8	-	PSMB5
chr14	23790666	23795372	4707	NC_000014.8	+	PABPN1
chr14	31028364	31089270	60907	NC_000014.8	+	G2E3
chr14	31343765	31359824	16060	NC_000014.8	+	COCH
chr14	31569323	31676999	107677	NC_000014.8	-	HECTD1
chr14	35030299	35099354	69056	NC_000014.8	-	SNX6
chr14	35221937	35344566	122630	NC_000014.8	-	BAZ1A
chr14	35452198	35498773	46576	NC_000014.8	+	SRP54
chr14	39583527	39606177	22651	NC_000014.8	+	GEMIN2
chr14	39644458	39652424	7967	NC_000014.8	+	PNN
chr14	45672393	45722405	50013	NC_000014.8	-	MIS18BP1
chr14	50091892	50101962	10071	NC_000014.8	-	DNAAF2
chr14	50110273	50154932	44660	NC_000014.8	-	POLE2
chr14	51706965	51724373	17409	NC_000014.8	+	TMX1
chr14	53106633	53162276	55644	NC_000014.8	-	ERO1A
chr14	53173918	53195308	21391	NC_000014.8	+	PSMC6
chr14	54890279	54908092	17814	NC_000014.8	-	CNIH1
chr14	55518365	55536912	18548	NC_000014.8	+	MAPK1IP1L
chr14	55614853	55658303	43451	NC_000014.8	-	DLGAP5
chr14	56046925	56151302	104378	NC_000014.8	+	KTN1
chr14	58711561	58738722	27162	NC_000014.8	+	PSMA3
chr14	58765273	58840594	75322	NC_000014.8	+	ARID4A
chr14	62162231	62214976	52746	NC_000014.8	+	HIF1A
chr14	62229138	62263146	34009	NC_000014.8	+	SNAPC1
chr14	68143517	68162481	18965	NC_000014.8	-	RDH11
chr14	70233859	70238722	4864	NC_000014.8	+	SRSF5
chr14	73525242	73590607	65366	NC_000014.8	+	RBM25
chr14	75230019	75304021	74003	NC_000014.8	+	YLPM1
chr14	81641796	81687734	45939	NC_000014.8	-	GTF2A1
chr14	91923852	91976898	53047	NC_000014.8	-	PPP4R3A
chr14	96968713	97033453	64741	NC_000014.8	+	PAPOLA
chr14	97263719	97347946	84228	NC_000014.8	+	VRK1
chr14	102226910	102394329	167420	NC_000014.8	+	PPP2R5C
chr14	102430910	102522780	91871	NC_000014.8	+	DYNC1H1
chr15	22833499	22890043	56545	NC_000015.9	+	TUBGCP5
chr15	28356186	28567325	211140	NC_000015.9	-	HERC2
chr15	30918331	30941432	23102	NC_000015.9	+	ARHGAP11B
chr15	35143983	35261943	117961	NC_000015.9	-	AQR
chr15	35270542	35280488	9947	NC_000015.9	-	ZNF770
chr15	40674922	40686489	11568	NC_000015.9	+	KNSTRN
chr15	40861498	40867148	5651	NC_000015.9	+	RPUSD2
chr15	40886447	40956540	70094	NC_000015.9	+	KNL1
chr15	40987372	41024538	37167	NC_000015.9	+	RAD51
chr15	41028085	41047452	19368	NC_000015.9	-	RMDN3
chr15	41271078	41408478	137401	NC_000015.9	-	INO80
chr15	41679551	41694694	15144	NC_000015.9	-	NDUFAF1
chr15	41913422	42062138	148717	NC_000015.9	+	MGA
chr15	42787832	42825256	37425	NC_000015.9	+	SNAP23
chr15	43235095	43398236	163142	NC_000015.9	-	UBR1
chr15	44119200	44160610	41411	NC_000015.9	+	WDR76
chr15	44719827	44821236	101410	NC_000015.9	+	CTDSPL2
chr15	48623292	48635570	12279	NC_000015.9	+	DUT
chr15	49030135	49103266	73132	NC_000015.9	-	CEP152
chr15	50849355	50978994	129640	NC_000015.9	-	TRPM7
chr15	52230222	52263975	33754	NC_000015.9	-	LEO1
chr15	52311416	52359572	48157	NC_000015.9	+	MAPK6
chr15	52839242	52861643	22402	NC_000015.9	-	ARPP19
chr15	55473004	55489139	16136	NC_000015.9	-	RSL24D1
chr15	57998912	58009755	10844	NC_000015.9	+	POLR2M
chr15	58245627	58357909	112283	NC_000015.9	-	ALDH1A2
chr15	59171249	59225878	54630	NC_000015.9	-	SLTM
chr15	59279862	59389618	109757	NC_000015.9	+	RNF111
chr15	59397345	59417244	19900	NC_000015.9	+	CCNB2
chr15	59930261	59949714	19454	NC_000015.9	-	GTF2A2
chr15	59951345	59981519	30175	NC_000015.9	-	BNIP2
chr15	60711808	60771341	59534	NC_000015.9	-	ICE2
chr15	63796792	63886832	90041	NC_000015.9	+	USP3
chr15	63900817	64126147	225331	NC_000015.9	-	HERC1
chr15	64364764	64386037	21274	NC_000015.9	-	CIAO2A
chr15	64388181	64436430	48250	NC_000015.9	+	SNX1
chr15	65255363	65282252	26890	NC_000015.9	-	SPG21
chr15	65409717	65426146	16430	NC_000015.9	-	PDCD7
chr15	65440557	65477680	37124	NC_000015.9	-	CLPX
chr15	65734805	65810027	75223	NC_000015.9	-	DPP8
chr15	66161829	66184327	22499	NC_000015.9	+	RAB11A
chr15	66585647	66626236	40590	NC_000015.9	+	DIS3L
chr15	69706688	69740766	34079	NC_000015.9	+	KIF23
chr15	72491370	72523531	32162	NC_000015.9	-	PKM
chr15	72533522	72564895	31374	NC_000015.9	-	PARP6
chr15	73043635	73076099	32465	NC_000015.9	-	ADPGK
chr15	75212132	75230414	18283	NC_000015.9	-	COX5A
chr15	75890427	75918802	28376	NC_000015.9	-	SNUPN
chr15	76135788	76193419	57632	NC_000015.9	+	UBE2Q2
chr15	78575577	78591951	16375	NC_000015.9	-	WDR61
chr15	78729773	78793795	64023	NC_000015.9	+	IREB2
chr15	78832747	78844759	12013	NC_000015.9	+	PSMA4
chr15	79165232	79190481	25250	NC_000015.9	+	MORF4L1
chr15	81426611	81441520	14910	NC_000015.9	+	CFAP161
chr15	83205501	83209208	3708	NC_000015.9	-	RPS17
chr15	83478380	83504860	26481	NC_000015.9	+	WHAMM
chr15	83685175	83736004	50830	NC_000015.9	-	BTBD1
chr15	85212775	85259370	46596	NC_000015.9	-	SEC11A
chr15	89631687	89745586	113900	NC_000015.9	+	ABHD2
chr15	91260577	91359396	98820	NC_000015.9	+	BLM
chr15	91445612	91465815	20204	NC_000015.9	+	MAN2A2
chr15	91509270	91537765	28496	NC_000015.9	-	PRC1
chr15	93443554	93571226	127673	NC_000015.9	+	CHD2
chr15	101811014	101817690	6677	NC_000015.9	-	SELENOS
chr15	101821715	101835453	13739	NC_000015.9	-	SNRPA1
chr16	238989	279448	40460	NC_000016.9	-	LUC7L
chr16	2198145	2204166	6022	NC_000016.9	+	RAB26
chr16	2303117	2318127	15011	NC_000016.9	-	RNPS1
chr16	2479448	2508855	29408	NC_000016.9	+	CCNF
chr16	4475869	4506776	30908	NC_000016.9	+	DNAJA3
chr16	8985954	9057763	71810	NC_000016.9	-	USP7
chr16	9185501	9215492	29992	NC_000016.9	+	C16orf72
chr16	11844453	11891114	46662	NC_000016.9	-	ZC3H7A
chr16	11927707	11945399	17693	NC_000016.9	-	RSL1D1
chr16	11961985	12010511	48527	NC_000016.9	-	GSPT1
chr16	14726808	14763093	36286	NC_000016.9	+	BFAR
chr16	15153879	15188192	34314	NC_000016.9	-	RRN3
chr16	15959576	15982460	22885	NC_000016.9	-	CEP20
chr16	18792617	18801656	9040	NC_000016.9	-	RPS15A
chr16	18802989	18812871	9883	NC_000016.9	-	ARL6IP1
chr16	18816182	18937730	121549	NC_000016.9	-	SMG1
chr16	19535264	19564730	29467	NC_000016.9	+	CCP110
chr16	20744986	20753140	8155	NC_000016.9	-	THUMPD1
chr16	21413450	21436699	23250	NC_000016.9	-	NPIPB3
chr16	21845903	21869077	23175	NC_000016.9	-	NPIPB4
chr16	22308730	22346417	37688	NC_000016.9	+	POLR3E
chr16	22357257	22385940	28684	NC_000016.9	-	CDR2
chr16	22514920	22547856	32937	NC_000016.9	+	NPIPB5
chr16	23474863	23521815	46953	NC_000016.9	-	GGA2
chr16	23592335	23607637	15303	NC_000016.9	-	NDUFAB1
chr16	24550887	24584184	33298	NC_000016.9	+	RBBP6
chr16	24621526	24837539	216014	NC_000016.9	+	TNRC6A
chr16	28109297	28223286	113990	NC_000016.9	-	XPO6
chr16	28390902	28415206	24305	NC_000016.9	-	EIF3CL
chr16	28699879	28747051	47173	NC_000016.9	+	EIF3C
chr16	28834320	28848553	14234	NC_000016.9	+	ATXN2L
chr16	28962258	28978413	16156	NC_000016.9	+	NFATC2IP
chr16	29494855	29517729	22875	NC_000016.9	-	NPIPB12
chr16	30234218	30259800	25583	NC_000016.9	-	NPIPB13
chr16	30434936	30441351	6416	NC_000016.9	-	DCTPP1
chr16	31191431	31206192	14762	NC_000016.9	+	FUS
chr16	31212807	31214081	1275	NC_000016.9	-	PYCARD
chr16	46612503	46655291	42789	NC_000016.9	-	SHCBP1
chr16	46989274	47007585	18312	NC_000016.9	-	DNAJA2
chr16	53088903	53361409	272507	NC_000016.9	+	CHD9
chr16	56395364	56459457	64094	NC_000016.9	-	AMFR
chr16	56966054	56978776	12723	NC_000016.9	+	HERPUD1
chr16	58191811	58232010	40200	NC_000016.9	-	CSNK2A2
chr16	58741035	58768220	27186	NC_000016.9	-	GOT2
chr16	66754796	66785512	30717	NC_000016.9	-	DYNC1LI2
chr16	66836781	66864879	28099	NC_000016.9	-	NAE1
chr16	69389470	69419910	30441	NC_000016.9	-	TERF2
chr16	69599869	69738557	138689	NC_000016.9	+	NFAT5
chr16	69775774	69788829	13056	NC_000016.9	-	NOB1
chr16	70147529	70196440	48912	NC_000016.9	+	PDPR
chr16	70380806	70407286	26481	NC_000016.9	+	DDX19A
chr16	70409880	70473003	63124	NC_000016.9	-	ST3GAL2
chr16	71762903	71842737	79835	NC_000016.9	-	AP1G1
chr16	74330712	74340186	9475	NC_000016.9	+	PSMD7
chr16	74655297	74700775	45479	NC_000016.9	-	RFWD3
chr16	74905260	75019021	113762	NC_000016.9	-	WDR59
chr16	81115550	81130000	14451	NC_000016.9	-	GCSH
chr16	84733606	84813528	79923	NC_000016.9	+	USP10
chr16	89627065	89633237	6173	NC_000016.9	+	RPL13
chr16	89940000	89977787	37788	NC_000016.9	+	TCF25
chr17	1247569	1303516	55948	NC_000017.10	-	YWHAE
chr17	5344237	5372302	28066	NC_000017.10	-	DHX33
chr17	8339202	8371481	32280	NC_000017.10	+	NDEL1
chr17	8377530	8534043	156514	NC_000017.10	-	MYH10
chr17	17149930	17184560	34631	NC_000017.10	-	COPS3
chr17	18684496	18710027	25532	NC_000017.10	+	TVP23B
chr17	19807615	19881141	73527	NC_000017.10	-	AKAP10
chr17	20902909	20946324	43416	NC_000017.10	-	USP22
chr17	25621140	25642952	21813	NC_000017.10	+	WSB1
chr17	27182034	27188079	6046	NC_000017.10	+	ERAL1
chr17	27232268	27278536	46269	NC_000017.10	-	PHF12
chr17	27582857	27621166	38310	NC_000017.10	-	NUFIP2
chr17	28443834	28513493	69660	NC_000017.10	+	NSRP1
chr17	28575221	28618962	43742	NC_000017.10	-	BLMH
chr17	28804426	28854610	50185	NC_000017.10	+	GOSR1
chr17	29109702	29151710	42009	NC_000017.10	-	CRLF3
chr17	29158984	29222887	63904	NC_000017.10	+	ATAD5
chr17	29226004	29233256	7253	NC_000017.10	-	TEFM
chr17	30187923	30228727	40805	NC_000017.10	-	UTP6
chr17	30264026	30328057	64032	NC_000017.10	+	SUZ12
chr17	30469521	30552746	83226	NC_000017.10	+	RHOT1
chr17	30677176	30708904	31729	NC_000017.10	+	ZNF207
chr17	30771528	30810337	38810	NC_000017.10	+	PSMD11
chr17	33914341	34053432	139092	NC_000017.10	+	AP2B1
chr17	34136488	34174246	37759	NC_000017.10	+	TAF15
chr17	34900768	34946278	45511	NC_000017.10	+	GGNBP2
chr17	35306254	35414171	107918	NC_000017.10	+	AATF
chr17	35766977	35839830	72854	NC_000017.10	+	TADA2A
chr17	36908994	36920478	11485	NC_000017.10	+	PSMB3
chr17	37004113	37009974	5862	NC_000017.10	-	RPL23
chr17	37356536	37360985	4450	NC_000017.10	+	RPL19
chr17	37560538	37607516	46979	NC_000017.10	-	MED1
chr17	37617739	37690797	73059	NC_000017.10	+	CDK12
chr17	38137060	38154212	17153	NC_000017.10	+	PSMD3
chr17	38278224	38293170	14947	NC_000017.10	+	MSL1
chr17	38296790	38328424	31635	NC_000017.10	+	CASC3
chr17	38444131	38460909	16779	NC_000017.10	+	CDC6
chr17	38544777	38574148	29372	NC_000017.10	-	TOP2A
chr17	38781214	38804070	22857	NC_000017.10	-	SMARCE1
chr17	39845137	39848920	3784	NC_000017.10	+	EIF1
chr17	40023170	40075275	52106	NC_000017.10	-	ACLY
chr17	40351195	40428409	77215	NC_000017.10	-	STAT5B
chr17	40439565	40463961	24397	NC_000017.10	+	STAT5A
chr17	40465342	40540460	75119	NC_000017.10	-	STAT3
chr17	40610896	40674597	63702	NC_000017.10	+	ATP6V0A1
chr17	40925467	40931617	6151	NC_000017.10	+	VPS25
chr17	41150290	41154976	4687	NC_000017.10	+	RPL27
chr17	41196312	41277381	81070	NC_000017.10	-	BRCA1
chr17	42111696	42144955	33260	NC_000017.10	-	LSM12
chr17	45195069	45266661	71593	NC_000017.10	-	CDC27
chr17	45600299	45700642	100344	NC_000017.10	+	NPEPPS
chr17	45727285	45762871	35587	NC_000017.10	+	KPNB1
chr17	47074747	47133507	58761	NC_000017.10	+	IGF2BP1
chr17	47481414	47492244	10831	NC_000017.10	-	PHB1
chr17	47778305	47785326	7022	NC_000017.10	-	SLC35B1
chr17	47787694	47841493	53800	NC_000017.10	-	FAM117A
chr17	47866043	47912388	46346	NC_000017.10	+	KAT7
chr17	48796964	48833580	36617	NC_000017.10	+	LUC7L3
chr17	48939584	48945339	5756	NC_000017.10	-	TOB1
chr17	49039535	49198229	158695	NC_000017.10	-	SPAG9
chr17	49242897	49249105	6209	NC_000017.10	+	NME2
chr17	56048913	56065615	16703	NC_000017.10	-	VEZF1
chr17	57287396	57292591	5196	NC_000017.10	+	SMG8
chr17	58029601	58042101	12501	NC_000017.10	-	RNFT1
chr17	58118369	58156282	37914	NC_000017.10	-	HEATR6
chr17	59942728	60005343	62616	NC_000017.10	-	INTS2
chr17	60019966	60142639	122674	NC_000017.10	-	MED13
chr17	60501258	60530746	29489	NC_000017.10	+	METTL2A
chr17	62473902	62493172	19271	NC_000017.10	-	POLG2
chr17	65066560	65241312	174753	NC_000017.10	-	HELZ
chr17	65334032	65362693	28662	NC_000017.10	-	PSMD12
chr17	65714052	65740647	26596	NC_000017.10	+	NOL11
chr17	65821619	65980494	158876	NC_000017.10	+	BPTF
chr17	66031851	66042970	11120	NC_000017.10	+	KPNA2
chr17	72199817	72206794	6978	NC_000017.10	+	RPL38
chr17	73131338	73150607	19270	NC_000017.10	-	JPT1
chr17	73161681	73179054	17374	NC_000017.10	-	SUMO2
chr17	73269073	73285514	16442	NC_000017.10	-	SLC25A19
chr17	73772515	73775860	3346	NC_000017.10	-	H3-3B
chr17	74034866	74068598	33733	NC_000017.10	-	SRP68
chr17	76164626	76169045	4420	NC_000017.10	+	SYNGR2
chr17	76210334	76221716	11383	NC_000017.10	+	BIRC5
chr17	76783463	76837521	54059	NC_000017.10	-	USP36
chr17	78108168	78120927	12760	NC_000017.10	-	EIF4A3
chr17	79476997	79479825	2829	NC_000017.10	-	ACTG1
chr17	79670397	79674547	4151	NC_000017.10	+	MRPL12
chr17	79801042	79818411	17370	NC_000017.10	-	P4HB
chr17	79825597	79829213	3617	NC_000017.10	-	ARHGDIA
chr17	80036214	80056112	19899	NC_000017.10	-	FASN
chr17	80416074	80448413	32340	NC_000017.10	+	NARF
chr18	721588	812243	90656	NC_000018.9	-	YES1
chr18	2655725	2805015	149291	NC_000018.9	+	SMCHD1
chr18	3247480	3256235	8756	NC_000018.9	+	MYL12A
chr18	3262131	3278459	16329	NC_000018.9	+	MYL12B
chr18	9102697	9134339	31643	NC_000018.9	+	NDUFV2
chr18	9546792	9614557	67766	NC_000018.9	-	PPP4R1
chr18	9914013	9960018	46006	NC_000018.9	+	VAPA
chr18	10526024	10552761	26738	NC_000018.9	+	NAPG
chr18	12948010	12987535	39526	NC_000018.9	+	SEH1L
chr18	12991361	13125035	133675	NC_000018.9	+	CEP192
chr18	19109245	19180665	71421	NC_000018.9	-	ESCO1
chr18	19192275	19213481	21207	NC_000018.9	+	SNRPD1
chr18	20513291	20606449	93159	NC_000018.9	+	RBBP8
chr18	21033251	21063104	29854	NC_000018.9	+	RIOK3
chr18	23596217	23671183	74967	NC_000018.9	-	SS18
chr18	29078140	29128971	50832	NC_000018.9	+	DSG2
chr18	29409160	29523091	113932	NC_000018.9	-	TRAPPC8
chr18	29671837	29711524	39688	NC_000018.9	+	RNF138
chr18	32912191	32924384	12194	NC_000018.9	-	ZNF24
chr18	33552642	33559241	6600	NC_000018.9	+	C18orf21
chr18	54264440	54305823	41384	NC_000018.9	-	TXNL1
chr18	55211609	55253934	42326	NC_000018.9	-	FECH
chr18	55267888	55289068	21181	NC_000018.9	-	NARS1
chr18	56995055	57026497	31443	NC_000018.9	-	LMAN1
chr18	61056423	61089709	33287	NC_000018.9	-	VPS4B
chr19	3976054	3985461	9408	NC_000019.9	-	EEF2
chr19	4402637	4443394	40758	NC_000019.9	+	CHAF1A
chr19	10244022	10305629	61608	NC_000019.9	-	DNMT1
chr19	10362627	10370731	8105	NC_000019.9	+	MRPL4
chr19	10501809	10514218	12410	NC_000019.9	-	CDC37
chr19	10596801	10614032	17232	NC_000019.9	-	KEAP1
chr19	10765022	10803076	38055	NC_000019.9	+	ILF3
chr19	11200139	11244496	44358	NC_000019.9	+	LDLR
chr19	11256169	11266458	10290	NC_000019.9	-	SPC24
chr19	12810015	12834746	24732	NC_000019.9	-	TNPO2
chr19	13033293	13044525	11233	NC_000019.9	-	FARSA
chr19	13049423	13055303	5881	NC_000019.9	+	CALR
chr19	17666458	17693966	27509	NC_000019.9	+	COLGALT1
chr19	17970719	17974128	3410	NC_000019.9	+	RPL18A
chr19	18390504	18392432	1929	NC_000019.9	-	JUND
chr19	18496968	18499986	3019	NC_000019.9	+	GDF15
chr19	21324843	21378856	54014	NC_000019.9	+	ZNF431
chr19	32836516	32878573	42058	NC_000019.9	+	ZNF507
chr19	32896676	32976796	80121	NC_000019.9	+	DPY19L3
chr19	33072096	33078359	6264	NC_000019.9	+	PDCD5
chr19	33182727	33204698	21972	NC_000019.9	+	NUDT19
chr19	34663409	34720193	56785	NC_000019.9	+	LSM14A
chr19	34855645	34893318	37674	NC_000019.9	+	GPI
chr19	34895304	34917073	21770	NC_000019.9	+	PDCD2L
chr19	34919286	34962156	42871	NC_000019.9	+	UBA2
chr19	36139225	36149684	10460	NC_000019.9	+	COX6B1
chr19	39109828	39127594	17767	NC_000019.9	+	EIF3K
chr19	39327010	39342987	15978	NC_000019.9	-	HNRNPL
chr19	39923777	39926589	2813	NC_000019.9	-	RPS16
chr19	40953675	40971652	17978	NC_000019.9	-	BLVRB
chr19	41816077	41830778	14702	NC_000019.9	+	CCDC97
chr19	42364325	42376993	12669	NC_000019.9	+	RPS19
chr19	45394511	45406946	12436	NC_000019.9	+	TOMM40
chr19	47278140	47291851	13712	NC_000019.9	-	SLC1A5
chr19	47567444	47617033	49590	NC_000019.9	-	ZC3H4
chr19	47634092	47713893	79802	NC_000019.9	+	SAE1
chr19	47852572	47885961	33390	NC_000019.9	+	DHX34
chr19	49375678	49379315	3638	NC_000019.9	+	PPP1R15A
chr19	49468566	49470136	1571	NC_000019.9	+	FTL
chr19	49588708	49611861	23154	NC_000019.9	+	SNRNP70
chr19	49990865	49995565	4701	NC_000019.9	+	RPL13A
chr19	49999691	50002965	3275	NC_000019.9	+	RPS11
chr19	51293672	51298476	4805	NC_000019.9	+	ACP4
chr19	52693305	52732771	39467	NC_000019.9	+	PPP2R1A
chr19	53407668	53426681	19014	NC_000019.9	-	ZNF888
chr19	54704726	54711515	6790	NC_000019.9	+	RPS9
chr19	55555684	55580888	25205	NC_000019.9	-	RDH13
chr19	57791350	57805437	14088	NC_000019.9	+	ZNF460
chr19	58361227	58376485	15259	NC_000019.9	+	ZNF587
chr2	3579403	3605923	26521	NC_000002.11	-	RNASEH1
chr2	3622850	3628510	5661	NC_000002.11	+	RPS7
chr2	9724096	9771126	47031	NC_000002.11	-	YWHAQ
chr2	10580094	10588453	8360	NC_000002.11	-	ODC1
chr2	10710880	10830101	119222	NC_000002.11	-	NOL10
chr2	11584501	11606287	21787	NC_000002.11	-	E2F6
chr2	15307040	15701458	394419	NC_000002.11	-	NBAS
chr2	15731992	15771225	39234	NC_000002.11	+	DDX1
chr2	20232411	20251389	18979	NC_000002.11	-	LAPTM4A
chr2	20448452	20552014	103563	NC_000002.11	-	PUM2
chr2	24252217	24270261	18045	NC_000002.11	-	WDCP
chr2	27008924	27017457	8534	NC_000002.11	+	CENPA
chr2	27548721	27579631	30911	NC_000002.11	-	GTF3C2
chr2	28974470	29025806	51337	NC_000002.11	+	PPP1CB
chr2	29117533	29171085	53553	NC_000002.11	+	WDR43
chr2	32582091	32843945	261855	NC_000002.11	+	BIRC6
chr2	33808727	33824366	15640	NC_000002.11	-	FAM98A
chr2	38521096	38605726	84631	NC_000002.11	-	ATL2
chr2	38789111	38830070	40960	NC_000002.11	-	HNRNPLL
chr2	39963200	40006416	43217	NC_000002.11	-	THUMPD2
chr2	44113363	44223128	109766	NC_000002.11	-	LRPPRC
chr2	47387221	47404075	16855	NC_000002.11	-	CALM2
chr2	47596450	47614159	17710	NC_000002.11	+	EPCAM
chr2	47630206	47710367	80162	NC_000002.11	+	MSH2
chr2	54014181	54045933	31753	NC_000002.11	+	ERLEC1
chr2	55514978	55646992	132015	NC_000002.11	-	CCDC88A
chr2	55774428	55844757	70330	NC_000002.11	-	PPP4R3B
chr2	55861196	55920979	59784	NC_000002.11	-	PNPT1
chr2	60983403	61029221	45819	NC_000002.11	+	PAPOLG
chr2	61414598	61698222	283625	NC_000002.11	-	USP34
chr2	61704984	61765491	60508	NC_000002.11	-	XPO1
chr2	65454965	65498387	43423	NC_000002.11	+	ACTR2
chr2	69546912	69614359	67448	NC_000002.11	-	GFPT1
chr2	70056792	70108516	51725	NC_000002.11	+	GMCL1
chr2	70121088	70132368	11281	NC_000002.11	+	SNRNP27
chr2	70436576	70475925	39350	NC_000002.11	-	TIA1
chr2	70523108	70529199	6092	NC_000002.11	-	FAM136A
chr2	71558912	71662191	103280	NC_000002.11	+	ZNF638
chr2	73461436	73480133	18698	NC_000002.11	+	CCT7
chr2	73989340	74007230	17891	NC_000002.11	-	DUSP11
chr2	74154007	74186073	32067	NC_000002.11	+	DGUOK
chr2	74379655	74406006	26352	NC_000002.11	-	MOB1A
chr2	84650652	84686404	35753	NC_000002.11	-	SUCLG1
chr2	85545150	85555112	9963	NC_000002.11	-	TGOLN2
chr2	86371059	86422585	51527	NC_000002.11	-	IMMT
chr2	86668494	86719839	51346	NC_000002.11	+	KDM3A
chr2	95751114	95787748	36635	NC_000002.11	-	MRPS5
chr2	96514680	96657572	142893	NC_000002.11	-	ANKRD36C
chr2	96850597	96874565	23969	NC_000002.11	-	STARD7
chr2	97001504	97042829	41326	NC_000002.11	+	NCAPH
chr2	97258909	97304049	45141	NC_000002.11	-	KANSL3
chr2	97513727	97523753	10027	NC_000002.11	-	ANKRD39
chr2	97778890	97930258	151369	NC_000002.11	+	ANKRD36
chr2	98109127	98206340	97214	NC_000002.11	-	ANKRD36B
chr2	98262525	98264846	2322	NC_000002.11	+	COX5B
chr2	99935445	99952796	17352	NC_000002.11	-	TXNDC9
chr2	101869348	101886778	17431	NC_000002.11	+	CNOT11
chr2	101892063	101925163	33101	NC_000002.11	-	RNF149
chr2	105953997	105965668	11672	NC_000002.11	+	C2orf49
chr2	109065662	109125871	60210	NC_000002.11	+	GCC2
chr2	111395105	111435640	40536	NC_000002.11	-	BUB1
chr2	112525217	112641770	116554	NC_000002.11	-	ANAPC1
chr2	112969106	113012619	43514	NC_000002.11	-	ZC3H8
chr2	113403516	113421402	17887	NC_000002.11	+	SLC20A1
chr2	114195268	114253781	58514	NC_000002.11	+	CBWD2
chr2	114464286	114514219	49934	NC_000002.11	-	SLC35F5
chr2	114647511	114720173	72663	NC_000002.11	+	ACTR3
chr2	118572267	118589953	17687	NC_000002.11	+	DDX18
chr2	122484521	122494451	9931	NC_000002.11	-	NIFK
chr2	122513227	122525429	12203	NC_000002.11	+	TSN
chr2	128014866	128051720	36855	NC_000002.11	-	ERCC3
chr2	128238388	128284065	45678	NC_000002.11	-	IWS1
chr2	128601127	128615729	14603	NC_000002.11	-	POLR2D
chr2	128619204	128643530	24327	NC_000002.11	-	AMMECR1L
chr2	128698796	128785633	86838	NC_000002.11	-	SAP130
chr2	128848774	128953251	104478	NC_000002.11	+	UGGT1
chr2	130831108	130886795	55688	NC_000002.11	-	POTEF
chr2	131369013	131415610	46598	NC_000002.11	+	POTEJ
chr2	131862909	131907418	44510	NC_000002.11	+	PLEKHB2
chr2	131967109	132022851	55743	NC_000002.11	+	POTEE
chr2	135676392	135716912	40521	NC_000002.11	+	CCNT2
chr2	135809862	135928280	118419	NC_000002.11	+	RAB3GAP1
chr2	136499425	136542626	43202	NC_000002.11	+	UBXN4
chr2	136597196	136634013	36818	NC_000002.11	-	MCM6
chr2	136663451	136743254	79804	NC_000002.11	-	DARS1
chr2	145141648	145277686	136039	NC_000002.11	-	ZEB2
chr2	150426151	150444289	18139	NC_000002.11	-	MMADHC
chr2	152266416	152338686	72271	NC_000002.11	+	RIF1
chr2	152655311	152684935	29625	NC_000002.11	-	ARL5A
chr2	162164936	162268228	103293	NC_000002.11	+	PSMD14
chr2	166729872	166810286	80415	NC_000002.11	-	TTC21B
chr2	169643049	169722024	78976	NC_000002.11	+	NOSTRIN
chr2	169727401	169746940	19540	NC_000002.11	-	SPC25
chr2	170385018	170430375	45358	NC_000002.11	-	FASTKD1
chr2	170440861	170497916	57056	NC_000002.11	+	PPIG
chr2	170590342	170608388	18047	NC_000002.11	+	KLHL23
chr2	171784987	171823640	38654	NC_000002.11	+	GORASP2
chr2	171847333	172087803	240471	NC_000002.11	-	TLK1
chr2	172543979	172606668	62690	NC_000002.11	+	DYNC1I2
chr2	172778971	172848600	69630	NC_000002.11	+	HAT1
chr2	174219600	174233725	14126	NC_000002.11	+	CDCA7
chr2	174765503	174830430	64928	NC_000002.11	-	SP3
chr2	175936987	176032931	95945	NC_000002.11	-	ATF2
chr2	176040986	176046438	5453	NC_000002.11	-	ATP5MC3
chr2	178077522	178088687	11166	NC_000002.11	+	HNRNPA3
chr2	178095031	178129455	34425	NC_000002.11	-	NFE2L2
chr2	179345184	179381190	36007	NC_000002.11	+	PLEKHA3
chr2	180809603	180872024	62422	NC_000002.11	-	CWC22
chr2	182756457	182795465	39009	NC_000002.11	+	ITPRID2
chr2	183580984	183659191	78208	NC_000002.11	+	DNAJC10
chr2	183773843	183903185	129343	NC_000002.11	-	NCKAP1
chr2	183982242	184026408	44167	NC_000002.11	+	NUP35
chr2	187350987	187374088	23102	NC_000002.11	+	ZC3H15
chr2	190306200	190340278	34079	NC_000002.11	+	WDR75
chr2	190425316	190445512	20197	NC_000002.11	-	SLC40A1
chr2	191745547	191830278	84732	NC_000002.11	+	GLS
chr2	191833875	191878897	45023	NC_000002.11	-	STAT1
chr2	192542862	192551669	8808	NC_000002.11	+	NABP1
chr2	197627759	197664407	36649	NC_000002.11	-	GTF3C3
chr2	198254508	198299817	45310	NC_000002.11	-	SF3B1
chr2	198318276	198340034	21759	NC_000002.11	+	COQ10B
chr2	198380278	198418423	38146	NC_000002.11	+	MOB4
chr2	200134223	200335989	201767	NC_000002.11	-	SATB2
chr2	201676312	201692061	15750	NC_000002.11	+	BZW1
chr2	201717732	201729381	11650	NC_000002.11	-	CLK1
chr2	201773700	201828383	54684	NC_000002.11	-	ORC2
chr2	201980887	202041410	60524	NC_000002.11	+	CFLAR
chr2	203130486	203168384	37899	NC_000002.11	+	NOP58
chr2	209100951	209119795	18845	NC_000002.11	-	IDH1
chr2	216176782	216214487	37706	NC_000002.11	+	ATIC
chr2	216225588	216300791	75204	NC_000002.11	-	FN1
chr2	216974071	217071016	96946	NC_000002.11	+	XRCC5
chr2	217363567	217368809	5243	NC_000002.11	+	RPL37A
chr2	219081912	219119071	37160	NC_000002.11	+	ARPC2
chr2	223431618	223520811	89194	NC_000002.11	-	FARSB
chr2	223725754	223809357	83604	NC_000002.11	+	ACSL3
chr2	224822180	224832431	10252	NC_000002.11	+	MRPL44
chr2	231577557	231685790	108234	NC_000002.11	+	CAB39
chr2	232318242	232329195	10954	NC_000002.11	-	NCL
chr2	232573235	232578261	5027	NC_000002.11	+	PTMA
chr2	234160319	234204315	43997	NC_000002.11	+	ATG16L1
chr2	234745348	234763181	17834	NC_000002.11	-	HJURP
chr20	361404	378203	16800	NC_000020.10	+	TRIB3
chr20	453142	524434	71293	NC_000020.10	-	CSNK2A1
chr20	1422811	1447494	24684	NC_000020.10	-	NSFL1C
chr20	2442288	2451435	9148	NC_000020.10	-	SNRPB
chr20	5525085	5591652	66568	NC_000020.10	-	GPCPD1
chr20	21283969	21370463	86495	NC_000020.10	+	XRN2
chr20	23342819	23353699	10881	NC_000020.10	+	GZF1
chr20	30252255	30311766	59512	NC_000020.10	-	BCL2L1
chr20	30327093	30389603	62511	NC_000020.10	+	TPX2
chr20	31350191	31397162	46972	NC_000020.10	+	DNMT3B
chr20	31407760	31438211	30452	NC_000020.10	+	MAPRE1
chr20	31946645	31989375	42731	NC_000020.10	-	CDK5RAP1
chr20	32676115	32700049	23935	NC_000020.10	-	EIF2S2
chr20	32868074	32899608	31535	NC_000020.10	-	AHCY
chr20	32951079	33099578	148500	NC_000020.10	+	ITCH
chr20	35624752	35724400	99649	NC_000020.10	-	RBL1
chr20	37555060	37581749	26690	NC_000020.10	+	FAM83D
chr20	37590987	37668364	77378	NC_000020.10	+	DHX35
chr20	39657462	39753127	95666	NC_000020.10	+	TOP1
chr20	43514346	43537173	22828	NC_000020.10	+	YWHAB
chr20	43570771	43589038	18268	NC_000020.10	-	TOMM34
chr20	45837859	45985443	147585	NC_000020.10	-	ZMYND8
chr20	47538248	47653230	114983	NC_000020.10	+	ARFGEF2
chr20	47662849	47713486	50638	NC_000020.10	+	CSE1L
chr20	47862437	47894594	32158	NC_000020.10	-	ZNFX1
chr20	48552934	48570422	17489	NC_000020.10	+	RNF114
chr20	48599517	48605423	5907	NC_000020.10	+	SNAI1
chr20	49505455	49547974	42520	NC_000020.10	-	ADNP
chr20	52183610	52210378	26769	NC_000020.10	-	ZNF217
chr20	54987092	55035438	48347	NC_000020.10	+	CASS4
chr20	55926311	55954258	27948	NC_000020.10	+	RAE1
chr20	56071021	56100708	29688	NC_000020.10	-	CTCFL
chr21	15743436	15755467	12032	NC_000021.8	-	HSPA13
chr21	15857549	16031738	174190	NC_000021.8	-	SAMSN1
chr21	26957968	26979793	21826	NC_000021.8	-	MRPL39
chr21	30244513	30257689	13177	NC_000021.8	-	N6AMT1
chr21	30300466	30365198	64733	NC_000021.8	-	LTN1
chr21	30396989	30426809	29821	NC_000021.8	+	USP16
chr21	30428647	30445969	17323	NC_000021.8	-	CCT8
chr21	33032006	33041244	9239	NC_000021.8	+	SOD1
chr21	33043313	33104431	61119	NC_000021.8	-	SCAF4
chr21	33640539	33651360	10822	NC_000021.8	-	MIS18A
chr21	33971664	33984687	13024	NC_000021.8	-	CFAP298
chr21	34106210	34144066	37857	NC_000021.8	-	PAXBP1
chr21	35275757	35288108	12352	NC_000021.8	-	ATP5PO
chr21	37406839	37432824	25986	NC_000021.8	-	SETD4
chr21	37692495	37748930	56436	NC_000021.8	+	MORC3
chr21	37757690	37791313	33624	NC_000021.8	+	CHAF1B
chr21	40177107	40196879	19773	NC_000021.8	+	ETS2
chr21	40714241	40721014	6774	NC_000021.8	-	HMGN1
chr21	44263204	44299699	36496	NC_000021.8	-	WDR4
chr21	44313419	44333409	19991	NC_000021.8	+	NDUFV3
chr21	44473301	44496983	23683	NC_000021.8	-	CBS
chr21	44513066	44527688	14623	NC_000021.8	-	U2AF1
chr21	45079441	45115960	36520	NC_000021.8	+	RRP1B
chr21	45209458	45225174	15717	NC_000021.8	+	RRP1
chr21	46188495	46221735	33241	NC_000021.8	-	UBE2G2
chr22	17264370	17306301	41932	NC_000022.10	-	XKR3
chr22	18074902	18111588	36687	NC_000022.10	-	ATP6V1E1
chr22	19023799	19109925	86127	NC_000022.10	-	DGCR2
chr22	19428409	19435234	6826	NC_000022.10	-	C22orf39
chr22	20861897	20941906	80010	NC_000022.10	+	MED15
chr22	21213295	21245502	32208	NC_000022.10	+	SNAP29
chr22	21271695	21308035	36341	NC_000022.10	+	CRKL
chr22	21982378	21984311	1934	NC_000022.10	-	YDJC
chr22	21987049	21991618	4570	NC_000022.10	+	CCDC116
chr22	21996591	21998588	1998	NC_000022.10	+	SDF2L1
chr22	22113946	22221970	108025	NC_000022.10	-	MAPK1
chr22	22273798	22307220	33423	NC_000022.10	-	PPM1F
chr22	22311397	22337184	25788	NC_000022.10	-	TOP3B
chr22	22838767	22863060	24294	NC_000022.10	-	ZNF280B
chr22	22868060	22874613	6554	NC_000022.10	-	ZNF280A
chr22	22890123	22901672	11550	NC_000022.10	-	PRAME
chr22	23229996	23238291	8296	NC_000022.10	+	IGLL5
chr22	23487511	23507850	20340	NC_000022.10	+	RAB36
chr22	23522696	23660224	137529	NC_000022.10	+	BCR
chr22	28247657	28315244	67588	NC_000022.10	-	PITPNB
chr22	29168683	29185289	16607	NC_000022.10	+	CCDC117
chr22	29190548	29196557	6010	NC_000022.10	-	XBP1
chr22	29901868	29949746	47879	NC_000022.10	-	THOC5
chr22	31795590	31830438	34849	NC_000022.10	+	DRG1
chr22	31835353	31885828	50476	NC_000022.10	-	EIF4ENIF1
chr22	32340521	32353590	13070	NC_000022.10	+	YWHAH
chr22	32783569	32808234	24666	NC_000022.10	-	RTCB
chr22	32870798	32894816	24019	NC_000022.10	+	FBXO7
chr22	35653486	35691800	38315	NC_000022.10	+	HMGXB4
chr22	36906902	36925213	18312	NC_000022.10	-	EIF3D
chr22	39708887	39715628	6742	NC_000022.10	-	RPL3
chr22	39916564	39918691	2128	NC_000022.10	+	ATF4
chr22	41165634	41215350	49717	NC_000022.10	-	SLC25A17
chr22	41488596	41576081	87486	NC_000022.10	+	EP300
chr22	42069937	42084871	14935	NC_000022.10	-	SNU13
chr22	45559806	45583898	24093	NC_000022.10	+	NUP50
chr3	8918759	9005156	86398	NC_000003.11	-	RAD18
chr3	9404738	9428475	23738	NC_000003.11	+	THUMPD3
chr3	9439299	9519838	80540	NC_000003.11	+	SETD5
chr3	9773419	9789699	16281	NC_000003.11	+	BRPF1
chr3	9879533	9885692	6160	NC_000003.11	-	RPUSD3
chr3	9932294	9936033	3740	NC_000003.11	+	JAGN1
chr3	10004366	10052802	48437	NC_000003.11	-	EMC3
chr3	10157359	10168874	11516	NC_000003.11	+	BRK1
chr3	10183462	10195351	11890	NC_000003.11	+	VHL
chr3	10290143	10322902	32760	NC_000003.11	+	TATDN2
chr3	10342615	10362796	20182	NC_000003.11	-	SEC13
chr3	11831916	11888359	56444	NC_000003.11	-	TAMM41
chr3	13357735	13461822	104088	NC_000003.11	-	NUP210
chr3	14693269	14714162	20894	NC_000003.11	+	CCDC174
chr3	15111580	15140655	29076	NC_000003.11	-	RBSN
chr3	15247753	15294423	46671	NC_000003.11	+	CAPN7
chr3	20202085	20227698	25614	NC_000003.11	-	SGO1
chr3	32726680	32815367	88688	NC_000003.11	+	CNOT10
chr3	33840122	33911195	71074	NC_000003.11	+	PDCD6IP
chr3	37284762	37408370	123609	NC_000003.11	+	GOLGA4
chr3	38207028	38296975	89948	NC_000003.11	+	OXSR1
chr3	39424861	39438842	13982	NC_000003.11	+	SLC25A38
chr3	39448211	39454033	5823	NC_000003.11	+	RPSA
chr3	40351198	40353915	2718	NC_000003.11	+	EIF1B
chr3	40498830	40510078	11249	NC_000003.11	+	RPL14
chr3	41240996	41281934	40939	NC_000003.11	+	CTNNB1
chr3	42642178	42690227	48050	NC_000003.11	+	NKTR
chr3	42824400	42845982	21583	NC_000003.11	-	HIGD1A
chr3	45730888	45786901	56014	NC_000003.11	+	SACM1L
chr3	47057926	47205603	147678	NC_000003.11	-	SETD2
chr3	47537130	47555202	18073	NC_000003.11	-	ELP6
chr3	47626759	47823383	196625	NC_000003.11	-	SMARCC1
chr3	48198636	48229907	31272	NC_000003.11	-	CDC25A
chr3	48956275	49023815	67541	NC_000003.11	+	ARIH2
chr3	50126352	50156454	30103	NC_000003.11	+	RBM5
chr3	52232099	52248343	16245	NC_000003.11	+	ALAS1
chr3	52288450	52312665	24216	NC_000003.11	-	WDR82
chr3	63996227	64009683	13457	NC_000003.11	-	PSMD6
chr3	69068978	69101484	32507	NC_000003.11	-	TMF1
chr3	69103881	69129524	25644	NC_000003.11	-	UBA3
chr3	88199109	88207115	8007	NC_000003.11	+	C3orf38
chr3	99979836	100044082	64247	NC_000003.11	+	TBC1D23
chr3	101280712	101285290	4579	NC_000003.11	+	TRMT10C
chr3	101292938	101313309	20372	NC_000003.11	+	PCNP
chr3	101367733	101395976	28244	NC_000003.11	-	ZBTB11
chr3	101399935	101405562	5628	NC_000003.11	-	RPL24
chr3	119147796	119182462	34667	NC_000003.11	-	TMEM39A
chr3	121150278	121264835	114558	NC_000003.11	-	POLQ
chr3	122140749	122233786	93038	NC_000003.11	-	KPNA1
chr3	123632269	123680076	47808	NC_000003.11	-	CCDC14
chr3	128338812	128369661	30850	NC_000003.11	-	RPN1
chr3	128886670	128902739	16070	NC_000003.11	-	CNBP
chr3	128968449	128996616	28168	NC_000003.11	+	COPG1
chr3	130397778	130465673	67896	NC_000003.11	-	PIK3R4
chr3	131181056	131221815	40760	NC_000003.11	-	MRPL3
chr3	133292530	133309118	16589	NC_000003.11	+	CDV3
chr3	137879830	137893763	13934	NC_000003.11	-	DBR1
chr3	138371540	138553770	182231	NC_000003.11	-	PIK3CB
chr3	141457140	141466402	9263	NC_000003.11	+	RNF7
chr3	141595485	141645391	49907	NC_000003.11	+	ATP1B3
chr3	142025452	142166879	141428	NC_000003.11	-	XRN1
chr3	142168077	142297575	129499	NC_000003.11	-	ATR
chr3	142720412	142779567	59156	NC_000003.11	+	U2SURP
chr3	146232967	146262394	29428	NC_000003.11	-	PLSCR1
chr3	150126085	150184209	58125	NC_000003.11	+	TSC22D2
chr3	150321108	150348223	27116	NC_000003.11	+	SELENOT
chr3	151961421	152183569	222149	NC_000003.11	+	MBNL1
chr3	153990335	154042276	51942	NC_000003.11	-	DHX36
chr3	155588439	155661809	73371	NC_000003.11	+	GMPS
chr3	156392379	156424559	32181	NC_000003.11	+	TIPARP
chr3	156860910	156877936	17027	NC_000003.11	-	CCNL1
chr3	160212795	160283359	70565	NC_000003.11	-	KPNA4
chr3	160939099	160971320	32222	NC_000003.11	+	NMD3
chr3	169491184	169507504	16321	NC_000003.11	+	MYNN
chr3	169684595	169716161	31567	NC_000003.11	+	SEC62
chr3	169805372	169899521	94150	NC_000003.11	-	PHC3
chr3	170582664	170587984	5321	NC_000003.11	-	RPL22L1
chr3	172468516	172539264	70749	NC_000003.11	+	ECT2
chr3	179040664	179056371	15708	NC_000003.11	+	ZNF639
chr3	179065497	179112724	47228	NC_000003.11	+	MFN1
chr3	182511292	182639417	128126	NC_000003.11	+	ATP11B
chr3	183547059	183602668	55610	NC_000003.11	-	PARL
chr3	183892643	183901879	9237	NC_000003.11	+	AP2M1
chr3	183903987	183911793	7807	NC_000003.11	+	ABCF3
chr3	184017029	184026838	9810	NC_000003.11	+	PSMD2
chr3	185632346	185655802	23457	NC_000003.11	-	TRA2B
chr3	193310997	193415600	104604	NC_000003.11	+	OPA1
chr3	194123406	194207731	84326	NC_000003.11	-	ATP13A3
chr3	194361520	194392920	31401	NC_000003.11	-	LSG1
chr3	195776155	195808961	32807	NC_000003.11	-	TFRC
chr3	196195654	196230639	34986	NC_000003.11	-	RNF168
chr3	196466728	196559518	92791	NC_000003.11	+	PAK2
chr4	53215	88096	34882	NC_000004.11	+	ZNF595
chr4	1694458	1714046	19589	NC_000004.11	-	SLBP
chr4	1813206	1857883	44678	NC_000004.11	-	LETM1
chr4	2470833	2517584	46752	NC_000004.11	+	RNF4
chr4	17578821	17609593	30773	NC_000004.11	+	LAP3
chr4	24529098	24586177	57080	NC_000004.11	-	DHX15
chr4	25378885	25420120	41236	NC_000004.11	+	ANAPC4
chr4	37828308	37864558	36251	NC_000004.11	+	PGM2
chr4	38665820	38703138	37319	NC_000004.11	+	KLF3
chr4	39699756	39784412	84657	NC_000004.11	+	UBE2K
chr4	39824483	39979531	155049	NC_000004.11	-	PDS5A
chr4	41937446	41962820	25375	NC_000004.11	+	TMEM33
chr4	47849250	47916684	67435	NC_000004.11	-	NFXL1
chr4	48833105	48863832	30728	NC_000004.11	+	OCIAD1
chr4	52709319	52783003	73685	NC_000004.11	+	DCUN1D4
chr4	56262124	56292342	30219	NC_000004.11	+	TMEM165
chr4	56294070	56413076	119007	NC_000004.11	-	CLOCK
chr4	56461398	56502960	41563	NC_000004.11	-	NMU
chr4	56719814	56771252	51439	NC_000004.11	+	EXOC1
chr4	57333783	57369847	36065	NC_000004.11	+	SRP72
chr4	57774066	57802010	27945	NC_000004.11	+	REST
chr4	57829516	57843772	14257	NC_000004.11	-	NOA1
chr4	68334480	68411221	76742	NC_000004.11	-	CENPC
chr4	68478370	68566873	88504	NC_000004.11	-	UBA6
chr4	69176105	69215808	39704	NC_000004.11	-	YTHDC1
chr4	71681500	71705607	24108	NC_000004.11	-	GRSF1
chr4	73918079	73935476	17398	NC_000004.11	-	COX18
chr4	73939093	74124515	185423	NC_000004.11	-	ANKRD17
chr4	76871068	76912098	41031	NC_000004.11	-	SDAD1
chr4	77035817	77069550	33734	NC_000004.11	-	NUP54
chr4	77968308	77997142	28835	NC_000004.11	-	CCNI
chr4	80822300	80994626	172327	NC_000004.11	-	ANTXR2
chr4	83273651	83295144	21494	NC_000004.11	-	HNRNPD
chr4	83845756	83934094	88339	NC_000004.11	-	LIN54
chr4	95128759	95212443	83685	NC_000004.11	+	SMARCAD1
chr4	99800427	99850284	49858	NC_000004.11	-	EIF4E
chr4	99916872	99983960	67089	NC_000004.11	+	METAP1
chr4	99992129	100009939	17811	NC_000004.11	-	ADH5
chr4	100799493	100815703	16211	NC_000004.11	-	LAMTOR3
chr4	100817405	100867775	50371	NC_000004.11	-	DNAJB14
chr4	100869245	100871432	2188	NC_000004.11	-	H2AZ1
chr4	104026968	104119500	92533	NC_000004.11	-	CENPE
chr4	109541732	109551640	9909	NC_000004.11	+	RPL34
chr4	109571755	109588976	17222	NC_000004.11	+	OSTC
chr4	110354971	110462052	107082	NC_000004.11	+	SEC24B
chr4	110736666	110745893	9228	NC_000004.11	+	GAR1
chr4	119606547	119636585	30039	NC_000004.11	+	METTL14
chr4	120976778	120988003	11226	NC_000004.11	-	MAD2L1
chr4	128702951	128761888	58938	NC_000004.11	+	HSPA4L
chr4	128802048	128820379	18332	NC_000004.11	+	PLK4
chr4	129730855	129796379	65525	NC_000004.11	+	JADE1
chr4	139085251	139163503	78253	NC_000004.11	-	SLC7A11
chr4	139936935	139967093	30159	NC_000004.11	+	NOCT
chr4	139978374	140098372	119999	NC_000004.11	-	ELF2
chr4	142142049	142155851	13803	NC_000004.11	+	ZNF330
chr4	144106070	144145027	38958	NC_000004.11	+	USP38
chr4	144434855	144478639	43785	NC_000004.11	+	SMARCA5
chr4	146054802	146101741	46940	NC_000004.11	-	OTUD4
chr4	148538548	148557872	19325	NC_000004.11	+	TMEM184C
chr4	148558936	148605314	46379	NC_000004.11	-	PRMT9
chr4	152020780	152025794	5015	NC_000004.11	+	RPS3A
chr4	155456157	155471552	15396	NC_000004.11	-	PLRG1
chr4	164047860	164088042	40183	NC_000004.11	-	NAF1
chr4	164415842	164441691	25850	NC_000004.11	+	TMA16
chr4	166248821	166264316	15496	NC_000004.11	+	MSMO1
chr4	170541729	170644824	103096	NC_000004.11	+	CLCN3
chr4	174252527	174255509	2983	NC_000004.11	-	HMGB2
chr4	184365789	184370217	4429	NC_000004.11	+	CDKN2AIP
chr4	190862027	190884347	22321	NC_000004.11	+	FRG1
chr5	1801521	1816162	14642	NC_000005.9	+	NDUFS6
chr5	5422790	5490333	67544	NC_000005.9	+	ICE1
chr5	6371987	6378660	6674	NC_000005.9	-	MED10
chr5	6713545	6757157	43613	NC_000005.9	+	TENT4A
chr5	10277707	10308014	30308	NC_000005.9	-	CMBL
chr5	10353807	10440500	86694	NC_000005.9	+	MARCHF6
chr5	14664827	14699959	35133	NC_000005.9	+	OTULIN
chr5	16451628	16465909	14282	NC_000005.9	-	ZNF622
chr5	32124822	32174425	49604	NC_000005.9	-	GOLPH3
chr5	32354456	32444846	90391	NC_000005.9	-	ZFR
chr5	32585663	32604185	18523	NC_000005.9	+	SUB1
chr5	33440802	33468196	27395	NC_000005.9	+	TARS1
chr5	34929664	34959069	29406	NC_000005.9	+	DNAJC21
chr5	36192691	36242381	49691	NC_000005.9	-	NADK2
chr5	36876871	37066515	189645	NC_000005.9	+	NIPBL
chr5	37288239	37371208	82970	NC_000005.9	-	NUP155
chr5	38938022	39074501	136480	NC_000005.9	-	RICTOR
chr5	40759491	40798476	38986	NC_000005.9	-	PRKAA1
chr5	40825364	40835324	9961	NC_000005.9	-	RPL37
chr5	41904446	41921738	17293	NC_000005.9	+	RIMOC1
chr5	43121016	43176426	55411	NC_000005.9	+	ZNF131
chr5	43287572	43313514	25943	NC_000005.9	-	HMGCS1
chr5	43486811	43515250	28440	NC_000005.9	-	C5orf34
chr5	43526369	43557513	31145	NC_000005.9	-	PAIP1
chr5	44809049	44815616	6568	NC_000005.9	+	MRPS30
chr5	56469886	56560506	90621	NC_000005.9	+	GPBP1
chr5	60453531	60458295	4765	NC_000005.9	-	SMIM15
chr5	65222403	65378374	155972	NC_000005.9	+	ERBIN
chr5	65440128	65479443	39316	NC_000005.9	+	SREK1
chr5	68389841	68426896	37056	NC_000005.9	+	SLC30A5
chr5	68462977	68474072	11096	NC_000005.9	+	CCNB1
chr5	68485410	68506184	20775	NC_000005.9	+	CENPH
chr5	68513587	68525985	12399	NC_000005.9	+	MRPS36
chr5	68530622	68573257	42636	NC_000005.9	+	CDK7
chr5	68856018	68891048	35031	NC_000005.9	+	GTF2H2C
chr5	69345350	69373422	28073	NC_000005.9	+	SMN2
chr5	70220768	70248842	28075	NC_000005.9	+	SMN1
chr5	70331174	70363503	32330	NC_000005.9	-	GTF2H2
chr5	70751478	70863647	112170	NC_000005.9	+	BDP1
chr5	70883167	70954533	71367	NC_000005.9	+	MCCC2
chr5	72112488	72210215	97728	NC_000005.9	+	TNPO1
chr5	72794267	72801492	7226	NC_000005.9	+	BTF3
chr5	74632993	74657941	24949	NC_000005.9	+	HMGCR
chr5	74969949	75013262	43314	NC_000005.9	-	POC5
chr5	78908264	78984069	75806	NC_000005.9	+	TENT2
chr5	81569139	81574173	5035	NC_000005.9	-	RPS23
chr5	87484133	87564662	80530	NC_000005.9	-	TMEM161B
chr5	89688074	89705573	17500	NC_000005.9	-	CETN3
chr5	89811443	89825401	13959	NC_000005.9	-	LYSMD3
chr5	89854614	90460254	605641	NC_000005.9	+	ADGRV1
chr5	90664448	90679134	14687	NC_000005.9	-	ARRDC3
chr5	96496571	96518951	22381	NC_000005.9	-	RIOK2
chr5	98189689	98264711	75023	NC_000005.9	-	CHD1
chr5	110073846	110100857	27012	NC_000005.9	+	SLC25A46
chr5	110428046	110466200	38155	NC_000005.9	+	WDR36
chr5	110831731	110848233	16503	NC_000005.9	-	STARD4
chr5	112849391	112930981	81591	NC_000005.9	+	YTHDC2
chr5	114948907	114961733	12827	NC_000005.9	-	TMED7
chr5	122680586	122759536	78951	NC_000005.9	-	CEP120
chr5	126112315	126172712	60398	NC_000005.9	+	LMNB1
chr5	126853332	126890777	37446	NC_000005.9	+	PRRC1
chr5	130494720	130500949	6230	NC_000005.9	-	HINT1
chr5	130977407	131132710	155304	NC_000005.9	-	FNIP1
chr5	131892669	131982041	89373	NC_000005.9	+	RAD50
chr5	132387705	132442141	54437	NC_000005.9	+	HSPA4
chr5	133291201	133304316	13116	NC_000005.9	-	C5orf15
chr5	133530023	133561764	31742	NC_000005.9	-	PPP2CA
chr5	133936839	133968518	31680	NC_000005.9	-	SAR1B
chr5	133984475	134063599	79125	NC_000005.9	+	SEC24A
chr5	134074238	134087847	13610	NC_000005.9	+	CAMLG
chr5	134094469	134166811	72343	NC_000005.9	+	DDX46
chr5	134181370	134195425	14056	NC_000005.9	+	C5orf24
chr5	137688374	137772716	84343	NC_000005.9	+	KDM3B
chr5	137801168	137804992	3825	NC_000005.9	+	EGR1
chr5	137841784	137878925	37142	NC_000005.9	-	ETF1
chr5	137889445	137911090	21646	NC_000005.9	-	HSPA9
chr5	138609790	138667366	57577	NC_000005.9	+	MATR3
chr5	138940924	139008019	67096	NC_000005.9	+	UBE2D2
chr5	140080032	140086271	6240	NC_000005.9	+	ZMAT2
chr5	140894588	140998567	103980	NC_000005.9	-	DIAPH1
chr5	141346408	141369857	23450	NC_000005.9	+	RNF14
chr5	141380236	141392592	12357	NC_000005.9	-	GNPDA1
chr5	145492597	145562213	69617	NC_000005.9	-	LARS1
chr5	145583168	145668786	85619	NC_000005.9	+	RBM27
chr5	145826893	145891524	64632	NC_000005.9	+	TCERG1
chr5	147763521	147822399	58879	NC_000005.9	+	FBXO38
chr5	148725062	148734146	9085	NC_000005.9	+	GRPEL2
chr5	148872545	148931002	58458	NC_000005.9	-	CSNK1A1
chr5	149737260	149779856	42597	NC_000005.9	+	TCOF1
chr5	149822198	149829302	7105	NC_000005.9	-	RPS14
chr5	150070354	150080624	10271	NC_000005.9	-	RBM22
chr5	150088002	150138579	50578	NC_000005.9	-	DCTN4
chr5	151151515	151192346	40832	NC_000005.9	+	G3BP1
chr5	154237809	154256352	18544	NC_000005.9	+	CNOT8
chr5	154266971	154317771	50801	NC_000005.9	-	GEMIN5
chr5	154320633	154348971	28339	NC_000005.9	+	MRPL22
chr5	157212755	157286153	73399	NC_000005.9	-	CLINT1
chr5	158584417	158637061	52645	NC_000005.9	-	RNF145
chr5	158690298	158713044	22747	NC_000005.9	+	UBLCP1
chr5	159828648	159846088	17441	NC_000005.9	-	SLU7
chr5	159848862	159855751	6890	NC_000005.9	+	PTTG1
chr5	162930070	162946360	16291	NC_000005.9	+	MAT2B
chr5	167913476	167946306	32831	NC_000005.9	+	RARS1
chr5	167975500	168006373	30874	NC_000005.9	-	PANK3
chr5	169010777	169031782	21006	NC_000005.9	+	SPDL1
chr5	170814120	170837904	23785	NC_000005.9	+	NPM1
chr5	174905563	174956745	51183	NC_000005.9	+	SFXN1
chr5	175386534	175395318	8785	NC_000005.9	-	THOC3
chr5	175875386	175937075	61690	NC_000005.9	+	FAF2
chr5	176332006	176433795	101790	NC_000005.9	-	UIMC1
chr5	178029665	178054051	24387	NC_000005.9	-	CLK4
chr5	178977555	179037013	59459	NC_000005.9	+	RUFY1
chr5	179125428	179158642	33215	NC_000005.9	+	CANX
chr5	179159823	179204284	44462	NC_000005.9	+	MAML1
chr5	180650281	180662808	12528	NC_000005.9	+	TRIM41
chr5	180663897	180670906	7010	NC_000005.9	-	RACK1
chr5	180682147	180688144	5998	NC_000005.9	-	TRIM52
chr6	2832566	2842097	9532	NC_000006.11	-	SERPINB1
chr6	2887504	2903543	16040	NC_000006.11	-	SERPINB9
chr6	3000128	3019989	19862	NC_000006.11	+	NQO2
chr6	3064201	3115421	51221	NC_000006.11	+	RIPK1
chr6	4021534	4065217	43684	NC_000006.11	+	PRPF4B
chr6	4115940	4135809	19870	NC_000006.11	-	ECI2
chr6	7107976	7252213	144238	NC_000006.11	+	RREB1
chr6	7281376	7313432	32057	NC_000006.11	-	SSR1
chr6	7590431	7612200	21770	NC_000006.11	+	SNRNP48
chr6	8073593	8102781	29189	NC_000006.11	-	EEF1E1
chr6	10747992	10760007	12016	NC_000006.11	+	TMEM14B
chr6	16129317	16148479	19163	NC_000006.11	+	MYLIP
chr6	17600533	17611946	11414	NC_000006.11	+	FAM8A1
chr6	17615268	17707156	91889	NC_000006.11	-	NUP153
chr6	20402110	20493945	91836	NC_000006.11	+	E2F3
chr6	24775165	24786327	11163	NC_000006.11	+	GMNN
chr6	26158349	26171577	13229	NC_000006.11	+	H2BC5
chr6	28092387	28097860	5474	NC_000006.11	+	ZSCAN16
chr6	28109661	28127238	17578	NC_000006.11	+	ZKSCAN8
chr6	28346598	28367524	20927	NC_000006.11	-	ZSCAN12
chr6	28870779	28891762	20984	NC_000006.11	-	TRIM27
chr6	30539219	30559299	20081	NC_000006.11	+	ABCF1
chr6	30667584	30685058	17475	NC_000006.11	-	MDC1
chr6	30688129	30693199	5071	NC_000006.11	+	TUBB
chr6	31588492	31605548	17057	NC_000006.11	+	PRRC2A
chr6	31654732	31671101	16370	NC_000006.11	-	ABHD16A
chr6	31765173	31774743	9571	NC_000006.11	-	LSM2
chr6	32936371	32949282	12912	NC_000006.11	+	BRD2
chr6	33359600	33377673	18074	NC_000006.11	+	KIFC1
chr6	34725282	34741634	16353	NC_000006.11	+	SNRPC
chr6	35436178	35438557	2380	NC_000006.11	+	RPL10A
chr6	35541367	35696360	154994	NC_000006.11	-	FKBP5
chr6	35800743	35888875	88133	NC_000006.11	-	SRPK1
chr6	36461669	36515256	53588	NC_000006.11	-	STK38
chr6	36562139	36573377	11239	NC_000006.11	+	SRSF3
chr6	38643701	38670921	27221	NC_000006.11	-	GLO1
chr6	42174545	42185599	11055	NC_000006.11	-	MRPS10
chr6	42531767	42661243	129477	NC_000006.11	+	UBR2
chr6	43737946	43754224	16279	NC_000006.11	+	VEGFA
chr6	44355443	44418162	62720	NC_000006.11	+	CDC5L
chr6	47445525	47594999	149475	NC_000006.11	+	CD2AP
chr6	49572888	49604552	31665	NC_000006.11	-	RHAG
chr6	52128813	52149540	20728	NC_000006.11	-	MCM3
chr6	52929796	52965671	35876	NC_000006.11	+	FBXO9
chr6	53132202	53213748	81547	NC_000006.11	-	ELOVL5
chr6	56911491	56920023	8533	NC_000006.11	+	KIAA1586
chr6	56954986	57035103	80118	NC_000006.11	+	ZNF451
chr6	74171460	74218959	47500	NC_000006.11	+	MTO1
chr6	76311596	76427997	116402	NC_000006.11	+	SENP6
chr6	79644136	79787971	143836	NC_000006.11	-	PHIP
chr6	80714366	80752244	37879	NC_000006.11	+	TTK
chr6	82879704	82957461	77758	NC_000006.11	-	IBTK
chr6	85442214	85474316	32103	NC_000006.11	-	TBX18
chr6	86215214	86303576	88363	NC_000006.11	-	SNX14
chr6	86317502	86352604	35103	NC_000006.11	-	SYNCRIP
chr6	88182692	88222054	39363	NC_000006.11	+	SLC35A1
chr6	88384578	88411951	27374	NC_000006.11	-	AKIRIN2
chr6	90352217	90529513	177297	NC_000006.11	-	MDN1
chr6	90539599	90584155	44557	NC_000006.11	+	CASP8AP2
chr6	91223298	91296791	73494	NC_000006.11	-	MAP3K7
chr6	96969682	97003152	33471	NC_000006.11	+	UFL1
chr6	97590037	97731092	141056	NC_000006.11	-	MMS22L
chr6	99845926	99873184	27259	NC_000006.11	-	PNISR
chr6	99880201	99963299	83099	NC_000006.11	-	USP45
chr6	99968925	99981061	12137	NC_000006.11	+	TSTD3
chr6	99990263	100016690	26428	NC_000006.11	-	CCNC
chr6	108188960	108279412	90453	NC_000006.11	-	SEC63
chr6	109687717	109703670	15954	NC_000006.11	-	CD164
chr6	111279909	111289075	9167	NC_000006.11	+	GTF3C6
chr6	111303241	111349466	46226	NC_000006.11	+	RPF2
chr6	111620236	111804914	184679	NC_000006.11	-	REV3L
chr6	114254192	114292312	38121	NC_000006.11	-	HDAC2
chr6	116892667	116918838	26172	NC_000006.11	+	RWDD1
chr6	116956781	116989929	33149	NC_000006.11	-	ZUP1
chr6	117996632	118031890	35259	NC_000006.11	+	NUS1
chr6	119498370	119670926	172557	NC_000006.11	-	MAN1A1
chr6	122720696	122754264	33569	NC_000006.11	+	HSF2
chr6	125596496	125623113	26618	NC_000006.11	-	HDDC2
chr6	126307686	126400874	93189	NC_000006.11	+	TRMT11
chr6	133090509	133119776	29268	NC_000006.11	-	SLC18B1
chr6	133135708	133138703	2996	NC_000006.11	+	RPS12
chr6	135281516	135375960	94445	NC_000006.11	-	HBS1L
chr6	135502446	135540310	37865	NC_000006.11	+	MYB
chr6	136552172	136571449	19278	NC_000006.11	-	MTFR2
chr6	136577765	136610984	33220	NC_000006.11	-	BCLAF1
chr6	143815949	143832857	16909	NC_000006.11	-	FUCA2
chr6	146205943	146285494	79552	NC_000006.11	-	SHPRH
chr6	147525553	147711609	186057	NC_000006.11	+	STXBP5
chr6	149825631	149867179	41549	NC_000006.11	-	PPIL4
chr6	149887511	149912884	25374	NC_000006.11	+	GINM1
chr6	149916009	149969850	53842	NC_000006.11	-	KATNA1
chr6	149979289	150039237	59949	NC_000006.11	-	LATS1
chr6	150045451	150067665	22215	NC_000006.11	-	NUP43
chr6	150070831	150132557	61727	NC_000006.11	+	PCMT1
chr6	153291670	153304714	13045	NC_000006.11	-	FBXO5
chr6	153308497	153323844	15348	NC_000006.11	-	MTRF1L
chr6	155054512	155155378	100867	NC_000006.11	+	SCAF8
chr6	157710057	157744551	34495	NC_000006.11	-	TMEM242
chr6	158244278	158366109	121832	NC_000006.11	+	SNX9
chr6	160390114	160532536	142423	NC_000006.11	+	IGF2R
chr6	161412801	161538412	125612	NC_000006.11	+	MAP3K4
chr6	167412885	167466206	53322	NC_000006.11	+	CEP43
chr6	168227244	168372703	145460	NC_000006.11	+	AFDN
chr6	170844208	170862395	18188	NC_000006.11	-	PSMB1
chr6	170863457	170881947	18491	NC_000006.11	+	TBP
chr6	170884383	170893725	9343	NC_000006.11	-	PDCD2
chr7	2393721	2420380	26660	NC_000007.13	+	EIF3B
chr7	5566779	5570232	3454	NC_000007.13	-	ACTB
chr7	6414158	6443598	29441	NC_000007.13	+	RAC1
chr7	6500720	6523783	23064	NC_000007.13	-	KDELR2
chr7	10971570	10979780	8211	NC_000007.13	-	NDUFA4
chr7	12370511	12443491	72981	NC_000007.13	-	VWDE
chr7	12726528	12730583	4056	NC_000007.13	+	ARL4A
chr7	22852593	22862468	9876	NC_000007.13	-	TOMM7
chr7	23221667	23240625	18959	NC_000007.13	+	NUP42
chr7	23544399	23571600	27202	NC_000007.13	-	TRA2A
chr7	25158275	25164879	6605	NC_000007.13	-	CYCS
chr7	26191818	26226757	34940	NC_000007.13	+	NFE2L3
chr7	30536237	30544445	8209	NC_000007.13	-	GGCT
chr7	30634351	30673649	39299	NC_000007.13	+	GARS1
chr7	33053725	33102388	48664	NC_000007.13	-	NT5C3A
chr7	44605403	44613507	8105	NC_000007.13	-	DDX56
chr7	44617493	44621830	4338	NC_000007.13	-	TMED4
chr7	44836280	44842716	6437	NC_000007.13	+	PPIA
chr7	44866488	44887725	21238	NC_000007.13	-	H2AZ2
chr7	45139699	45151296	11598	NC_000007.13	-	TBRG4
chr7	56169266	56174169	4904	NC_000007.13	-	CHCHD2
chr7	65425671	65447200	21530	NC_000007.13	-	GUSB
chr7	65579805	65619555	39751	NC_000007.13	+	CRCP
chr7	66386212	66423538	37327	NC_000007.13	+	TMEM248
chr7	66452667	66460573	7907	NC_000007.13	-	SBDS
chr7	72349928	72421998	72071	NC_000007.13	+	POM121
chr7	72716513	72722823	6311	NC_000007.13	-	NSUN5
chr7	72854736	72936623	81888	NC_000007.13	-	BAZ1B
chr7	72950686	72972020	21335	NC_000007.13	-	BCL7B
chr7	72981867	72992909	11043	NC_000007.13	-	TBL2
chr7	73588686	73611426	22741	NC_000007.13	+	EIF4H
chr7	73645832	73668729	22898	NC_000007.13	-	RFC2
chr7	74072044	74175022	102979	NC_000007.13	+	GTF2I
chr7	75046065	75115576	69512	NC_000007.13	-	POM121C
chr7	75121598	75133640	12043	NC_000007.13	+	SPDYE5
chr7	75956116	75988308	32193	NC_000007.13	-	YWHAG
chr7	87834430	87856291	21862	NC_000007.13	-	SRI
chr7	89976030	90020767	44738	NC_000007.13	+	GTPBP10
chr7	91570176	91739987	169812	NC_000007.13	+	AKAP9
chr7	91741467	91764117	22651	NC_000007.13	-	CYP51A1
chr7	92076796	92089389	12594	NC_000007.13	+	GATAD1
chr7	92190072	92219704	29633	NC_000007.13	-	FAM133B
chr7	97480989	97557753	76765	NC_000007.13	-	ASNS
chr7	98476155	98610864	134710	NC_000007.13	+	TRRAP
chr7	98923521	98963885	40365	NC_000007.13	+	ARPC1A
chr7	99156265	99174076	17812	NC_000007.13	+	ZNF655
chr7	99955740	99965454	9715	NC_000007.13	+	PILRB
chr7	103766788	103848461	81674	NC_000007.13	-	ORC5
chr7	104654652	104755466	100815	NC_000007.13	+	KMT2E
chr7	105096948	105162718	65771	NC_000007.13	-	PUS7
chr7	105730951	105753022	22072	NC_000007.13	-	SYPL1
chr7	105888744	105925429	36686	NC_000007.13	-	NAMPT
chr7	106685150	106802256	117107	NC_000007.13	+	PRKAR2B
chr7	107220452	107263762	43311	NC_000007.13	+	BCAP29
chr7	107384587	107402112	17526	NC_000007.13	+	CBLL1
chr7	107531552	107561643	30092	NC_000007.13	+	DLD
chr7	107564244	107643606	79363	NC_000007.13	-	LAMB1
chr7	112063229	112117258	54030	NC_000007.13	+	IFRD1
chr7	116502641	116562103	59463	NC_000007.13	+	CAPZA2
chr7	120590831	120617270	26440	NC_000007.13	+	ING3
chr7	120628765	120937496	308732	NC_000007.13	+	CPED1
chr7	120988932	121036362	47431	NC_000007.13	-	FAM3C
chr7	123321997	123389057	67061	NC_000007.13	-	WASL
chr7	127010097	127032762	22666	NC_000007.13	-	ZNF800
chr7	127937738	127983962	46225	NC_000007.13	-	RBM28
chr7	128116802	128146656	29855	NC_000007.13	+	METTL2B
chr7	128594239	128695165	100927	NC_000007.13	-	TNPO3
chr7	129074273	129128240	53968	NC_000007.13	+	STRIP2
chr7	129658126	129691291	33166	NC_000007.13	-	ZC3HC1
chr7	129710374	129775545	65172	NC_000007.13	+	KLHDC10
chr7	129804553	129845246	40694	NC_000007.13	-	TMEM209
chr7	135242665	135333501	90837	NC_000007.13	+	NUP205
chr7	135347262	135361164	13903	NC_000007.13	+	STMP1
chr7	135611508	135662107	50600	NC_000007.13	-	MTPN
chr7	138145004	138274741	129738	NC_000007.13	+	TRIM24
chr7	138728261	138794466	66206	NC_000007.13	-	ZC3HAV1
chr7	138915983	138992982	77000	NC_000007.13	+	UBN2
chr7	140152833	140179369	26537	NC_000007.13	-	MKRN1
chr7	141438121	141450288	12168	NC_000007.13	+	SSBP1
chr7	148394848	148498202	103355	NC_000007.13	+	CUL1
chr7	148504475	148581383	76909	NC_000007.13	-	EZH2
chr7	148700143	148725597	25455	NC_000007.13	-	PDIA4
chr7	148892638	148923334	30697	NC_000007.13	+	ZNF282
chr7	151163098	151216981	53884	NC_000007.13	-	RHEB
chr7	151832010	152133088	301079	NC_000007.13	-	KMT2C
chr7	152341861	152373226	31366	NC_000007.13	-	XRCC2
chr7	154735400	154794834	59435	NC_000007.13	-	PAXIP1
chr7	155089588	155101945	12358	NC_000007.13	+	INSIG1
chr7	155437355	155574174	136820	NC_000007.13	+	RBM33
chr7	156742406	156765870	23465	NC_000007.13	+	NOM1
chr7	156931620	157062064	130445	NC_000007.13	+	UBE3C
chr7	157129698	157210133	80436	NC_000007.13	+	DNAJB6
chr7	158423861	158497495	73635	NC_000007.13	-	NCAPG2
chr8	6566163	6619024	52862	NC_000008.10	+	AGPAT5
chr8	11653091	11696818	43728	NC_000008.10	+	FDFT1
chr8	11700033	11725596	25564	NC_000008.10	-	CTSB
chr8	17780497	17887457	106961	NC_000008.10	+	PCM1
chr8	19674927	19709578	34652	NC_000008.10	+	INTS10
chr8	20054892	20079207	24316	NC_000008.10	+	ATP6V1B2
chr8	21777173	21864096	86924	NC_000008.10	+	XPO7
chr8	25276774	25282556	5783	NC_000008.10	-	GNRH1
chr8	26149024	26230196	81173	NC_000008.10	+	PPP2R2A
chr8	27632071	27662833	30763	NC_000008.10	+	ESCO2
chr8	27667141	27695334	28194	NC_000008.10	-	PBK
chr8	30535583	30585363	49781	NC_000008.10	-	GSR
chr8	30643132	30670334	27203	NC_000008.10	-	PPP2CB
chr8	37716136	37757015	40880	NC_000008.10	-	RAB11FIP1
chr8	37963011	37997598	34588	NC_000008.10	+	ASH2L
chr8	38000218	38008470	8253	NC_000008.10	-	STAR
chr8	42249279	42263455	14177	NC_000008.10	+	VDAC3
chr8	42911466	42940928	29463	NC_000008.10	+	FNTA
chr8	48920991	48977268	56278	NC_000008.10	+	UBE2V2
chr8	54879116	54935008	55893	NC_000008.10	-	TCEA1
chr8	54958927	55014507	55581	NC_000008.10	-	LYPLA1
chr8	55047801	55061074	13274	NC_000008.10	+	MRPL15
chr8	56979813	56987065	7253	NC_000008.10	-	RPS20
chr8	64081112	64125346	44235	NC_000008.10	+	YTHDF3
chr8	66514693	66546412	31720	NC_000008.10	-	ARMC1
chr8	66556969	66622798	65830	NC_000008.10	+	MTFR1
chr8	67955314	67974368	19055	NC_000008.10	-	COPS5
chr8	67976603	68108849	132247	NC_000008.10	+	CSPP1
chr8	68109893	68256016	146124	NC_000008.10	-	ARFGEF1
chr8	74857354	74884522	27169	NC_000008.10	-	ELOC
chr8	82569149	82598560	29412	NC_000008.10	-	IMPA1
chr8	82613566	82633539	19974	NC_000008.10	-	ZFAND1
chr8	90770044	90803292	33249	NC_000008.10	+	RIPK2
chr8	90914096	90940116	26021	NC_000008.10	+	OSGIN2
chr8	90945559	90996895	51337	NC_000008.10	-	NBN
chr8	91634223	91658311	24089	NC_000008.10	-	TMEM64
chr8	92006030	92053087	47058	NC_000008.10	-	PIP4P2
chr8	92082572	92099321	16750	NC_000008.10	+	OTUD6B
chr8	95499917	95565697	65781	NC_000008.10	-	VIRMA
chr8	98656412	98742488	86077	NC_000008.10	+	MTDH
chr8	99053949	99057773	3825	NC_000008.10	-	RPL30
chr8	101715144	101734316	19173	NC_000008.10	-	PABPC1
chr8	101928751	101965610	36860	NC_000008.10	-	YWHAZ
chr8	103216729	103251189	34461	NC_000008.10	-	RRM2B
chr8	103264501	103424928	160428	NC_000008.10	-	UBR5
chr8	103661012	103667953	6942	NC_000008.10	-	KLF10
chr8	103838530	103876428	37899	NC_000008.10	-	AZIN1
chr8	108261710	108510146	248437	NC_000008.10	-	ANGPT1
chr8	109213445	109260946	47502	NC_000008.10	-	EIF3E
chr8	109455853	109501425	45573	NC_000008.10	+	EMC2
chr8	110551931	110578225	26295	NC_000008.10	+	EBAG9
chr8	117778763	117786923	8161	NC_000008.10	+	UTP23
chr8	117858173	117887015	28843	NC_000008.10	-	RAD21
chr8	120743014	120845081	102068	NC_000008.10	-	TAF2
chr8	120846216	120868134	21919	NC_000008.10	-	DSCC1
chr8	124084947	124177413	92467	NC_000008.10	+	TBC1D31
chr8	124191287	124222319	31033	NC_000008.10	+	FAM83A
chr8	124332090	124408687	76598	NC_000008.10	-	ATAD2
chr8	124780679	124827692	47014	NC_000008.10	+	FAM91A1
chr8	126010747	126034525	23779	NC_000008.10	+	SQLE
chr9	2804152	2844095	39944	NC_000009.11	-	PUM3
chr9	4679569	4708399	28831	NC_000009.11	+	CDC37L1
chr9	4709556	4742043	32488	NC_000009.11	-	AK3
chr9	4984390	5129948	145559	NC_000009.11	+	JAK2
chr9	19053139	19102902	49764	NC_000009.11	-	HAUS6
chr9	19115759	19127490	11732	NC_000009.11	-	PLIN2
chr9	19230511	19374279	143769	NC_000009.11	+	DENND4C
chr9	33041763	33076672	34910	NC_000009.11	-	SMU1
chr9	33290514	33371155	80642	NC_000009.11	+	NFX1
chr9	33921691	34049197	127507	NC_000009.11	-	UBAP2
chr9	34086385	34126696	40312	NC_000009.11	-	DCAF12
chr9	35056061	35072622	16562	NC_000009.11	-	VCP
chr9	36190918	36212056	21139	NC_000009.11	+	CLTA
chr9	36572892	36677679	104788	NC_000009.11	+	MELK
chr9	37422693	37436987	14295	NC_000009.11	+	GRHPR
chr9	37438099	37465447	27349	NC_000009.11	-	ZBTB5
chr9	37485945	37503694	17750	NC_000009.11	+	POLR1E
chr9	37588410	37592594	4185	NC_000009.11	-	TOMM5
chr9	72873894	72969789	95896	NC_000009.11	+	SMC5
chr9	74966329	74980124	13796	NC_000009.11	-	ZFAND5
chr9	75766781	75785309	18529	NC_000009.11	+	ANXA1
chr9	80912041	80945009	32969	NC_000009.11	+	PSAT1
chr9	86274883	86322873	47991	NC_000009.11	-	UBQLN1
chr9	86553226	86571901	18676	NC_000009.11	-	C9orf64
chr9	88879461	88897453	17993	NC_000009.11	-	ISCA1
chr9	88902648	88969325	66678	NC_000009.11	-	TUT7
chr9	94972489	95055979	83491	NC_000009.11	-	IARS1
chr9	99148223	99180652	32430	NC_000009.11	-	ZNF367
chr9	100437191	100459622	22432	NC_000009.11	-	XPA
chr9	100689073	100707134	18062	NC_000009.11	-	HEMGN
chr9	100745623	100778225	32603	NC_000009.11	+	ANP32B
chr9	100819014	100845359	26346	NC_000009.11	+	NANS
chr9	106856590	106903700	47111	NC_000009.11	+	SMC2
chr9	110045560	110094475	48916	NC_000009.11	+	RAD23B
chr9	111777415	111882227	104813	NC_000009.11	-	TMEM245
chr9	113006090	113018787	12698	NC_000009.11	-	TXN
chr9	114122965	114246663	123699	NC_000009.11	-	ECPAS
chr9	114659094	114697649	38556	NC_000009.11	+	UGCG
chr9	114803063	114937577	134515	NC_000009.11	-	SUSD1
chr9	114979995	115095944	115950	NC_000009.11	-	PTBP3
chr9	123578331	123605200	26870	NC_000009.11	-	PSMD5
chr9	123617929	123657174	39246	NC_000009.11	-	PHF19
chr9	125606835	125667638	60804	NC_000009.11	-	RC3H2
chr9	128024105	128129486	105382	NC_000009.11	+	GAPVD1
chr9	130186661	130207651	20991	NC_000009.11	+	ZNF79
chr9	131217464	131263571	46108	NC_000009.11	+	ODF2
chr9	131266971	131304567	37597	NC_000009.11	+	GLE1
chr9	131445703	131458675	12973	NC_000009.11	+	SET
chr9	132575221	132586415	11195	NC_000009.11	-	TOR1A
chr9	133569147	133580281	11135	NC_000009.11	+	EXOSC2
chr9	133588430	133763062	174633	NC_000009.11	+	ABL1
chr9	133768094	133772199	4106	NC_000009.11	-	QRFP
chr9	133777827	133814634	36808	NC_000009.11	-	FIBCD1
chr9	133884561	133969860	85300	NC_000009.11	+	LAMC3
chr9	133971918	133998531	26614	NC_000009.11	+	AIF1L
chr9	134000973	134110050	109078	NC_000009.11	+	NUP214
chr9	134133465	134153422	19958	NC_000009.11	-	FAM78A
chr9	134249038	134375580	126543	NC_000009.11	+	PRRC2B
chr9	135136743	135230373	93631	NC_000009.11	-	SETX
chr9	135250935	135282227	31293	NC_000009.11	-	TTF1
chr9	138824815	138853219	28405	NC_000009.11	-	UBAC1
chrX	11129452	11141206	11755	NC_000023.10	+	HCCS
chrX	12809531	12842341	32811	NC_000023.10	+	PRPS2
chrX	12993229	12995342	2114	NC_000023.10	+	TMSB4X
chrX	13336766	13338172	1407	NC_000023.10	-	ATXN3L
chrX	20142643	20159956	17314	NC_000023.10	-	EIF1AX
chrX	23685610	23704514	18905	NC_000023.10	+	PRDX4
chrX	24001837	24045303	43467	NC_000023.10	-	KLHL15
chrX	24073073	24096927	23855	NC_000023.10	+	EIF2S3
chrX	24712035	25015103	303069	NC_000023.10	+	POLA1
chrX	40944698	41095832	151135	NC_000023.10	+	USP9X
chrX	41192561	41223725	31165	NC_000023.10	+	DDX3X
chrX	48114827	48126879	12053	NC_000023.10	+	SSX1
chrX	48432872	48439550	6679	NC_000023.10	+	RBM3
chrX	48770459	48776301	5843	NC_000023.10	-	PIM2
chrX	49188060	49195366	7307	NC_000023.10	+	GAGE13
chrX	49207116	49214420	7305	NC_000023.10	+	GAGE2D
chrX	49216677	49223943	7267	NC_000023.10	+	GAGE12I
chrX	49226171	49233491	7321	NC_000023.10	+	GAGE2C
chrX	53205459	53254389	48931	NC_000023.10	-	KDM5C
chrX	53559057	53713664	154608	NC_000023.10	-	HUWE1
chrX	54556652	54593722	37071	NC_000023.10	+	GNL3L
chrX	70586207	70750375	164169	NC_000023.10	+	TAF1
chrX	70752954	70795742	42789	NC_000023.10	+	OGT
chrX	71491892	71497098	5207	NC_000023.10	-	RPS4X
chrX	77154965	77162873	7909	NC_000023.10	+	COX7B
chrX	100075380	100096509	21130	NC_000023.10	+	CSTF2
chrX	102930426	102942975	12550	NC_000023.10	-	MORF4L2
chrX	117629778	117820110	190333	NC_000023.10	+	DOCK11
chrX	118722300	118740387	18088	NC_000023.10	-	NKRF
chrX	118920467	118925593	5127	NC_000023.10	-	RPL39
chrX	118967985	118986926	18942	NC_000023.10	-	UPF3B
chrX	119657713	119709387	51675	NC_000023.10	-	CUL4B
chrX	119737956	119755014	17059	NC_000023.10	+	MCTS1
chrX	122734420	122866902	132483	NC_000023.10	-	THOC2
chrX	123094410	123236506	142097	NC_000023.10	+	STAG2
chrX	129040140	129063728	23589	NC_000023.10	+	UTP14A
chrX	129263337	129299815	36479	NC_000023.10	-	AIFM1
chrX	133507342	133562820	55479	NC_000023.10	+	PHF6
chrX	133594195	133634698	40504	NC_000023.10	+	HPRT1
chrX	154425284	154468122	42839	NC_000023.10	+	VBP1

## Sheet: RNaseA-sensitive
DataS1 Table 4. RNase A-sensitive gene lists categorized in this study
Chromosome	start	end	length	Refseq_chr_name	strand	gene_name
chr1	35641981	35658746	16766	NC_000001.10	-	SFPQ
chr1	68150884	68154017	3134	NC_000001.10	+	GADD45A
chr1	76251879	76260775	8897	NC_000001.10	+	RABGGTB
chr1	145438490	145442635	4146	NC_000001.10	+	TXNIP
chr1	150547034	150552086	5053	NC_000001.10	-	MCL1
chr1	182347233	182360925	13693	NC_000001.10	-	GLUL
chr1	234740015	234745924	5910	NC_000001.10	-	IRF2BP2
chr10	76993399	76995715	2317	NC_000010.10	-	COMTD1
chr10	94449712	94455404	5693	NC_000010.10	+	HHEX
chr12	54685895	54694799	8905	NC_000012.11	-	NFE2
chr12	120634502	120638914	4413	NC_000012.11	-	RPLP0
chr12	131356611	131362223	5613	NC_000012.11	+	RAN
chr14	50359800	50363772	3973	NC_000014.8	+	ARF6
chr14	103800574	103811362	10789	NC_000014.8	+	EIF5
chr15	69745157	69748544	3388	NC_000015.9	+	RPLP1
chr17	33901814	33905590	3777	NC_000017.10	-	PEX12
chr17	56078280	56084607	6328	NC_000017.10	-	SRSF1
chr2	38970741	38978636	7896	NC_000002.11	-	SRSF7
chr2	43449541	43453745	4205	NC_000002.11	-	ZFP36L2
chr20	42086536	42092883	6348	NC_000020.10	+	SRSF6
chr22	20377669	20380440	2772	NC_000022.10	+	TMEM191B
chr22	21821676	21824224	2549	NC_000022.10	+	TMEM191C
chr5	179041179	179061785	20607	NC_000005.9	-	HNRNPH1
chr6	37137928	37143204	5277	NC_000006.11	+	PIM1
chr6	74225473	74230755	5283	NC_000006.11	-	EEF1A1
chr8	102209280	102218450	9171	NC_000008.10	-	ZNF706
chr9	19375713	19380234	4522	NC_000009.11	-	RPS6
chr9	91926110	91931618	5509	NC_000009.11	+	CKS2
chrX	135951351	135962884	11534	NC_000023.10	-	RBMX

## Sheet: U2AF2-high-active
DataS1 Table 5. U2AF2-high active gene lists categorized in this study
Chromosome	start	end	length	Refseq_chr_name	strand	gene_name
chr1	1321091	1334715	13625	NC_000001.10	-	CCNL2
chr1	1337289	1342673	5385	NC_000001.10	-	MRPL20
chr1	1633818	1655796	21979	NC_000001.10	-	CDK11A
chr1	6245080	6259655	14576	NC_000001.10	-	RPL22
chr1	6650784	6662929	12146	NC_000001.10	-	KLHL21
chr1	8021771	8045565	23795	NC_000001.10	+	PARK7
chr1	8921059	8938745	17687	NC_000001.10	-	ENO1
chr1	9599524	9645231	45708	NC_000001.10	+	SLC25A33
chr1	10459121	10480568	21448	NC_000001.10	+	PGD
chr1	10516579	10532586	16008	NC_000001.10	-	DFFA
chr1	11072711	11085549	12839	NC_000001.10	+	TARDBP
chr1	11086580	11107296	20717	NC_000001.10	-	MASP2
chr1	11114646	11120075	5430	NC_000001.10	-	SRM
chr1	11126675	11159926	33252	NC_000001.10	-	EXOSC10
chr1	12040501	12073565	33065	NC_000001.10	+	MFN2
chr1	16174202	16266951	92750	NC_000001.10	+	SPEN
chr1	16888818	16940059	51242	NC_000001.10	-	NBPF1
chr1	17345217	17380527	35311	NC_000001.10	-	SDHB
chr1	17733256	17766173	32918	NC_000001.10	-	RCC2
chr1	19401004	19536760	135757	NC_000001.10	-	UBR4
chr1	20208888	20239438	30551	NC_000001.10	+	OTUD3
chr1	21066759	21113800	47042	NC_000001.10	-	HP1BP3
chr1	22004791	22109642	104852	NC_000001.10	-	USP48
chr1	22379202	22427853	48652	NC_000001.10	+	CDC42
chr1	23631181	23670777	39597	NC_000001.10	-	HNRNPR
chr1	24018269	24023325	5057	NC_000001.10	+	RPL11
chr1	24069961	24088549	18589	NC_000001.10	+	ELOA
chr1	24104908	24114722	9815	NC_000001.10	+	PITHD1
chr1	24969793	24999772	29980	NC_000001.10	+	SRRM1
chr1	25548767	25558993	10227	NC_000001.10	-	SYF2
chr1	25757388	25826700	69313	NC_000001.10	+	MACO1
chr1	26210670	26233371	22702	NC_000001.10	-	STMN1
chr1	26437653	26452046	14394	NC_000001.10	+	PDIK1L
chr1	26560691	26605299	44609	NC_000001.10	+	CEP85
chr1	26758812	26797797	38986	NC_000001.10	+	DHDDS
chr1	26798931	26803133	4203	NC_000001.10	+	HMGN2
chr1	27022506	27108595	86090	NC_000001.10	+	ARID1A
chr1	27248234	27273362	25129	NC_000001.10	+	NUDC
chr1	28157293	28178187	20895	NC_000001.10	+	PPP1R8
chr1	28218035	28241308	23274	NC_000001.10	-	RPA2
chr1	28296855	28415121	118267	NC_000001.10	-	EYA3
chr1	28526789	28559540	32752	NC_000001.10	-	DNAJC8
chr1	28562635	28564611	1977	NC_000001.10	+	ATP5IF1
chr1	28586029	28609002	22974	NC_000001.10	+	SESN2
chr1	28655551	28662476	6926	NC_000001.10	+	MED18
chr1	28832555	28865501	32947	NC_000001.10	+	RCC1
chr1	28879597	28905057	25461	NC_000001.10	+	TRNAU1AP
chr1	29063136	29096287	33152	NC_000001.10	+	YTHDF2
chr1	29474255	29508412	34158	NC_000001.10	-	SRSF4
chr1	31404353	31538564	134212	NC_000001.10	-	PUM1
chr1	32372022	32403969	31948	NC_000001.10	-	PTP4A2
chr1	32479469	32526451	46983	NC_000001.10	+	KHDRBS1
chr1	32573657	32642164	68508	NC_000001.10	+	KPNA6
chr1	32645276	32663886	18611	NC_000001.10	+	TXLNA
chr1	33473541	33502484	28944	NC_000001.10	-	AK2
chr1	35641981	35658746	16766	NC_000001.10	-	SFPQ
chr1	35734310	35887659	153350	NC_000001.10	+	ZMYM4
chr1	36065142	36107127	41986	NC_000001.10	-	PSMB2
chr1	36185814	36235579	49766	NC_000001.10	-	CLSPN
chr1	36690044	36770958	80915	NC_000001.10	+	THRAP3
chr1	37940181	37949978	9798	NC_000001.10	+	ZC3H12A
chr1	37955594	37980367	24774	NC_000001.10	-	MEAF6
chr1	38000050	38019894	19845	NC_000001.10	-	SNIP1
chr1	38326369	38412729	86361	NC_000001.10	-	INPP5B
chr1	38422647	38455694	33048	NC_000001.10	-	SF3A3
chr1	38462442	38471186	8745	NC_000001.10	-	FHL3
chr1	38478406	38490492	12087	NC_000001.10	+	UTP11
chr1	39456948	39471731	14784	NC_000001.10	+	AKIRIN1
chr1	39492022	39500287	8266	NC_000001.10	+	NDUFS5
chr1	39549839	39952810	402972	NC_000001.10	+	MACF1
chr1	40026488	40042462	15975	NC_000001.10	-	PABPC4
chr1	40303782	40349183	45402	NC_000001.10	-	TRIT1
chr1	40627059	40706593	79535	NC_000001.10	+	RLF
chr1	40723908	40759852	35945	NC_000001.10	+	ZMPSTE24
chr1	40839399	40888998	49600	NC_000001.10	+	SMAP2
chr1	41445368	41478237	32870	NC_000001.10	+	CTPS1
chr1	43124094	43142429	18336	NC_000001.10	+	PPIH
chr1	43148089	43169476	21388	NC_000001.10	+	YBX1
chr1	44115820	44171189	55370	NC_000001.10	+	KDM4A
chr1	45205509	45233439	27931	NC_000001.10	+	KIF2C
chr1	45241212	45244451	3240	NC_000001.10	+	RPS8
chr1	46016498	46035721	19224	NC_000001.10	+	AKR1A1
chr1	46049713	46084565	34853	NC_000001.10	+	NASP
chr1	46085716	46089726	4011	NC_000001.10	-	CCDC17
chr1	46092976	46152205	59230	NC_000001.10	-	GPBP1L1
chr1	46806479	46850871	44393	NC_000001.10	+	NSUN4
chr1	47140831	47184786	43956	NC_000001.10	-	EFCAB14
chr1	47681962	47698007	16046	NC_000001.10	-	TAL1
chr1	47715811	47780568	64758	NC_000001.10	-	STIL
chr1	47799462	47844511	45050	NC_000001.10	+	CMPK1
chr1	52521967	52556388	34422	NC_000001.10	+	BTF3L4
chr1	52816269	52831877	15609	NC_000001.10	-	CC2D1B
chr1	52888947	53018764	129818	NC_000001.10	-	TUT4
chr1	53150121	53164019	13899	NC_000001.10	-	COA7
chr1	53692572	53704190	11619	NC_000001.10	-	MAGOH
chr1	54231151	54303969	72819	NC_000001.10	-	NDC1
chr1	55181534	55208330	26797	NC_000001.10	+	TTC4
chr1	55315300	55352868	37569	NC_000001.10	-	DHCR24
chr1	55505221	55530525	25305	NC_000001.10	+	PCSK9
chr1	55532032	55681037	149006	NC_000001.10	-	USP24
chr1	59120415	59165734	45320	NC_000001.10	-	MYSM1
chr1	62902066	62917475	15410	NC_000001.10	+	USP1
chr1	65730432	65881554	151123	NC_000001.10	+	DNAJC6
chr1	67873493	67896085	22593	NC_000001.10	-	SERBP1
chr1	68150884	68154017	3134	NC_000001.10	+	GADD45A
chr1	68939835	68962765	22931	NC_000001.10	-	DEPDC1
chr1	70724682	70820405	95724	NC_000001.10	-	ANKRD13C
chr1	70876951	70905534	28584	NC_000001.10	+	CTH
chr1	71528974	71546718	17745	NC_000001.10	-	ZRANB2
chr1	76190394	76229364	38971	NC_000001.10	+	ACADM
chr1	76251879	76260775	8897	NC_000001.10	+	RABGGTB
chr1	78161672	78225537	63866	NC_000001.10	-	USP33
chr1	85109389	85156144	46756	NC_000001.10	-	SSX2IP
chr1	85731459	85742315	10857	NC_000001.10	-	BCL10
chr1	86115100	86174116	59017	NC_000001.10	-	ZNHIT6
chr1	89149956	89301938	151983	NC_000001.10	+	PKN2
chr1	89318316	89357250	38935	NC_000001.10	-	GTF2B
chr1	90460669	90501092	40424	NC_000001.10	+	ZNF326
chr1	91966408	91991321	24914	NC_000001.10	+	CDC7
chr1	93544840	93604633	59794	NC_000001.10	+	MTF2
chr1	93811464	93835050	23587	NC_000001.10	+	DR1
chr1	94331840	94344762	12923	NC_000001.10	-	DNTTIP2
chr1	94350755	94374986	24232	NC_000001.10	-	GCLM
chr1	97187340	97289295	101956	NC_000001.10	+	PTBP2
chr1	100169526	100232191	62666	NC_000001.10	-	FRRS1
chr1	100652475	100715390	62916	NC_000001.10	-	DBT
chr1	100731772	100758325	26554	NC_000001.10	+	RTCA
chr1	100810557	100985833	175277	NC_000001.10	+	CDC14A
chr1	101455179	101491340	36162	NC_000001.10	-	DPH5
chr1	109234932	109245550	10619	NC_000001.10	+	PRPF38B
chr1	109289296	109352145	62850	NC_000001.10	+	STXBP3
chr1	109633386	109639556	6171	NC_000001.10	+	TMEM167B
chr1	109756515	109780804	24290	NC_000001.10	+	SARS1
chr1	109852197	109940540	88344	NC_000001.10	-	SORT1
chr1	109941664	109969070	27407	NC_000001.10	-	PSMA5
chr1	110527387	110566364	38978	NC_000001.10	+	AHCYL1
chr1	110881999	110889299	7301	NC_000001.10	+	RBM15
chr1	110905479	110933648	28170	NC_000001.10	-	SLC16A4
chr1	110943875	110950546	6672	NC_000001.10	-	LAMTOR5
chr1	111489812	111506544	16733	NC_000001.10	-	LRIF1
chr1	113454469	113498818	44350	NC_000001.10	-	SLC16A1
chr1	113615820	113674882	59063	NC_000001.10	+	LRIG2
chr1	114304454	114355098	50645	NC_000001.10	-	RSBN1
chr1	114471946	114520491	48546	NC_000001.10	+	HIPK1
chr1	114935412	115053824	118413	NC_000001.10	-	TRIM33
chr1	115110178	115124236	14059	NC_000001.10	-	BCAS2
chr1	115312100	115323306	11207	NC_000001.10	-	SIKE1
chr1	116915866	116947396	31531	NC_000001.10	+	ATP1A1
chr1	117602948	117650075	47128	NC_000001.10	+	TTF2
chr1	144851427	145075933	224507	NC_000001.10	-	PDE4DIP
chr1	145293371	145370303	76933	NC_000001.10	+	NBPF10
chr1	145438490	145442635	4146	NC_000001.10	+	TXNIP
chr1	146395055	146467744	72690	NC_000001.10	+	NBPF14
chr1	147400533	147465824	65292	NC_000001.10	+	GPR89B
chr1	150190717	150208460	17744	NC_000001.10	-	ANP32E
chr1	150266281	150281414	15134	NC_000001.10	+	MRPS21
chr1	150293917	150325709	31793	NC_000001.10	+	PRPF3
chr1	150521884	150533413	11530	NC_000001.10	+	ADAMTSL4
chr1	150547034	150552086	5053	NC_000001.10	-	MCL1
chr1	150593722	150602088	8367	NC_000001.10	-	ENSA
chr1	151171028	151222007	50980	NC_000001.10	+	PIP5K1A
chr1	151227210	151239955	12746	NC_000001.10	+	PSMD4
chr1	153606542	153618782	12241	NC_000001.10	+	CHTOP
chr1	154245105	154248351	3247	NC_000001.10	+	HAX1
chr1	155305059	155532594	227536	NC_000001.10	-	ASH1L
chr1	155579961	155584758	4798	NC_000001.10	+	MSTO1
chr1	155867599	155881140	13542	NC_000001.10	-	RIT1
chr1	155882836	155904204	21369	NC_000001.10	-	KHDC4
chr1	155916645	155949408	32764	NC_000001.10	-	ARHGEF2
chr1	155978839	155990742	11904	NC_000001.10	-	SSR2
chr1	156737327	156770607	33281	NC_000001.10	+	PRCC
chr1	160246597	160254941	8345	NC_000001.10	-	PEX19
chr1	161475247	161489619	14373	NC_000001.10	+	FCGR2A
chr1	161719576	161727028	7453	NC_000001.10	+	DUSP12
chr1	162466964	162499421	32458	NC_000001.10	+	UHMK1
chr1	162531321	162571030	39710	NC_000001.10	+	UAP1
chr1	165693528	165738159	44632	NC_000001.10	-	TMCO1
chr1	168148200	168171347	23148	NC_000001.10	+	TIPRL
chr1	170501307	170522975	21669	NC_000001.10	+	GORAB
chr1	171454669	171562650	107982	NC_000001.10	+	PRRC2C
chr1	171750800	171766856	16057	NC_000001.10	+	METTL13
chr1	173446474	173457954	11481	NC_000001.10	+	PRDX6
chr1	173684120	173755830	71711	NC_000001.10	+	KLHL20
chr1	173900222	173991495	91274	NC_000001.10	-	RC3H1
chr1	179809111	179846938	37828	NC_000001.10	-	TOR1AIP2
chr1	179851420	179889211	37792	NC_000001.10	+	TOR1AIP1
chr1	179923945	180084010	160066	NC_000001.10	+	CEP350
chr1	182347233	182360925	13693	NC_000001.10	-	GLUL
chr1	182808482	182857117	48636	NC_000001.10	+	DHX9
chr1	183441634	183523326	81693	NC_000001.10	+	SMG7
chr1	184659371	184723992	64622	NC_000001.10	-	EDEM3
chr1	185265520	185286375	20856	NC_000001.10	-	IVNS1ABP
chr1	193065595	193075244	9650	NC_000001.10	-	GLRX2
chr1	197053257	197115799	62543	NC_000001.10	-	ASPM
chr1	200374079	200379164	5086	NC_000001.10	-	ZNF281
chr1	200520625	200589879	69255	NC_000001.10	-	KIF14
chr1	201798285	201853419	55135	NC_000001.10	+	IPO9
chr1	201924631	201939792	15162	NC_000001.10	+	TIMM17A
chr1	201951776	201975271	23496	NC_000001.10	+	RNPEP
chr1	202116141	202130716	14576	NC_000001.10	-	PTPN7
chr1	202300785	202311064	10280	NC_000001.10	-	UBE2T
chr1	202693623	202777549	83927	NC_000001.10	-	KDM5B
chr1	202860248	202897727	37480	NC_000001.10	-	KLHL12
chr1	202909953	202927700	17748	NC_000001.10	-	ADIPOR1
chr1	202976502	202993976	17475	NC_000001.10	+	TMEM183A
chr1	203830727	203840280	9554	NC_000001.10	+	SNRPE
chr1	204372509	204380945	8437	NC_000001.10	-	PPP1R15B
chr1	204485534	204527248	41715	NC_000001.10	+	MDM4
chr1	205055270	205091106	35837	NC_000001.10	-	RBBP5
chr1	205577071	205601139	24069	NC_000001.10	-	ELK4
chr1	205681950	205719310	37361	NC_000001.10	-	NUCKS1
chr1	206764974	206785818	20845	NC_000001.10	-	EIF2D
chr1	207495023	207534311	39289	NC_000001.10	+	CD55
chr1	207925383	207968861	43479	NC_000001.10	+	CD46
chr1	210001317	210030910	29594	NC_000001.10	+	UTP25
chr1	211432708	211489727	57020	NC_000001.10	+	RCOR3
chr1	211831598	211848963	17366	NC_000001.10	-	NEK2
chr1	212458752	212535195	76444	NC_000001.10	+	PPP2R5A
chr1	212537270	212588228	50959	NC_000001.10	-	PACC1
chr1	213031617	213072705	41089	NC_000001.10	+	FLVCR1
chr1	214776538	214837914	61377	NC_000001.10	+	CENPF
chr1	215740647	215795149	54503	NC_000001.10	+	KCTD3
chr1	218458635	218511325	52691	NC_000001.10	+	RRP15
chr1	220083787	220132440	48654	NC_000001.10	-	SLC30A10
chr1	220141942	220219847	77906	NC_000001.10	-	EPRS1
chr1	220230824	220263130	32307	NC_000001.10	-	BPNT1
chr1	222731244	222763275	32032	NC_000001.10	-	TAF1A
chr1	223967595	224033649	66055	NC_000001.10	-	TP53BP2
chr1	224301813	224349749	47937	NC_000001.10	+	FBXO28
chr1	224370942	224381143	10202	NC_000001.10	+	DEGS1
chr1	224415047	224517874	102828	NC_000001.10	-	NVL
chr1	224544581	224567154	22574	NC_000001.10	+	CNIH4
chr1	225589204	225616523	27320	NC_000001.10	-	LBR
chr1	225965528	225978166	12639	NC_000001.10	+	SRP9
chr1	226107578	226111950	4373	NC_000001.10	-	PYCR2
chr1	226170403	226187044	16642	NC_000001.10	-	SDE2
chr1	226249532	226259720	10189	NC_000001.10	+	H3-3A
chr1	226332380	226374442	42063	NC_000001.10	-	ACBD3
chr1	226418850	226497468	78619	NC_000001.10	-	LIN9
chr1	226548392	226595794	47403	NC_000001.10	-	PARP1
chr1	227177559	227506193	328635	NC_000001.10	-	CDC42BPA
chr1	229576006	229644088	68083	NC_000001.10	-	NUP133
chr1	229652329	229694454	42126	NC_000001.10	-	ABCB10
chr1	231664415	231702270	37856	NC_000001.10	+	TSNAX
chr1	234509202	234520826	11625	NC_000001.10	+	COA6
chr1	234740015	234745924	5910	NC_000001.10	-	IRF2BP2
chr1	235272656	235292152	19497	NC_000001.10	-	TOMM20
chr1	235294498	235324565	30068	NC_000001.10	-	RBM34
chr1	236958581	237067281	108701	NC_000001.10	+	MTR
chr1	241660903	241683055	22153	NC_000001.10	-	FH
chr1	242011506	242053241	41736	NC_000001.10	+	EXO1
chr1	244571796	244615362	43567	NC_000001.10	-	ADSS2
chr1	244998608	245008365	9758	NC_000001.10	+	COX20
chr1	245013599	245027845	14247	NC_000001.10	-	HNRNPU
chr1	247002400	247095250	92851	NC_000001.10	-	AHCTF1
chr1	247460717	247495169	34453	NC_000001.10	-	ZNF496
chr10	852854	977645	124792	NC_000010.10	-	LARP4B
chr10	5454520	5501019	46500	NC_000010.10	+	NET1
chr10	5726801	5805703	78903	NC_000010.10	+	TASOR2
chr10	5807186	5855397	48212	NC_000010.10	-	GDI2
chr10	6130997	6159410	28414	NC_000010.10	+	RBM17
chr10	13203558	13253110	49553	NC_000010.10	+	MCM10
chr10	15139354	15146256	6903	NC_000010.10	+	RPP38
chr10	17270240	17279592	9353	NC_000010.10	+	VIM
chr10	21822685	22032559	209875	NC_000010.10	+	MLLT10
chr10	28821708	28912041	90334	NC_000010.10	+	WAC
chr10	30598730	30638207	39478	NC_000010.10	-	MTPAP
chr10	32297943	32345353	47411	NC_000010.10	-	KIF5B
chr10	33189246	33247158	57913	NC_000010.10	-	ITGB1
chr10	43278243	43330385	52143	NC_000010.10	+	BMS1
chr10	43881066	43904634	23569	NC_000010.10	-	HNRNPF
chr10	51565199	51590734	25536	NC_000010.10	+	NCOA4
chr10	51592080	51623350	31271	NC_000010.10	-	TIMM23
chr10	51748128	51770259	22132	NC_000010.10	+	AGAP6
chr10	60028922	60049346	20425	NC_000010.10	+	CISD1
chr10	60145170	60158980	13811	NC_000010.10	+	TFAM
chr10	62538089	62554610	16522	NC_000010.10	+	CDK1
chr10	69644414	69678147	33734	NC_000010.10	+	SIRT1
chr10	70173821	70231878	58058	NC_000010.10	-	DNA2
chr10	70237755	70287280	49526	NC_000010.10	-	SLC25A16
chr10	70320094	70454244	134151	NC_000010.10	+	TET1
chr10	70480996	70552134	71139	NC_000010.10	+	CCAR1
chr10	70661071	70706603	45533	NC_000010.10	+	DDX50
chr10	70715926	70744824	28899	NC_000010.10	+	DDX21
chr10	70748559	70776738	28180	NC_000010.10	+	KIFBP
chr10	70847359	70864567	17209	NC_000010.10	+	SRGN
chr10	70883934	70934168	50235	NC_000010.10	+	VPS26A
chr10	70939990	70968849	28860	NC_000010.10	+	SUPV3L1
chr10	71029756	71161638	131883	NC_000010.10	+	HK1
chr10	71962591	71993185	30595	NC_000010.10	-	PPA1
chr10	74033682	74035794	2113	NC_000010.10	+	DDIT4
chr10	74766975	74856624	89650	NC_000010.10	-	P4HA1
chr10	74870213	74891581	21369	NC_000010.10	+	NUDT13
chr10	75008607	75012402	3796	NC_000010.10	-	MRPS16
chr10	75134859	75173816	38958	NC_000010.10	-	ANXA7
chr10	76969928	76991206	21279	NC_000010.10	+	VDAC2
chr10	76993399	76995715	2317	NC_000010.10	-	COMTD1
chr10	79734907	79789273	54367	NC_000010.10	-	POLR3A
chr10	79793621	79816564	22944	NC_000010.10	+	RPS24
chr10	81107225	81115090	7866	NC_000010.10	+	PPIF
chr10	85899265	85913324	14060	NC_000010.10	+	GHITM
chr10	88195013	88281549	86537	NC_000010.10	-	WAPL
chr10	89264650	89313218	48569	NC_000010.10	+	MINPP1
chr10	89511269	89577983	66715	NC_000010.10	-	ATAD1
chr10	91461347	91534691	73345	NC_000010.10	+	KIF20B
chr10	92631731	92668313	36583	NC_000010.10	+	RPP30
chr10	93558183	93625232	67050	NC_000010.10	+	TNKS2
chr10	93683527	93791194	107668	NC_000010.10	+	BTAF1
chr10	94211441	94333850	122410	NC_000010.10	-	IDE
chr10	94352887	94415152	62266	NC_000010.10	+	KIF11
chr10	94449712	94455404	5693	NC_000010.10	+	HHEX
chr10	96305545	96361856	56312	NC_000010.10	+	HELLS
chr10	98277867	98346769	68903	NC_000010.10	-	TM9SF3
chr10	99185948	99193201	7254	NC_000010.10	+	PGAM1
chr10	101156627	101190381	33755	NC_000010.10	-	GOT1
chr10	101909851	101945786	35936	NC_000010.10	-	ERLIN1
chr10	101948057	101989353	41297	NC_000010.10	-	CHUK
chr10	101992055	102027395	35341	NC_000010.10	-	CWF19L1
chr10	102106990	102124583	17594	NC_000010.10	+	SCD
chr10	102672720	102724891	52172	NC_000010.10	+	SLF2
chr10	103544207	103578201	33995	NC_000010.10	-	OGA
chr10	103892797	103910090	17294	NC_000010.10	+	PPRC1
chr10	103912146	103923627	11482	NC_000010.10	+	NOLC1
chr10	105062553	105110897	48345	NC_000010.10	-	PCGF6
chr10	106013931	106027213	13283	NC_000010.10	+	GSTO1
chr10	112050488	112064678	14191	NC_000010.10	-	SMNDC1
chr10	112327453	112365806	38354	NC_000010.10	+	SMC3
chr10	120900279	120925226	24948	NC_000010.10	-	SFXN4
chr10	120927232	120938324	11093	NC_000010.10	-	PRDX3
chr10	121332977	121356476	23500	NC_000010.10	-	TIAL1
chr10	121652242	121704169	51928	NC_000010.10	+	SEC23IP
chr10	124913918	124929983	16066	NC_000010.10	+	BUB3
chr10	126085872	126107492	21621	NC_000010.10	-	OAT
chr10	126446403	126480456	34054	NC_000010.10	-	EEF1AKMT2
chr10	127408278	127452708	44431	NC_000010.10	+	EDRF1
chr10	129894923	129924687	29765	NC_000010.10	-	MKI67
chr10	131934655	131978641	43987	NC_000010.10	+	GLRX3
chr11	307816	309395	1580	NC_000011.9	+	IFITM2
chr11	747464	765012	17549	NC_000011.9	+	TALDO1
chr11	809967	812876	2910	NC_000011.9	+	RPLP2
chr11	2965667	3013559	47893	NC_000011.9	-	NAP1L4
chr11	3022159	3078653	56495	NC_000011.9	-	CARS1
chr11	3379157	3400376	21220	NC_000011.9	-	ZNF195
chr11	4115915	4160162	44248	NC_000011.9	+	RRM1
chr11	5405042	5414493	9452	NC_000011.9	+	OR51M1
chr11	5470553	5477748	7196	NC_000011.9	+	OR51I2
chr11	8008884	8023399	14516	NC_000011.9	+	EIF3F
chr11	9302201	9336140	33940	NC_000011.9	-	TMEM41B
chr11	9406199	9469674	63476	NC_000011.9	+	IPO7
chr11	9482559	9550071	67513	NC_000011.9	+	ZNF143
chr11	9595217	9611532	16316	NC_000011.9	+	WEE1
chr11	10533220	10562734	29515	NC_000011.9	-	RNF141
chr11	10772793	10801293	28501	NC_000011.9	+	CTR9
chr11	10818593	10830473	11881	NC_000011.9	-	EIF4G2
chr11	10874253	10879600	5348	NC_000011.9	-	ZBED5
chr11	11863519	11983434	119916	NC_000011.9	+	USP47
chr11	13690215	13753893	63679	NC_000011.9	+	FAR1
chr11	14479058	14521357	42300	NC_000011.9	-	COPB1
chr11	17095935	17099214	3280	NC_000011.9	-	RPS13
chr11	18101839	18127629	25791	NC_000011.9	-	SAAL1
chr11	18416110	18429972	13863	NC_000011.9	+	LDHA
chr11	19245610	19263202	17593	NC_000011.9	-	E2F8
chr11	20409262	20530884	121623	NC_000011.9	+	PRMT3
chr11	27515965	27528316	12352	NC_000011.9	-	LIN7C
chr11	30344651	30359770	15120	NC_000011.9	+	ARL14EP
chr11	32914357	33001816	87460	NC_000011.9	+	QSER1
chr11	33106130	33183026	76897	NC_000011.9	-	CSTF3
chr11	33880122	33913623	33502	NC_000011.9	-	LMO2
chr11	34073278	34124157	50880	NC_000011.9	+	CAPRIN1
chr11	34127176	34168455	41280	NC_000011.9	+	NAT10
chr11	34460481	34493607	33127	NC_000011.9	+	CAT
chr11	43333546	43366079	32534	NC_000011.9	+	API5
chr11	43380470	43516481	136012	NC_000011.9	+	TTC17
chr11	46764598	46867831	103234	NC_000011.9	-	CKAP5
chr11	47440326	47447990	7665	NC_000011.9	-	PSMC3
chr11	47638869	47664111	25243	NC_000011.9	-	MTCH2
chr11	47738046	47788893	50848	NC_000011.9	-	FNBP4
chr11	47799670	47870096	70427	NC_000011.9	-	NUP160
chr11	57174427	57195053	20627	NC_000011.9	-	SLC43A3
chr11	57435586	57468654	33069	NC_000011.9	+	ZDHHC5
chr11	58390138	58393206	3069	NC_000011.9	+	CNTF
chr11	59341871	59383247	41377	NC_000011.9	-	OSBP
chr11	59404189	59436510	32322	NC_000011.9	-	PATL1
chr11	60658019	60674057	16039	NC_000011.9	-	PRPF19
chr11	62327068	62341363	14296	NC_000011.9	-	EEF1G
chr11	62342524	62358995	16472	NC_000011.9	-	TUT1
chr11	62439145	62441158	2014	NC_000011.9	+	UQCC3
chr11	62443972	62446545	2574	NC_000011.9	-	UBXN1
chr11	62623581	62656332	32752	NC_000011.9	+	SLC3A2
chr11	63952744	63972015	19272	NC_000011.9	+	STIP1
chr11	64532078	64546014	13937	NC_000011.9	-	SF1
chr11	65029433	65066156	36724	NC_000011.9	+	POLA2
chr11	68228220	68382802	154583	NC_000011.9	+	PPP6R3
chr11	70116796	70230502	113707	NC_000011.9	+	PPFIA1
chr11	70244635	70282681	38047	NC_000011.9	+	CTTN
chr11	77300998	77321401	20404	NC_000011.9	+	AQP11
chr11	77325575	77348839	23265	NC_000011.9	-	CLNS1A
chr11	77811992	77850672	38681	NC_000011.9	-	ALG8
chr11	82868173	82898493	30321	NC_000011.9	+	PCF11
chr11	85359011	85367586	8576	NC_000011.9	+	TMEM126A
chr11	85668218	85780902	112685	NC_000011.9	-	PICALM
chr11	85955795	85989852	34058	NC_000011.9	+	EED
chr11	88026760	88070904	44145	NC_000011.9	-	CTSC
chr11	89933597	89956217	22621	NC_000011.9	-	CHORDC1
chr11	93517448	93548129	30682	NC_000011.9	+	MED17
chr11	102921415	102962889	41475	NC_000011.9	-	DCUN1D5
chr11	107879624	107978488	98865	NC_000011.9	+	CUL5
chr11	107987432	108018330	30899	NC_000011.9	+	ACAT1
chr11	110045647	110167339	121693	NC_000011.9	-	RDX
chr11	114310189	114321001	10813	NC_000011.9	+	REXO2
chr11	118230315	118269926	39612	NC_000011.9	+	UBE4A
chr11	118272321	118280562	8242	NC_000011.9	+	ATP5MG
chr11	118443124	118473748	30625	NC_000011.9	+	ARCN1
chr11	118618472	118661873	43402	NC_000011.9	-	DDX6
chr11	118938529	118952682	14154	NC_000011.9	+	VPS11
chr11	122928197	122932844	4648	NC_000011.9	-	HSPA8
chr11	125439373	125454579	15207	NC_000011.9	+	EI24
chr11	125462747	125492986	30240	NC_000011.9	+	STT3A
chr11	129733531	129765473	31943	NC_000011.9	-	NFRKB
chr12	4382928	4414519	31592	NC_000012.11	+	CCND2
chr12	6679248	6716545	37298	NC_000012.11	-	CHD4
chr12	6775643	6798738	23096	NC_000012.11	-	ZNF384
chr12	8071826	8088783	16958	NC_000012.11	-	SLC2A3
chr12	9905082	9913497	8416	NC_000012.11	-	CD69
chr12	10756789	10766208	9420	NC_000012.11	-	MAGOHB
chr12	10851688	10875922	24235	NC_000012.11	-	YBX3
chr12	16035321	16056412	21092	NC_000012.11	+	STRAP
chr12	21788276	21810776	22501	NC_000012.11	-	LDHB
chr12	22199152	22218602	19451	NC_000012.11	+	CMAS
chr12	27863765	27909228	45464	NC_000012.11	+	MRPS35
chr12	29490285	29534105	43821	NC_000012.11	-	ERGIC2
chr12	31433518	31479084	45567	NC_000012.11	-	SINHCAF
chr12	44187526	44200120	12595	NC_000012.11	-	TWF1
chr12	46312914	46384357	71444	NC_000012.11	-	SCAF11
chr12	46576846	46662826	85981	NC_000012.11	-	SLC38A1
chr12	46751971	46766556	14586	NC_000012.11	-	SLC38A2
chr12	48055032	48099813	44782	NC_000012.11	-	RPAP3
chr12	49046994	49076021	29028	NC_000012.11	-	KANSL2
chr12	49082241	49110490	28250	NC_000012.11	-	CCNT1
chr12	49521565	49525178	3614	NC_000012.11	-	TUBA1B
chr12	50135340	50158717	23378	NC_000012.11	+	TMBIM6
chr12	50382945	50419277	36333	NC_000012.11	-	RACGAP1
chr12	50479125	50494490	15366	NC_000012.11	+	SMARCD1
chr12	50794668	50873787	79120	NC_000012.11	+	LARP4
chr12	53400240	53435999	35760	NC_000012.11	+	EIF4B
chr12	53662083	53687422	25340	NC_000012.11	+	ESPL1
chr12	53773960	53810230	36271	NC_000012.11	+	SP1
chr12	53835518	53840422	4905	NC_000012.11	+	PRR13
chr12	54058954	54070114	11161	NC_000012.11	-	ATP5MC2
chr12	54685895	54694799	8905	NC_000012.11	-	NFE2
chr12	54718915	54745630	26716	NC_000012.11	+	COPZ1
chr12	54762920	54785082	22163	NC_000012.11	-	ZNF385A
chr12	54789045	54813050	24006	NC_000012.11	-	ITGA5
chr12	54849741	54867386	17646	NC_000012.11	-	GTSF1
chr12	56435702	56438481	2780	NC_000012.11	+	RPS26
chr12	56498343	56507694	9352	NC_000012.11	+	PA2G4
chr12	56595963	56615753	19791	NC_000012.11	-	RNF41
chr12	57031959	57039768	7810	NC_000012.11	-	ATP5F1B
chr12	57057133	57082068	24936	NC_000012.11	-	PTGES3
chr12	57106211	57119083	12873	NC_000012.11	-	NACA
chr12	57125364	57146107	20744	NC_000012.11	-	PRIM1
chr12	57449426	57472574	23149	NC_000012.11	-	NEMP1
chr12	62654185	62810169	155985	NC_000012.11	+	USP15
chr12	67663138	67713733	50596	NC_000012.11	+	CAND1
chr12	69004679	69065681	61003	NC_000012.11	+	RAP1B
chr12	69633349	69668138	34790	NC_000012.11	+	CPSF6
chr12	69753523	69784650	31128	NC_000012.11	+	YEATS4
chr12	69979239	69995350	16112	NC_000012.11	+	CCT2
chr12	76430365	76478465	48101	NC_000012.11	-	NAP1L1
chr12	77415031	77459349	44319	NC_000012.11	-	E2F7
chr12	80167343	80329240	161898	NC_000012.11	-	PPP1R12A
chr12	92534054	92539622	5569	NC_000012.11	-	BTG1
chr12	93861290	93909990	48701	NC_000012.11	+	MRPL42
chr12	93963745	93970521	6777	NC_000012.11	+	SOCS2
chr12	95414005	95467394	53390	NC_000012.11	-	NR2C1
chr12	98909351	98944129	34779	NC_000012.11	+	TMPO
chr12	98987464	99000145	12682	NC_000012.11	+	SLC25A3
chr12	100594593	100618202	23610	NC_000012.11	+	ACTR6
chr12	101673883	101780396	106514	NC_000012.11	+	UTP20
chr12	101786894	101801598	14705	NC_000012.11	-	ARL1
chr12	104166088	104235012	68925	NC_000012.11	-	NT5DC3
chr12	104324188	104341704	17517	NC_000012.11	+	HSP90B1
chr12	104343972	104350993	7022	NC_000012.11	-	C12orf73
chr12	104510864	104531988	21125	NC_000012.11	-	NFYB
chr12	105501509	105562908	61400	NC_000012.11	+	WASHC4
chr12	108079576	108106939	27364	NC_000012.11	+	PWP1
chr12	108126648	108154914	28267	NC_000012.11	-	PRDM4
chr12	108909054	108914987	5934	NC_000012.11	+	FICD
chr12	110719052	110788898	69847	NC_000012.11	+	ATP2A2
chr12	110810705	110841513	30809	NC_000012.11	-	ANAPC7
chr12	110872628	110888142	15515	NC_000012.11	-	ARPC3
chr12	111157485	111180696	23212	NC_000012.11	-	PPP1CC
chr12	112280032	112340026	59995	NC_000012.11	+	MAPKAPK5
chr12	112464493	112546587	82095	NC_000012.11	-	NAA25
chr12	112563364	112591408	28045	NC_000012.11	+	TRAFD1
chr12	118573929	118583389	9461	NC_000012.11	+	PEBP1
chr12	120105938	120119424	13487	NC_000012.11	+	PRKAB1
chr12	120565006	120632518	67513	NC_000012.11	-	GCN1
chr12	120634502	120638914	4413	NC_000012.11	-	RPLP0
chr12	120875916	120878533	2618	NC_000012.11	+	COX6A1
chr12	120972159	121015391	43233	NC_000012.11	+	RNF10
chr12	121016567	121019205	2639	NC_000012.11	-	POP5
chr12	121746048	121792012	45965	NC_000012.11	-	ANAPC5
chr12	121837921	121862151	24231	NC_000012.11	+	RNF34
chr12	122956147	122985479	29333	NC_000012.11	-	ZCCHC8
chr12	123237371	123255611	18241	NC_000012.11	+	DENR
chr12	123773656	123849394	75739	NC_000012.11	-	SBNO1
chr12	123868679	123893900	25222	NC_000012.11	+	KMT5A
chr12	124069099	124083129	14031	NC_000012.11	+	TMED2
chr12	125396192	125399196	3005	NC_000012.11	-	UBC
chr12	131356611	131362223	5613	NC_000012.11	+	RAN
chr12	132195635	132284283	88649	NC_000012.11	+	SFSWAP
chr12	132413821	132430441	16621	NC_000012.11	+	PUS1
chr12	132434487	132565005	130519	NC_000012.11	+	EP400
chr12	133287428	133299320	11893	NC_000012.11	+	PGAM5
chr12	133302089	133338418	36330	NC_000012.11	-	ANKLE2
chr12	133345500	133405667	60168	NC_000012.11	-	GOLGA3
chr13	20207799	20247581	39783	NC_000013.10	+	MPHOSPH8
chr13	20248892	20357085	108194	NC_000013.10	-	PSPC1
chr13	21351468	21476913	125446	NC_000013.10	-	XPO4
chr13	21714258	21723236	8979	NC_000013.10	+	SAP18
chr13	25456417	25496999	40583	NC_000013.10	-	CENPJ
chr13	25875763	25916559	40797	NC_000013.10	+	NUP58
chr13	27825695	27830705	5011	NC_000013.10	+	RPL21
chr13	29233267	29253096	19830	NC_000013.10	+	POMP
chr13	31709110	31736525	27416	NC_000013.10	-	HSPH1
chr13	37523875	37573504	49630	NC_000013.10	-	ALG5
chr13	38923988	38937756	13769	NC_000013.10	+	UFM1
chr13	42846288	42897397	51110	NC_000013.10	+	AKAP11
chr13	45907606	45915318	7713	NC_000013.10	-	TPT1
chr13	46700058	46756312	56255	NC_000013.10	-	LCP1
chr13	47345391	47371296	25906	NC_000013.10	-	ESD
chr13	48649860	48669240	19381	NC_000013.10	-	MED4
chr13	52986741	53024769	38029	NC_000013.10	-	VPS36
chr13	53029613	53050762	21150	NC_000013.10	+	CKAP2
chr13	53226971	53275044	48074	NC_000013.10	+	SUGT1
chr13	79893003	79980390	87388	NC_000013.10	-	RBM26
chr13	95226308	95248406	22099	NC_000013.10	-	TGDS
chr13	98605929	98676550	70622	NC_000013.10	+	IPO5
chr13	103249336	103332308	82973	NC_000013.10	+	TPP2
chr13	107194021	107220485	26465	NC_000013.10	-	ARGLU1
chr13	115000372	115038198	37827	NC_000013.10	+	CDC16
chr13	115047076	115071292	24217	NC_000013.10	+	UPF3A
chr13	115079978	115092797	12820	NC_000013.10	+	CHAMP1
chr14	20779529	20801438	21910	NC_000014.8	-	CCNB1IP1
chr14	20811794	20826063	14270	NC_000014.8	+	PARP2
chr14	20937565	20945248	7684	NC_000014.8	+	PNP
chr14	21677306	21737601	60296	NC_000014.8	-	HNRNPC
chr14	21853358	21924282	70925	NC_000014.8	-	CHD8
chr14	23362413	23388358	25946	NC_000014.8	-	RBM23
chr14	23389738	23398585	8848	NC_000014.8	-	PRMT5
chr14	23495060	23504429	9370	NC_000014.8	-	PSMB5
chr14	23790666	23795372	4707	NC_000014.8	+	PABPN1
chr14	31028364	31089270	60907	NC_000014.8	+	G2E3
chr14	31343765	31359824	16060	NC_000014.8	+	COCH
chr14	31569323	31676999	107677	NC_000014.8	-	HECTD1
chr14	35030299	35099354	69056	NC_000014.8	-	SNX6
chr14	35221937	35344566	122630	NC_000014.8	-	BAZ1A
chr14	35452198	35498773	46576	NC_000014.8	+	SRP54
chr14	39583527	39606177	22651	NC_000014.8	+	GEMIN2
chr14	39644458	39652424	7967	NC_000014.8	+	PNN
chr14	45672393	45722405	50013	NC_000014.8	-	MIS18BP1
chr14	50091892	50101962	10071	NC_000014.8	-	DNAAF2
chr14	50110273	50154932	44660	NC_000014.8	-	POLE2
chr14	50359800	50363772	3973	NC_000014.8	+	ARF6
chr14	51706965	51724373	17409	NC_000014.8	+	TMX1
chr14	53106633	53162276	55644	NC_000014.8	-	ERO1A
chr14	53173918	53195308	21391	NC_000014.8	+	PSMC6
chr14	54890279	54908092	17814	NC_000014.8	-	CNIH1
chr14	55518365	55536912	18548	NC_000014.8	+	MAPK1IP1L
chr14	55614853	55658303	43451	NC_000014.8	-	DLGAP5
chr14	56046925	56151302	104378	NC_000014.8	+	KTN1
chr14	58711561	58738722	27162	NC_000014.8	+	PSMA3
chr14	58765273	58840594	75322	NC_000014.8	+	ARID4A
chr14	62162231	62214976	52746	NC_000014.8	+	HIF1A
chr14	62229138	62263146	34009	NC_000014.8	+	SNAPC1
chr14	68143517	68162481	18965	NC_000014.8	-	RDH11
chr14	70233859	70238722	4864	NC_000014.8	+	SRSF5
chr14	73525242	73590607	65366	NC_000014.8	+	RBM25
chr14	75230019	75304021	74003	NC_000014.8	+	YLPM1
chr14	81641796	81687734	45939	NC_000014.8	-	GTF2A1
chr14	91923852	91976898	53047	NC_000014.8	-	PPP4R3A
chr14	96968713	97033453	64741	NC_000014.8	+	PAPOLA
chr14	97263719	97347946	84228	NC_000014.8	+	VRK1
chr14	102226910	102394329	167420	NC_000014.8	+	PPP2R5C
chr14	102430910	102522780	91871	NC_000014.8	+	DYNC1H1
chr14	103800574	103811362	10789	NC_000014.8	+	EIF5
chr15	22833499	22890043	56545	NC_000015.9	+	TUBGCP5
chr15	28356186	28567325	211140	NC_000015.9	-	HERC2
chr15	30918331	30941432	23102	NC_000015.9	+	ARHGAP11B
chr15	35143983	35261943	117961	NC_000015.9	-	AQR
chr15	35270542	35280488	9947	NC_000015.9	-	ZNF770
chr15	40674922	40686489	11568	NC_000015.9	+	KNSTRN
chr15	40861498	40867148	5651	NC_000015.9	+	RPUSD2
chr15	40886447	40956540	70094	NC_000015.9	+	KNL1
chr15	40987372	41024538	37167	NC_000015.9	+	RAD51
chr15	41028085	41047452	19368	NC_000015.9	-	RMDN3
chr15	41271078	41408478	137401	NC_000015.9	-	INO80
chr15	41679551	41694694	15144	NC_000015.9	-	NDUFAF1
chr15	41913422	42062138	148717	NC_000015.9	+	MGA
chr15	42787832	42825256	37425	NC_000015.9	+	SNAP23
chr15	43235095	43398236	163142	NC_000015.9	-	UBR1
chr15	44119200	44160610	41411	NC_000015.9	+	WDR76
chr15	44719827	44821236	101410	NC_000015.9	+	CTDSPL2
chr15	48623292	48635570	12279	NC_000015.9	+	DUT
chr15	49030135	49103266	73132	NC_000015.9	-	CEP152
chr15	50849355	50978994	129640	NC_000015.9	-	TRPM7
chr15	52230222	52263975	33754	NC_000015.9	-	LEO1
chr15	52311416	52359572	48157	NC_000015.9	+	MAPK6
chr15	52839242	52861643	22402	NC_000015.9	-	ARPP19
chr15	55473004	55489139	16136	NC_000015.9	-	RSL24D1
chr15	57998912	58009755	10844	NC_000015.9	+	POLR2M
chr15	58245627	58357909	112283	NC_000015.9	-	ALDH1A2
chr15	59171249	59225878	54630	NC_000015.9	-	SLTM
chr15	59279862	59389618	109757	NC_000015.9	+	RNF111
chr15	59397345	59417244	19900	NC_000015.9	+	CCNB2
chr15	59930261	59949714	19454	NC_000015.9	-	GTF2A2
chr15	59951345	59981519	30175	NC_000015.9	-	BNIP2
chr15	60711808	60771341	59534	NC_000015.9	-	ICE2
chr15	63796792	63886832	90041	NC_000015.9	+	USP3
chr15	63900817	64126147	225331	NC_000015.9	-	HERC1
chr15	64364764	64386037	21274	NC_000015.9	-	CIAO2A
chr15	64388181	64436430	48250	NC_000015.9	+	SNX1
chr15	65255363	65282252	26890	NC_000015.9	-	SPG21
chr15	65409717	65426146	16430	NC_000015.9	-	PDCD7
chr15	65440557	65477680	37124	NC_000015.9	-	CLPX
chr15	65734805	65810027	75223	NC_000015.9	-	DPP8
chr15	66161829	66184327	22499	NC_000015.9	+	RAB11A
chr15	66585647	66626236	40590	NC_000015.9	+	DIS3L
chr15	69706688	69740766	34079	NC_000015.9	+	KIF23
chr15	69745157	69748544	3388	NC_000015.9	+	RPLP1
chr15	72491370	72523531	32162	NC_000015.9	-	PKM
chr15	72533522	72564895	31374	NC_000015.9	-	PARP6
chr15	73043635	73076099	32465	NC_000015.9	-	ADPGK
chr15	75212132	75230414	18283	NC_000015.9	-	COX5A
chr15	75890427	75918802	28376	NC_000015.9	-	SNUPN
chr15	76135788	76193419	57632	NC_000015.9	+	UBE2Q2
chr15	78575577	78591951	16375	NC_000015.9	-	WDR61
chr15	78729773	78793795	64023	NC_000015.9	+	IREB2
chr15	78832747	78844759	12013	NC_000015.9	+	PSMA4
chr15	79165232	79190481	25250	NC_000015.9	+	MORF4L1
chr15	81426611	81441520	14910	NC_000015.9	+	CFAP161
chr15	83205501	83209208	3708	NC_000015.9	-	RPS17
chr15	83478380	83504860	26481	NC_000015.9	+	WHAMM
chr15	83685175	83736004	50830	NC_000015.9	-	BTBD1
chr15	85212775	85259370	46596	NC_000015.9	-	SEC11A
chr15	89631687	89745586	113900	NC_000015.9	+	ABHD2
chr15	91260577	91359396	98820	NC_000015.9	+	BLM
chr15	91445612	91465815	20204	NC_000015.9	+	MAN2A2
chr15	91509270	91537765	28496	NC_000015.9	-	PRC1
chr15	93443554	93571226	127673	NC_000015.9	+	CHD2
chr15	101811014	101817690	6677	NC_000015.9	-	SELENOS
chr15	101821715	101835453	13739	NC_000015.9	-	SNRPA1
chr16	238989	279448	40460	NC_000016.9	-	LUC7L
chr16	2198145	2204166	6022	NC_000016.9	+	RAB26
chr16	2303117	2318127	15011	NC_000016.9	-	RNPS1
chr16	2479448	2508855	29408	NC_000016.9	+	CCNF
chr16	4475869	4506776	30908	NC_000016.9	+	DNAJA3
chr16	8985954	9057763	71810	NC_000016.9	-	USP7
chr16	9185501	9215492	29992	NC_000016.9	+	C16orf72
chr16	11844453	11891114	46662	NC_000016.9	-	ZC3H7A
chr16	11927707	11945399	17693	NC_000016.9	-	RSL1D1
chr16	11961985	12010511	48527	NC_000016.9	-	GSPT1
chr16	14726808	14763093	36286	NC_000016.9	+	BFAR
chr16	15153879	15188192	34314	NC_000016.9	-	RRN3
chr16	15959576	15982460	22885	NC_000016.9	-	CEP20
chr16	18792617	18801656	9040	NC_000016.9	-	RPS15A
chr16	18802989	18812871	9883	NC_000016.9	-	ARL6IP1
chr16	18816182	18937730	121549	NC_000016.9	-	SMG1
chr16	19535264	19564730	29467	NC_000016.9	+	CCP110
chr16	20744986	20753140	8155	NC_000016.9	-	THUMPD1
chr16	21413450	21436699	23250	NC_000016.9	-	NPIPB3
chr16	21845903	21869077	23175	NC_000016.9	-	NPIPB4
chr16	22308730	22346417	37688	NC_000016.9	+	POLR3E
chr16	22357257	22385940	28684	NC_000016.9	-	CDR2
chr16	22514920	22547856	32937	NC_000016.9	+	NPIPB5
chr16	23474863	23521815	46953	NC_000016.9	-	GGA2
chr16	23592335	23607637	15303	NC_000016.9	-	NDUFAB1
chr16	24550887	24584184	33298	NC_000016.9	+	RBBP6
chr16	24621526	24837539	216014	NC_000016.9	+	TNRC6A
chr16	28109297	28223286	113990	NC_000016.9	-	XPO6
chr16	28390902	28415206	24305	NC_000016.9	-	EIF3CL
chr16	28699879	28747051	47173	NC_000016.9	+	EIF3C
chr16	28834320	28848553	14234	NC_000016.9	+	ATXN2L
chr16	28962258	28978413	16156	NC_000016.9	+	NFATC2IP
chr16	29494855	29517729	22875	NC_000016.9	-	NPIPB12
chr16	30234218	30259800	25583	NC_000016.9	-	NPIPB13
chr16	30434936	30441351	6416	NC_000016.9	-	DCTPP1
chr16	31191431	31206192	14762	NC_000016.9	+	FUS
chr16	31212807	31214081	1275	NC_000016.9	-	PYCARD
chr16	46612503	46655291	42789	NC_000016.9	-	SHCBP1
chr16	46989274	47007585	18312	NC_000016.9	-	DNAJA2
chr16	53088903	53361409	272507	NC_000016.9	+	CHD9
chr16	56395364	56459457	64094	NC_000016.9	-	AMFR
chr16	56966054	56978776	12723	NC_000016.9	+	HERPUD1
chr16	58191811	58232010	40200	NC_000016.9	-	CSNK2A2
chr16	58741035	58768220	27186	NC_000016.9	-	GOT2
chr16	66754796	66785512	30717	NC_000016.9	-	DYNC1LI2
chr16	66836781	66864879	28099	NC_000016.9	-	NAE1
chr16	69389470	69419910	30441	NC_000016.9	-	TERF2
chr16	69599869	69738557	138689	NC_000016.9	+	NFAT5
chr16	69775774	69788829	13056	NC_000016.9	-	NOB1
chr16	70147529	70196440	48912	NC_000016.9	+	PDPR
chr16	70380806	70407286	26481	NC_000016.9	+	DDX19A
chr16	70409880	70473003	63124	NC_000016.9	-	ST3GAL2
chr16	71762903	71842737	79835	NC_000016.9	-	AP1G1
chr16	74330712	74340186	9475	NC_000016.9	+	PSMD7
chr16	74655297	74700775	45479	NC_000016.9	-	RFWD3
chr16	74905260	75019021	113762	NC_000016.9	-	WDR59
chr16	81115550	81130000	14451	NC_000016.9	-	GCSH
chr16	84733606	84813528	79923	NC_000016.9	+	USP10
chr16	89627065	89633237	6173	NC_000016.9	+	RPL13
chr16	89940000	89977787	37788	NC_000016.9	+	TCF25
chr17	1247569	1303516	55948	NC_000017.10	-	YWHAE
chr17	5344237	5372302	28066	NC_000017.10	-	DHX33
chr17	8339202	8371481	32280	NC_000017.10	+	NDEL1
chr17	8377530	8534043	156514	NC_000017.10	-	MYH10
chr17	17149930	17184560	34631	NC_000017.10	-	COPS3
chr17	18684496	18710027	25532	NC_000017.10	+	TVP23B
chr17	19807615	19881141	73527	NC_000017.10	-	AKAP10
chr17	20902909	20946324	43416	NC_000017.10	-	USP22
chr17	25621140	25642952	21813	NC_000017.10	+	WSB1
chr17	27182034	27188079	6046	NC_000017.10	+	ERAL1
chr17	27232268	27278536	46269	NC_000017.10	-	PHF12
chr17	27582857	27621166	38310	NC_000017.10	-	NUFIP2
chr17	28443834	28513493	69660	NC_000017.10	+	NSRP1
chr17	28575221	28618962	43742	NC_000017.10	-	BLMH
chr17	28804426	28854610	50185	NC_000017.10	+	GOSR1
chr17	29109702	29151710	42009	NC_000017.10	-	CRLF3
chr17	29158984	29222887	63904	NC_000017.10	+	ATAD5
chr17	29226004	29233256	7253	NC_000017.10	-	TEFM
chr17	30187923	30228727	40805	NC_000017.10	-	UTP6
chr17	30264026	30328057	64032	NC_000017.10	+	SUZ12
chr17	30469521	30552746	83226	NC_000017.10	+	RHOT1
chr17	30677176	30708904	31729	NC_000017.10	+	ZNF207
chr17	30771528	30810337	38810	NC_000017.10	+	PSMD11
chr17	33901814	33905590	3777	NC_000017.10	-	PEX12
chr17	33914341	34053432	139092	NC_000017.10	+	AP2B1
chr17	34136488	34174246	37759	NC_000017.10	+	TAF15
chr17	34900768	34946278	45511	NC_000017.10	+	GGNBP2
chr17	35306254	35414171	107918	NC_000017.10	+	AATF
chr17	35766977	35839830	72854	NC_000017.10	+	TADA2A
chr17	36908994	36920478	11485	NC_000017.10	+	PSMB3
chr17	37004113	37009974	5862	NC_000017.10	-	RPL23
chr17	37356536	37360985	4450	NC_000017.10	+	RPL19
chr17	37560538	37607516	46979	NC_000017.10	-	MED1
chr17	37617739	37690797	73059	NC_000017.10	+	CDK12
chr17	38137060	38154212	17153	NC_000017.10	+	PSMD3
chr17	38278224	38293170	14947	NC_000017.10	+	MSL1
chr17	38296790	38328424	31635	NC_000017.10	+	CASC3
chr17	38444131	38460909	16779	NC_000017.10	+	CDC6
chr17	38544777	38574148	29372	NC_000017.10	-	TOP2A
chr17	38781214	38804070	22857	NC_000017.10	-	SMARCE1
chr17	39845137	39848920	3784	NC_000017.10	+	EIF1
chr17	40023170	40075275	52106	NC_000017.10	-	ACLY
chr17	40351195	40428409	77215	NC_000017.10	-	STAT5B
chr17	40439565	40463961	24397	NC_000017.10	+	STAT5A
chr17	40465342	40540460	75119	NC_000017.10	-	STAT3
chr17	40610896	40674597	63702	NC_000017.10	+	ATP6V0A1
chr17	40925467	40931617	6151	NC_000017.10	+	VPS25
chr17	41150290	41154976	4687	NC_000017.10	+	RPL27
chr17	41196312	41277381	81070	NC_000017.10	-	BRCA1
chr17	42111696	42144955	33260	NC_000017.10	-	LSM12
chr17	45195069	45266661	71593	NC_000017.10	-	CDC27
chr17	45600299	45700642	100344	NC_000017.10	+	NPEPPS
chr17	45727285	45762871	35587	NC_000017.10	+	KPNB1
chr17	47074747	47133507	58761	NC_000017.10	+	IGF2BP1
chr17	47481414	47492244	10831	NC_000017.10	-	PHB1
chr17	47778305	47785326	7022	NC_000017.10	-	SLC35B1
chr17	47787694	47841493	53800	NC_000017.10	-	FAM117A
chr17	47866043	47912388	46346	NC_000017.10	+	KAT7
chr17	48796964	48833580	36617	NC_000017.10	+	LUC7L3
chr17	48939584	48945339	5756	NC_000017.10	-	TOB1
chr17	49039535	49198229	158695	NC_000017.10	-	SPAG9
chr17	49242897	49249105	6209	NC_000017.10	+	NME2
chr17	56048913	56065615	16703	NC_000017.10	-	VEZF1
chr17	56078280	56084607	6328	NC_000017.10	-	SRSF1
chr17	57287396	57292591	5196	NC_000017.10	+	SMG8
chr17	58029601	58042101	12501	NC_000017.10	-	RNFT1
chr17	58118369	58156282	37914	NC_000017.10	-	HEATR6
chr17	59942728	60005343	62616	NC_000017.10	-	INTS2
chr17	60019966	60142639	122674	NC_000017.10	-	MED13
chr17	60501258	60530746	29489	NC_000017.10	+	METTL2A
chr17	62473902	62493172	19271	NC_000017.10	-	POLG2
chr17	65066560	65241312	174753	NC_000017.10	-	HELZ
chr17	65334032	65362693	28662	NC_000017.10	-	PSMD12
chr17	65714052	65740647	26596	NC_000017.10	+	NOL11
chr17	65821619	65980494	158876	NC_000017.10	+	BPTF
chr17	66031851	66042970	11120	NC_000017.10	+	KPNA2
chr17	72199817	72206794	6978	NC_000017.10	+	RPL38
chr17	73131338	73150607	19270	NC_000017.10	-	JPT1
chr17	73161681	73179054	17374	NC_000017.10	-	SUMO2
chr17	73269073	73285514	16442	NC_000017.10	-	SLC25A19
chr17	73772515	73775860	3346	NC_000017.10	-	H3-3B
chr17	74034866	74068598	33733	NC_000017.10	-	SRP68
chr17	76164626	76169045	4420	NC_000017.10	+	SYNGR2
chr17	76210334	76221716	11383	NC_000017.10	+	BIRC5
chr17	76783463	76837521	54059	NC_000017.10	-	USP36
chr17	78108168	78120927	12760	NC_000017.10	-	EIF4A3
chr17	79476997	79479825	2829	NC_000017.10	-	ACTG1
chr17	79670397	79674547	4151	NC_000017.10	+	MRPL12
chr17	79801042	79818411	17370	NC_000017.10	-	P4HB
chr17	79825597	79829213	3617	NC_000017.10	-	ARHGDIA
chr17	80036214	80056112	19899	NC_000017.10	-	FASN
chr17	80416074	80448413	32340	NC_000017.10	+	NARF
chr18	721588	812243	90656	NC_000018.9	-	YES1
chr18	2655725	2805015	149291	NC_000018.9	+	SMCHD1
chr18	3247480	3256235	8756	NC_000018.9	+	MYL12A
chr18	3262131	3278459	16329	NC_000018.9	+	MYL12B
chr18	9102697	9134339	31643	NC_000018.9	+	NDUFV2
chr18	9546792	9614557	67766	NC_000018.9	-	PPP4R1
chr18	9914013	9960018	46006	NC_000018.9	+	VAPA
chr18	10526024	10552761	26738	NC_000018.9	+	NAPG
chr18	12948010	12987535	39526	NC_000018.9	+	SEH1L
chr18	12991361	13125035	133675	NC_000018.9	+	CEP192
chr18	19109245	19180665	71421	NC_000018.9	-	ESCO1
chr18	19192275	19213481	21207	NC_000018.9	+	SNRPD1
chr18	20513291	20606449	93159	NC_000018.9	+	RBBP8
chr18	21033251	21063104	29854	NC_000018.9	+	RIOK3
chr18	23596217	23671183	74967	NC_000018.9	-	SS18
chr18	29078140	29128971	50832	NC_000018.9	+	DSG2
chr18	29409160	29523091	113932	NC_000018.9	-	TRAPPC8
chr18	29671837	29711524	39688	NC_000018.9	+	RNF138
chr18	32912191	32924384	12194	NC_000018.9	-	ZNF24
chr18	33552642	33559241	6600	NC_000018.9	+	C18orf21
chr18	54264440	54305823	41384	NC_000018.9	-	TXNL1
chr18	55211609	55253934	42326	NC_000018.9	-	FECH
chr18	55267888	55289068	21181	NC_000018.9	-	NARS1
chr18	56995055	57026497	31443	NC_000018.9	-	LMAN1
chr18	61056423	61089709	33287	NC_000018.9	-	VPS4B
chr19	3976054	3985461	9408	NC_000019.9	-	EEF2
chr19	4402637	4443394	40758	NC_000019.9	+	CHAF1A
chr19	10244022	10305629	61608	NC_000019.9	-	DNMT1
chr19	10362627	10370731	8105	NC_000019.9	+	MRPL4
chr19	10501809	10514218	12410	NC_000019.9	-	CDC37
chr19	10596801	10614032	17232	NC_000019.9	-	KEAP1
chr19	10765022	10803076	38055	NC_000019.9	+	ILF3
chr19	11071706	11172949	101244	NC_000019.9	+	SMARCA4
chr19	11200139	11244496	44358	NC_000019.9	+	LDLR
chr19	11256169	11266458	10290	NC_000019.9	-	SPC24
chr19	12810015	12834746	24732	NC_000019.9	-	TNPO2
chr19	13033293	13044525	11233	NC_000019.9	-	FARSA
chr19	13049423	13055303	5881	NC_000019.9	+	CALR
chr19	17666458	17693966	27509	NC_000019.9	+	COLGALT1
chr19	17970719	17974128	3410	NC_000019.9	+	RPL18A
chr19	18390504	18392432	1929	NC_000019.9	-	JUND
chr19	18496968	18499986	3019	NC_000019.9	+	GDF15
chr19	21324843	21378856	54014	NC_000019.9	+	ZNF431
chr19	32836516	32878573	42058	NC_000019.9	+	ZNF507
chr19	32896676	32976796	80121	NC_000019.9	+	DPY19L3
chr19	33072096	33078359	6264	NC_000019.9	+	PDCD5
chr19	33182727	33204698	21972	NC_000019.9	+	NUDT19
chr19	34663409	34720193	56785	NC_000019.9	+	LSM14A
chr19	34855645	34893318	37674	NC_000019.9	+	GPI
chr19	34895304	34917073	21770	NC_000019.9	+	PDCD2L
chr19	34919286	34962156	42871	NC_000019.9	+	UBA2
chr19	36139225	36149684	10460	NC_000019.9	+	COX6B1
chr19	39109828	39127594	17767	NC_000019.9	+	EIF3K
chr19	39327010	39342987	15978	NC_000019.9	-	HNRNPL
chr19	39923777	39926589	2813	NC_000019.9	-	RPS16
chr19	40953675	40971652	17978	NC_000019.9	-	BLVRB
chr19	41816077	41830778	14702	NC_000019.9	+	CCDC97
chr19	42364325	42376993	12669	NC_000019.9	+	RPS19
chr19	45394511	45406946	12436	NC_000019.9	+	TOMM40
chr19	47278140	47291851	13712	NC_000019.9	-	SLC1A5
chr19	47567444	47617033	49590	NC_000019.9	-	ZC3H4
chr19	47634092	47713893	79802	NC_000019.9	+	SAE1
chr19	47852572	47885961	33390	NC_000019.9	+	DHX34
chr19	49375678	49379315	3638	NC_000019.9	+	PPP1R15A
chr19	49468566	49470136	1571	NC_000019.9	+	FTL
chr19	49588708	49611861	23154	NC_000019.9	+	SNRNP70
chr19	49990865	49995565	4701	NC_000019.9	+	RPL13A
chr19	49999691	50002965	3275	NC_000019.9	+	RPS11
chr19	51293672	51298476	4805	NC_000019.9	+	ACP4
chr19	52693305	52732771	39467	NC_000019.9	+	PPP2R1A
chr19	53407668	53426681	19014	NC_000019.9	-	ZNF888
chr19	54704726	54711515	6790	NC_000019.9	+	RPS9
chr19	55555684	55580888	25205	NC_000019.9	-	RDH13
chr19	57791350	57805437	14088	NC_000019.9	+	ZNF460
chr19	58361227	58376485	15259	NC_000019.9	+	ZNF587
chr2	3579403	3605923	26521	NC_000002.11	-	RNASEH1
chr2	3622850	3628510	5661	NC_000002.11	+	RPS7
chr2	9724096	9771126	47031	NC_000002.11	-	YWHAQ
chr2	10580094	10588453	8360	NC_000002.11	-	ODC1
chr2	10710880	10830101	119222	NC_000002.11	-	NOL10
chr2	11584501	11606287	21787	NC_000002.11	-	E2F6
chr2	15307040	15701458	394419	NC_000002.11	-	NBAS
chr2	15731992	15771225	39234	NC_000002.11	+	DDX1
chr2	20232411	20251389	18979	NC_000002.11	-	LAPTM4A
chr2	20448452	20552014	103563	NC_000002.11	-	PUM2
chr2	24252217	24270261	18045	NC_000002.11	-	WDCP
chr2	27008924	27017457	8534	NC_000002.11	+	CENPA
chr2	27548721	27579631	30911	NC_000002.11	-	GTF3C2
chr2	28974470	29025806	51337	NC_000002.11	+	PPP1CB
chr2	29117533	29171085	53553	NC_000002.11	+	WDR43
chr2	32582091	32843945	261855	NC_000002.11	+	BIRC6
chr2	33808727	33824366	15640	NC_000002.11	-	FAM98A
chr2	38521096	38605726	84631	NC_000002.11	-	ATL2
chr2	38789111	38830070	40960	NC_000002.11	-	HNRNPLL
chr2	38970741	38978636	7896	NC_000002.11	-	SRSF7
chr2	39963200	40006416	43217	NC_000002.11	-	THUMPD2
chr2	43449541	43453745	4205	NC_000002.11	-	ZFP36L2
chr2	44113363	44223128	109766	NC_000002.11	-	LRPPRC
chr2	47387221	47404075	16855	NC_000002.11	-	CALM2
chr2	47596450	47614159	17710	NC_000002.11	+	EPCAM
chr2	47630206	47710367	80162	NC_000002.11	+	MSH2
chr2	54014181	54045933	31753	NC_000002.11	+	ERLEC1
chr2	55514978	55646992	132015	NC_000002.11	-	CCDC88A
chr2	55774428	55844757	70330	NC_000002.11	-	PPP4R3B
chr2	55861196	55920979	59784	NC_000002.11	-	PNPT1
chr2	60983403	61029221	45819	NC_000002.11	+	PAPOLG
chr2	61414598	61698222	283625	NC_000002.11	-	USP34
chr2	61704984	61765491	60508	NC_000002.11	-	XPO1
chr2	65454965	65498387	43423	NC_000002.11	+	ACTR2
chr2	69546912	69614359	67448	NC_000002.11	-	GFPT1
chr2	70056792	70108516	51725	NC_000002.11	+	GMCL1
chr2	70121088	70132368	11281	NC_000002.11	+	SNRNP27
chr2	70436576	70475925	39350	NC_000002.11	-	TIA1
chr2	70523108	70529199	6092	NC_000002.11	-	FAM136A
chr2	71558912	71662191	103280	NC_000002.11	+	ZNF638
chr2	73461436	73480133	18698	NC_000002.11	+	CCT7
chr2	73989340	74007230	17891	NC_000002.11	-	DUSP11
chr2	74154007	74186073	32067	NC_000002.11	+	DGUOK
chr2	74379655	74406006	26352	NC_000002.11	-	MOB1A
chr2	84650652	84686404	35753	NC_000002.11	-	SUCLG1
chr2	85545150	85555112	9963	NC_000002.11	-	TGOLN2
chr2	86371059	86422585	51527	NC_000002.11	-	IMMT
chr2	86668494	86719839	51346	NC_000002.11	+	KDM3A
chr2	95751114	95787748	36635	NC_000002.11	-	MRPS5
chr2	96514680	96657572	142893	NC_000002.11	-	ANKRD36C
chr2	96850597	96874565	23969	NC_000002.11	-	STARD7
chr2	97001504	97042829	41326	NC_000002.11	+	NCAPH
chr2	97258909	97304049	45141	NC_000002.11	-	KANSL3
chr2	97513727	97523753	10027	NC_000002.11	-	ANKRD39
chr2	97778890	97930258	151369	NC_000002.11	+	ANKRD36
chr2	98109127	98206340	97214	NC_000002.11	-	ANKRD36B
chr2	98262525	98264846	2322	NC_000002.11	+	COX5B
chr2	99935445	99952796	17352	NC_000002.11	-	TXNDC9
chr2	101869348	101886778	17431	NC_000002.11	+	CNOT11
chr2	101892063	101925163	33101	NC_000002.11	-	RNF149
chr2	105953997	105965668	11672	NC_000002.11	+	C2orf49
chr2	109065662	109125871	60210	NC_000002.11	+	GCC2
chr2	111395105	111435640	40536	NC_000002.11	-	BUB1
chr2	112525217	112641770	116554	NC_000002.11	-	ANAPC1
chr2	112969106	113012619	43514	NC_000002.11	-	ZC3H8
chr2	113403516	113421402	17887	NC_000002.11	+	SLC20A1
chr2	114195268	114253781	58514	NC_000002.11	+	CBWD2
chr2	114464286	114514219	49934	NC_000002.11	-	SLC35F5
chr2	114647511	114720173	72663	NC_000002.11	+	ACTR3
chr2	118572267	118589953	17687	NC_000002.11	+	DDX18
chr2	122484521	122494451	9931	NC_000002.11	-	NIFK
chr2	122513227	122525429	12203	NC_000002.11	+	TSN
chr2	128014866	128051720	36855	NC_000002.11	-	ERCC3
chr2	128238388	128284065	45678	NC_000002.11	-	IWS1
chr2	128601127	128615729	14603	NC_000002.11	-	POLR2D
chr2	128619204	128643530	24327	NC_000002.11	-	AMMECR1L
chr2	128698796	128785633	86838	NC_000002.11	-	SAP130
chr2	128848774	128953251	104478	NC_000002.11	+	UGGT1
chr2	130831108	130886795	55688	NC_000002.11	-	POTEF
chr2	131862909	131907418	44510	NC_000002.11	+	PLEKHB2
chr2	131967109	132022851	55743	NC_000002.11	+	POTEE
chr2	135676392	135716912	40521	NC_000002.11	+	CCNT2
chr2	135809862	135928280	118419	NC_000002.11	+	RAB3GAP1
chr2	136499425	136542626	43202	NC_000002.11	+	UBXN4
chr2	136597196	136634013	36818	NC_000002.11	-	MCM6
chr2	136663451	136743254	79804	NC_000002.11	-	DARS1
chr2	145141648	145277686	136039	NC_000002.11	-	ZEB2
chr2	150426151	150444289	18139	NC_000002.11	-	MMADHC
chr2	152266416	152338686	72271	NC_000002.11	+	RIF1
chr2	152655311	152684935	29625	NC_000002.11	-	ARL5A
chr2	162164936	162268228	103293	NC_000002.11	+	PSMD14
chr2	166729872	166810286	80415	NC_000002.11	-	TTC21B
chr2	169643049	169722024	78976	NC_000002.11	+	NOSTRIN
chr2	169727401	169746940	19540	NC_000002.11	-	SPC25
chr2	170385018	170430375	45358	NC_000002.11	-	FASTKD1
chr2	170440861	170497916	57056	NC_000002.11	+	PPIG
chr2	170590342	170608388	18047	NC_000002.11	+	KLHL23
chr2	171784987	171823640	38654	NC_000002.11	+	GORASP2
chr2	171847333	172087803	240471	NC_000002.11	-	TLK1
chr2	172543979	172606668	62690	NC_000002.11	+	DYNC1I2
chr2	172778971	172848600	69630	NC_000002.11	+	HAT1
chr2	174219600	174233725	14126	NC_000002.11	+	CDCA7
chr2	174765503	174830430	64928	NC_000002.11	-	SP3
chr2	175936987	176032931	95945	NC_000002.11	-	ATF2
chr2	176040986	176046438	5453	NC_000002.11	-	ATP5MC3
chr2	178077522	178088687	11166	NC_000002.11	+	HNRNPA3
chr2	178095031	178129455	34425	NC_000002.11	-	NFE2L2
chr2	179345184	179381190	36007	NC_000002.11	+	PLEKHA3
chr2	180809603	180872024	62422	NC_000002.11	-	CWC22
chr2	182756457	182795465	39009	NC_000002.11	+	ITPRID2
chr2	183580984	183659191	78208	NC_000002.11	+	DNAJC10
chr2	183773843	183903185	129343	NC_000002.11	-	NCKAP1
chr2	183982242	184026408	44167	NC_000002.11	+	NUP35
chr2	187350987	187374088	23102	NC_000002.11	+	ZC3H15
chr2	190306200	190340278	34079	NC_000002.11	+	WDR75
chr2	190425316	190445512	20197	NC_000002.11	-	SLC40A1
chr2	191745547	191830278	84732	NC_000002.11	+	GLS
chr2	191833875	191878897	45023	NC_000002.11	-	STAT1
chr2	192542862	192551669	8808	NC_000002.11	+	NABP1
chr2	197627759	197664407	36649	NC_000002.11	-	GTF3C3
chr2	198254508	198299817	45310	NC_000002.11	-	SF3B1
chr2	198318276	198340034	21759	NC_000002.11	+	COQ10B
chr2	198380278	198418423	38146	NC_000002.11	+	MOB4
chr2	200134223	200335989	201767	NC_000002.11	-	SATB2
chr2	201676312	201692061	15750	NC_000002.11	+	BZW1
chr2	201717732	201729381	11650	NC_000002.11	-	CLK1
chr2	201773700	201828383	54684	NC_000002.11	-	ORC2
chr2	201980887	202041410	60524	NC_000002.11	+	CFLAR
chr2	203130486	203168384	37899	NC_000002.11	+	NOP58
chr2	209100951	209119795	18845	NC_000002.11	-	IDH1
chr2	216176782	216214487	37706	NC_000002.11	+	ATIC
chr2	216225588	216300791	75204	NC_000002.11	-	FN1
chr2	216974071	217071016	96946	NC_000002.11	+	XRCC5
chr2	217363567	217368809	5243	NC_000002.11	+	RPL37A
chr2	219081912	219119071	37160	NC_000002.11	+	ARPC2
chr2	223431618	223520811	89194	NC_000002.11	-	FARSB
chr2	223725754	223809357	83604	NC_000002.11	+	ACSL3
chr2	224822180	224832431	10252	NC_000002.11	+	MRPL44
chr2	231577557	231685790	108234	NC_000002.11	+	CAB39
chr2	232318242	232329195	10954	NC_000002.11	-	NCL
chr2	232573235	232578261	5027	NC_000002.11	+	PTMA
chr2	234160319	234204315	43997	NC_000002.11	+	ATG16L1
chr2	234745348	234763181	17834	NC_000002.11	-	HJURP
chr20	361404	378203	16800	NC_000020.10	+	TRIB3
chr20	453142	524434	71293	NC_000020.10	-	CSNK2A1
chr20	1422811	1447494	24684	NC_000020.10	-	NSFL1C
chr20	2442288	2451435	9148	NC_000020.10	-	SNRPB
chr20	5525085	5591652	66568	NC_000020.10	-	GPCPD1
chr20	21283969	21370463	86495	NC_000020.10	+	XRN2
chr20	23342819	23353699	10881	NC_000020.10	+	GZF1
chr20	30252255	30311766	59512	NC_000020.10	-	BCL2L1
chr20	30327093	30389603	62511	NC_000020.10	+	TPX2
chr20	31350191	31397162	46972	NC_000020.10	+	DNMT3B
chr20	31407760	31438211	30452	NC_000020.10	+	MAPRE1
chr20	31946645	31989375	42731	NC_000020.10	-	CDK5RAP1
chr20	32676115	32700049	23935	NC_000020.10	-	EIF2S2
chr20	32868074	32899608	31535	NC_000020.10	-	AHCY
chr20	32951079	33099578	148500	NC_000020.10	+	ITCH
chr20	35624752	35724400	99649	NC_000020.10	-	RBL1
chr20	37555060	37581749	26690	NC_000020.10	+	FAM83D
chr20	37590987	37668364	77378	NC_000020.10	+	DHX35
chr20	39657462	39753127	95666	NC_000020.10	+	TOP1
chr20	42086536	42092883	6348	NC_000020.10	+	SRSF6
chr20	43514346	43537173	22828	NC_000020.10	+	YWHAB
chr20	43570771	43589038	18268	NC_000020.10	-	TOMM34
chr20	45837859	45985443	147585	NC_000020.10	-	ZMYND8
chr20	47538248	47653230	114983	NC_000020.10	+	ARFGEF2
chr20	47662849	47713486	50638	NC_000020.10	+	CSE1L
chr20	47862437	47894594	32158	NC_000020.10	-	ZNFX1
chr20	48552934	48570422	17489	NC_000020.10	+	RNF114
chr20	48599517	48605423	5907	NC_000020.10	+	SNAI1
chr20	49505455	49547974	42520	NC_000020.10	-	ADNP
chr20	52183610	52210378	26769	NC_000020.10	-	ZNF217
chr20	54987092	55035438	48347	NC_000020.10	+	CASS4
chr20	55926311	55954258	27948	NC_000020.10	+	RAE1
chr20	56071021	56100708	29688	NC_000020.10	-	CTCFL
chr21	15743436	15755467	12032	NC_000021.8	-	HSPA13
chr21	15857549	16031738	174190	NC_000021.8	-	SAMSN1
chr21	26957968	26979793	21826	NC_000021.8	-	MRPL39
chr21	30244513	30257689	13177	NC_000021.8	-	N6AMT1
chr21	30300466	30365198	64733	NC_000021.8	-	LTN1
chr21	30396989	30426809	29821	NC_000021.8	+	USP16
chr21	30428647	30445969	17323	NC_000021.8	-	CCT8
chr21	33032006	33041244	9239	NC_000021.8	+	SOD1
chr21	33043313	33104431	61119	NC_000021.8	-	SCAF4
chr21	33640539	33651360	10822	NC_000021.8	-	MIS18A
chr21	33971664	33984687	13024	NC_000021.8	-	CFAP298
chr21	34106210	34144066	37857	NC_000021.8	-	PAXBP1
chr21	35275757	35288108	12352	NC_000021.8	-	ATP5PO
chr21	37406839	37432824	25986	NC_000021.8	-	SETD4
chr21	37692495	37748930	56436	NC_000021.8	+	MORC3
chr21	37757690	37791313	33624	NC_000021.8	+	CHAF1B
chr21	40177107	40196879	19773	NC_000021.8	+	ETS2
chr21	40714241	40721014	6774	NC_000021.8	-	HMGN1
chr21	44263204	44299699	36496	NC_000021.8	-	WDR4
chr21	44313419	44333409	19991	NC_000021.8	+	NDUFV3
chr21	44473301	44496983	23683	NC_000021.8	-	CBS
chr21	44513066	44527688	14623	NC_000021.8	-	U2AF1
chr21	45079441	45115960	36520	NC_000021.8	+	RRP1B
chr21	45209458	45225174	15717	NC_000021.8	+	RRP1
chr21	46188495	46221735	33241	NC_000021.8	-	UBE2G2
chr22	17264370	17306301	41932	NC_000022.10	-	XKR3
chr22	18074902	18111588	36687	NC_000022.10	-	ATP6V1E1
chr22	19023799	19109925	86127	NC_000022.10	-	DGCR2
chr22	19428409	19435234	6826	NC_000022.10	-	C22orf39
chr22	20377669	20380440	2772	NC_000022.10	+	TMEM191B
chr22	20861897	20941906	80010	NC_000022.10	+	MED15
chr22	21213295	21245502	32208	NC_000022.10	+	SNAP29
chr22	21271695	21308035	36341	NC_000022.10	+	CRKL
chr22	21821676	21824224	2549	NC_000022.10	+	TMEM191C
chr22	21982378	21984311	1934	NC_000022.10	-	YDJC
chr22	21987049	21991618	4570	NC_000022.10	+	CCDC116
chr22	21996591	21998588	1998	NC_000022.10	+	SDF2L1
chr22	22113946	22221970	108025	NC_000022.10	-	MAPK1
chr22	22273798	22307220	33423	NC_000022.10	-	PPM1F
chr22	22311397	22337184	25788	NC_000022.10	-	TOP3B
chr22	22838767	22863060	24294	NC_000022.10	-	ZNF280B
chr22	22868060	22874613	6554	NC_000022.10	-	ZNF280A
chr22	22890123	22901672	11550	NC_000022.10	-	PRAME
chr22	23229996	23238291	8296	NC_000022.10	+	IGLL5
chr22	23487511	23507850	20340	NC_000022.10	+	RAB36
chr22	23522696	23660224	137529	NC_000022.10	+	BCR
chr22	28247657	28315244	67588	NC_000022.10	-	PITPNB
chr22	29168683	29185289	16607	NC_000022.10	+	CCDC117
chr22	29190548	29196557	6010	NC_000022.10	-	XBP1
chr22	29901868	29949746	47879	NC_000022.10	-	THOC5
chr22	31795590	31830438	34849	NC_000022.10	+	DRG1
chr22	31835353	31885828	50476	NC_000022.10	-	EIF4ENIF1
chr22	32340521	32353590	13070	NC_000022.10	+	YWHAH
chr22	32783569	32808234	24666	NC_000022.10	-	RTCB
chr22	32870798	32894816	24019	NC_000022.10	+	FBXO7
chr22	35653486	35691800	38315	NC_000022.10	+	HMGXB4
chr22	36906902	36925213	18312	NC_000022.10	-	EIF3D
chr22	39708887	39715628	6742	NC_000022.10	-	RPL3
chr22	39916564	39918691	2128	NC_000022.10	+	ATF4
chr22	41165634	41215350	49717	NC_000022.10	-	SLC25A17
chr22	41488596	41576081	87486	NC_000022.10	+	EP300
chr22	42069937	42084871	14935	NC_000022.10	-	SNU13
chr22	45559806	45583898	24093	NC_000022.10	+	NUP50
chr3	8918759	9005156	86398	NC_000003.11	-	RAD18
chr3	9404738	9428475	23738	NC_000003.11	+	THUMPD3
chr3	9439299	9519838	80540	NC_000003.11	+	SETD5
chr3	9773419	9789699	16281	NC_000003.11	+	BRPF1
chr3	9879533	9885692	6160	NC_000003.11	-	RPUSD3
chr3	9932294	9936033	3740	NC_000003.11	+	JAGN1
chr3	10004366	10052802	48437	NC_000003.11	-	EMC3
chr3	10157359	10168874	11516	NC_000003.11	+	BRK1
chr3	10183462	10195351	11890	NC_000003.11	+	VHL
chr3	10290143	10322902	32760	NC_000003.11	+	TATDN2
chr3	10342615	10362796	20182	NC_000003.11	-	SEC13
chr3	11831916	11888359	56444	NC_000003.11	-	TAMM41
chr3	13357735	13461822	104088	NC_000003.11	-	NUP210
chr3	14693269	14714162	20894	NC_000003.11	+	CCDC174
chr3	15111580	15140655	29076	NC_000003.11	-	RBSN
chr3	15247753	15294423	46671	NC_000003.11	+	CAPN7
chr3	20202085	20227698	25614	NC_000003.11	-	SGO1
chr3	32726680	32815367	88688	NC_000003.11	+	CNOT10
chr3	33840122	33911195	71074	NC_000003.11	+	PDCD6IP
chr3	37284762	37408370	123609	NC_000003.11	+	GOLGA4
chr3	38207028	38296975	89948	NC_000003.11	+	OXSR1
chr3	39424861	39438842	13982	NC_000003.11	+	SLC25A38
chr3	39448211	39454033	5823	NC_000003.11	+	RPSA
chr3	40351198	40353915	2718	NC_000003.11	+	EIF1B
chr3	40498830	40510078	11249	NC_000003.11	+	RPL14
chr3	41240996	41281934	40939	NC_000003.11	+	CTNNB1
chr3	42642178	42690227	48050	NC_000003.11	+	NKTR
chr3	42824400	42845982	21583	NC_000003.11	-	HIGD1A
chr3	45730888	45786901	56014	NC_000003.11	+	SACM1L
chr3	47057926	47205603	147678	NC_000003.11	-	SETD2
chr3	47537130	47555202	18073	NC_000003.11	-	ELP6
chr3	47626759	47823383	196625	NC_000003.11	-	SMARCC1
chr3	48198636	48229907	31272	NC_000003.11	-	CDC25A
chr3	48956275	49023815	67541	NC_000003.11	+	ARIH2
chr3	50126352	50156454	30103	NC_000003.11	+	RBM5
chr3	52232099	52248343	16245	NC_000003.11	+	ALAS1
chr3	52288450	52312665	24216	NC_000003.11	-	WDR82
chr3	63996227	64009683	13457	NC_000003.11	-	PSMD6
chr3	69068978	69101484	32507	NC_000003.11	-	TMF1
chr3	69103881	69129524	25644	NC_000003.11	-	UBA3
chr3	88199109	88207115	8007	NC_000003.11	+	C3orf38
chr3	99979836	100044082	64247	NC_000003.11	+	TBC1D23
chr3	101280712	101285290	4579	NC_000003.11	+	TRMT10C
chr3	101292938	101313309	20372	NC_000003.11	+	PCNP
chr3	101367733	101395976	28244	NC_000003.11	-	ZBTB11
chr3	101399935	101405562	5628	NC_000003.11	-	RPL24
chr3	119147796	119182462	34667	NC_000003.11	-	TMEM39A
chr3	121150278	121264835	114558	NC_000003.11	-	POLQ
chr3	122140749	122233786	93038	NC_000003.11	-	KPNA1
chr3	123632269	123680076	47808	NC_000003.11	-	CCDC14
chr3	128338812	128369661	30850	NC_000003.11	-	RPN1
chr3	128886670	128902739	16070	NC_000003.11	-	CNBP
chr3	128968449	128996616	28168	NC_000003.11	+	COPG1
chr3	130397778	130465673	67896	NC_000003.11	-	PIK3R4
chr3	131181056	131221815	40760	NC_000003.11	-	MRPL3
chr3	133292530	133309118	16589	NC_000003.11	+	CDV3
chr3	137879830	137893763	13934	NC_000003.11	-	DBR1
chr3	138371540	138553770	182231	NC_000003.11	-	PIK3CB
chr3	141457140	141466402	9263	NC_000003.11	+	RNF7
chr3	141595485	141645391	49907	NC_000003.11	+	ATP1B3
chr3	142025452	142166879	141428	NC_000003.11	-	XRN1
chr3	142168077	142297575	129499	NC_000003.11	-	ATR
chr3	142720412	142779567	59156	NC_000003.11	+	U2SURP
chr3	146232967	146262394	29428	NC_000003.11	-	PLSCR1
chr3	150126085	150184209	58125	NC_000003.11	+	TSC22D2
chr3	150321108	150348223	27116	NC_000003.11	+	SELENOT
chr3	151961421	152183569	222149	NC_000003.11	+	MBNL1
chr3	153990335	154042276	51942	NC_000003.11	-	DHX36
chr3	155588439	155661809	73371	NC_000003.11	+	GMPS
chr3	156392379	156424559	32181	NC_000003.11	+	TIPARP
chr3	156860910	156877936	17027	NC_000003.11	-	CCNL1
chr3	160212795	160283359	70565	NC_000003.11	-	KPNA4
chr3	160939099	160971320	32222	NC_000003.11	+	NMD3
chr3	169491184	169507504	16321	NC_000003.11	+	MYNN
chr3	169684595	169716161	31567	NC_000003.11	+	SEC62
chr3	169805372	169899521	94150	NC_000003.11	-	PHC3
chr3	170582664	170587984	5321	NC_000003.11	-	RPL22L1
chr3	172468516	172539264	70749	NC_000003.11	+	ECT2
chr3	179040664	179056371	15708	NC_000003.11	+	ZNF639
chr3	179065497	179112724	47228	NC_000003.11	+	MFN1
chr3	182511292	182639417	128126	NC_000003.11	+	ATP11B
chr3	183547059	183602668	55610	NC_000003.11	-	PARL
chr3	183892643	183901879	9237	NC_000003.11	+	AP2M1
chr3	183903987	183911793	7807	NC_000003.11	+	ABCF3
chr3	184017029	184026838	9810	NC_000003.11	+	PSMD2
chr3	185632346	185655802	23457	NC_000003.11	-	TRA2B
chr3	193310997	193415600	104604	NC_000003.11	+	OPA1
chr3	194123406	194207731	84326	NC_000003.11	-	ATP13A3
chr3	194361520	194392920	31401	NC_000003.11	-	LSG1
chr3	195776155	195808961	32807	NC_000003.11	-	TFRC
chr3	196195654	196230639	34986	NC_000003.11	-	RNF168
chr3	196466728	196559518	92791	NC_000003.11	+	PAK2
chr4	53215	88096	34882	NC_000004.11	+	ZNF595
chr4	1694458	1714046	19589	NC_000004.11	-	SLBP
chr4	1813206	1857883	44678	NC_000004.11	-	LETM1
chr4	2470833	2517584	46752	NC_000004.11	+	RNF4
chr4	17578821	17609593	30773	NC_000004.11	+	LAP3
chr4	24529098	24586177	57080	NC_000004.11	-	DHX15
chr4	25378885	25420120	41236	NC_000004.11	+	ANAPC4
chr4	37828308	37864558	36251	NC_000004.11	+	PGM2
chr4	38665820	38703138	37319	NC_000004.11	+	KLF3
chr4	39699756	39784412	84657	NC_000004.11	+	UBE2K
chr4	39824483	39979531	155049	NC_000004.11	-	PDS5A
chr4	41937446	41962820	25375	NC_000004.11	+	TMEM33
chr4	47849250	47916684	67435	NC_000004.11	-	NFXL1
chr4	48833105	48863832	30728	NC_000004.11	+	OCIAD1
chr4	52709319	52783003	73685	NC_000004.11	+	DCUN1D4
chr4	56262124	56292342	30219	NC_000004.11	+	TMEM165
chr4	56294070	56413076	119007	NC_000004.11	-	CLOCK
chr4	56461398	56502960	41563	NC_000004.11	-	NMU
chr4	56719814	56771252	51439	NC_000004.11	+	EXOC1
chr4	57333783	57369847	36065	NC_000004.11	+	SRP72
chr4	57774066	57802010	27945	NC_000004.11	+	REST
chr4	57829516	57843772	14257	NC_000004.11	-	NOA1
chr4	68334480	68411221	76742	NC_000004.11	-	CENPC
chr4	68478370	68566873	88504	NC_000004.11	-	UBA6
chr4	69176105	69215808	39704	NC_000004.11	-	YTHDC1
chr4	71681500	71705607	24108	NC_000004.11	-	GRSF1
chr4	73918079	73935476	17398	NC_000004.11	-	COX18
chr4	73939093	74124515	185423	NC_000004.11	-	ANKRD17
chr4	76871068	76912098	41031	NC_000004.11	-	SDAD1
chr4	77035817	77069550	33734	NC_000004.11	-	NUP54
chr4	77968308	77997142	28835	NC_000004.11	-	CCNI
chr4	80822300	80994626	172327	NC_000004.11	-	ANTXR2
chr4	83273651	83295144	21494	NC_000004.11	-	HNRNPD
chr4	83845756	83934094	88339	NC_000004.11	-	LIN54
chr4	95128759	95212443	83685	NC_000004.11	+	SMARCAD1
chr4	99800427	99850284	49858	NC_000004.11	-	EIF4E
chr4	99916872	99983960	67089	NC_000004.11	+	METAP1
chr4	99992129	100009939	17811	NC_000004.11	-	ADH5
chr4	100799493	100815703	16211	NC_000004.11	-	LAMTOR3
chr4	100817405	100867775	50371	NC_000004.11	-	DNAJB14
chr4	100869245	100871432	2188	NC_000004.11	-	H2AZ1
chr4	104026968	104119500	92533	NC_000004.11	-	CENPE
chr4	109541732	109551640	9909	NC_000004.11	+	RPL34
chr4	109571755	109588976	17222	NC_000004.11	+	OSTC
chr4	110354971	110462052	107082	NC_000004.11	+	SEC24B
chr4	110736666	110745893	9228	NC_000004.11	+	GAR1
chr4	119606547	119636585	30039	NC_000004.11	+	METTL14
chr4	120976778	120988003	11226	NC_000004.11	-	MAD2L1
chr4	128702951	128761888	58938	NC_000004.11	+	HSPA4L
chr4	128802048	128820379	18332	NC_000004.11	+	PLK4
chr4	129730855	129796379	65525	NC_000004.11	+	JADE1
chr4	139085251	139163503	78253	NC_000004.11	-	SLC7A11
chr4	139936935	139967093	30159	NC_000004.11	+	NOCT
chr4	139978374	140098372	119999	NC_000004.11	-	ELF2
chr4	142142049	142155851	13803	NC_000004.11	+	ZNF330
chr4	144106070	144145027	38958	NC_000004.11	+	USP38
chr4	144434855	144478639	43785	NC_000004.11	+	SMARCA5
chr4	146054802	146101741	46940	NC_000004.11	-	OTUD4
chr4	148538548	148557872	19325	NC_000004.11	+	TMEM184C
chr4	148558936	148605314	46379	NC_000004.11	-	PRMT9
chr4	152020780	152025794	5015	NC_000004.11	+	RPS3A
chr4	155456157	155471552	15396	NC_000004.11	-	PLRG1
chr4	164047860	164088042	40183	NC_000004.11	-	NAF1
chr4	164415842	164441691	25850	NC_000004.11	+	TMA16
chr4	166248821	166264316	15496	NC_000004.11	+	MSMO1
chr4	170541729	170644824	103096	NC_000004.11	+	CLCN3
chr4	174252527	174255509	2983	NC_000004.11	-	HMGB2
chr4	184365789	184370217	4429	NC_000004.11	+	CDKN2AIP
chr4	190862027	190884347	22321	NC_000004.11	+	FRG1
chr5	1801521	1816162	14642	NC_000005.9	+	NDUFS6
chr5	5422790	5490333	67544	NC_000005.9	+	ICE1
chr5	6371987	6378660	6674	NC_000005.9	-	MED10
chr5	6713545	6757157	43613	NC_000005.9	+	TENT4A
chr5	10277707	10308014	30308	NC_000005.9	-	CMBL
chr5	10353807	10440500	86694	NC_000005.9	+	MARCHF6
chr5	14664827	14699959	35133	NC_000005.9	+	OTULIN
chr5	16451628	16465909	14282	NC_000005.9	-	ZNF622
chr5	32124822	32174425	49604	NC_000005.9	-	GOLPH3
chr5	32354456	32444846	90391	NC_000005.9	-	ZFR
chr5	32585663	32604185	18523	NC_000005.9	+	SUB1
chr5	33440802	33468196	27395	NC_000005.9	+	TARS1
chr5	34929664	34959069	29406	NC_000005.9	+	DNAJC21
chr5	36192691	36242381	49691	NC_000005.9	-	NADK2
chr5	36876871	37066515	189645	NC_000005.9	+	NIPBL
chr5	37288239	37371208	82970	NC_000005.9	-	NUP155
chr5	38938022	39074501	136480	NC_000005.9	-	RICTOR
chr5	40759491	40798476	38986	NC_000005.9	-	PRKAA1
chr5	40825364	40835324	9961	NC_000005.9	-	RPL37
chr5	41904446	41921738	17293	NC_000005.9	+	RIMOC1
chr5	43121016	43176426	55411	NC_000005.9	+	ZNF131
chr5	43287572	43313514	25943	NC_000005.9	-	HMGCS1
chr5	43486811	43515250	28440	NC_000005.9	-	C5orf34
chr5	43526369	43557513	31145	NC_000005.9	-	PAIP1
chr5	44809049	44815616	6568	NC_000005.9	+	MRPS30
chr5	56469886	56560506	90621	NC_000005.9	+	GPBP1
chr5	60453531	60458295	4765	NC_000005.9	-	SMIM15
chr5	65222403	65378374	155972	NC_000005.9	+	ERBIN
chr5	65440128	65479443	39316	NC_000005.9	+	SREK1
chr5	68389841	68426896	37056	NC_000005.9	+	SLC30A5
chr5	68462977	68474072	11096	NC_000005.9	+	CCNB1
chr5	68485410	68506184	20775	NC_000005.9	+	CENPH
chr5	68513587	68525985	12399	NC_000005.9	+	MRPS36
chr5	68530622	68573257	42636	NC_000005.9	+	CDK7
chr5	68856018	68891048	35031	NC_000005.9	+	GTF2H2C
chr5	69345350	69373422	28073	NC_000005.9	+	SMN2
chr5	70220768	70248842	28075	NC_000005.9	+	SMN1
chr5	70331174	70363503	32330	NC_000005.9	-	GTF2H2
chr5	70751478	70863647	112170	NC_000005.9	+	BDP1
chr5	70883167	70954533	71367	NC_000005.9	+	MCCC2
chr5	72112488	72210215	97728	NC_000005.9	+	TNPO1
chr5	72794267	72801492	7226	NC_000005.9	+	BTF3
chr5	74632993	74657941	24949	NC_000005.9	+	HMGCR
chr5	74969949	75013262	43314	NC_000005.9	-	POC5
chr5	78908264	78984069	75806	NC_000005.9	+	TENT2
chr5	81569139	81574173	5035	NC_000005.9	-	RPS23
chr5	87484133	87564662	80530	NC_000005.9	-	TMEM161B
chr5	89688074	89705573	17500	NC_000005.9	-	CETN3
chr5	89811443	89825401	13959	NC_000005.9	-	LYSMD3
chr5	89854614	90460254	605641	NC_000005.9	+	ADGRV1
chr5	90664448	90679134	14687	NC_000005.9	-	ARRDC3
chr5	96496571	96518951	22381	NC_000005.9	-	RIOK2
chr5	98189689	98264711	75023	NC_000005.9	-	CHD1
chr5	110073846	110100857	27012	NC_000005.9	+	SLC25A46
chr5	110428046	110466200	38155	NC_000005.9	+	WDR36
chr5	110831731	110848233	16503	NC_000005.9	-	STARD4
chr5	112849391	112930981	81591	NC_000005.9	+	YTHDC2
chr5	114948907	114961733	12827	NC_000005.9	-	TMED7
chr5	122680586	122759536	78951	NC_000005.9	-	CEP120
chr5	126112315	126172712	60398	NC_000005.9	+	LMNB1
chr5	126853332	126890777	37446	NC_000005.9	+	PRRC1
chr5	130494720	130500949	6230	NC_000005.9	-	HINT1
chr5	130977407	131132710	155304	NC_000005.9	-	FNIP1
chr5	131892669	131982041	89373	NC_000005.9	+	RAD50
chr5	132387705	132442141	54437	NC_000005.9	+	HSPA4
chr5	133291201	133304316	13116	NC_000005.9	-	C5orf15
chr5	133530023	133561764	31742	NC_000005.9	-	PPP2CA
chr5	133936839	133968518	31680	NC_000005.9	-	SAR1B
chr5	133984475	134063599	79125	NC_000005.9	+	SEC24A
chr5	134074238	134087847	13610	NC_000005.9	+	CAMLG
chr5	134094469	134166811	72343	NC_000005.9	+	DDX46
chr5	134181370	134195425	14056	NC_000005.9	+	C5orf24
chr5	137688374	137772716	84343	NC_000005.9	+	KDM3B
chr5	137801168	137804992	3825	NC_000005.9	+	EGR1
chr5	137841784	137878925	37142	NC_000005.9	-	ETF1
chr5	137889445	137911090	21646	NC_000005.9	-	HSPA9
chr5	138609790	138667366	57577	NC_000005.9	+	MATR3
chr5	138940924	139008019	67096	NC_000005.9	+	UBE2D2
chr5	140080032	140086271	6240	NC_000005.9	+	ZMAT2
chr5	140894588	140998567	103980	NC_000005.9	-	DIAPH1
chr5	141346408	141369857	23450	NC_000005.9	+	RNF14
chr5	141380236	141392592	12357	NC_000005.9	-	GNPDA1
chr5	145492597	145562213	69617	NC_000005.9	-	LARS1
chr5	145583168	145668786	85619	NC_000005.9	+	RBM27
chr5	145826893	145891524	64632	NC_000005.9	+	TCERG1
chr5	147763521	147822399	58879	NC_000005.9	+	FBXO38
chr5	148725062	148734146	9085	NC_000005.9	+	GRPEL2
chr5	148872545	148931002	58458	NC_000005.9	-	CSNK1A1
chr5	149737260	149779856	42597	NC_000005.9	+	TCOF1
chr5	149822198	149829302	7105	NC_000005.9	-	RPS14
chr5	150070354	150080624	10271	NC_000005.9	-	RBM22
chr5	150088002	150138579	50578	NC_000005.9	-	DCTN4
chr5	151151515	151192346	40832	NC_000005.9	+	G3BP1
chr5	154237809	154256352	18544	NC_000005.9	+	CNOT8
chr5	154266971	154317771	50801	NC_000005.9	-	GEMIN5
chr5	154320633	154348971	28339	NC_000005.9	+	MRPL22
chr5	157212755	157286153	73399	NC_000005.9	-	CLINT1
chr5	158584417	158637061	52645	NC_000005.9	-	RNF145
chr5	158690298	158713044	22747	NC_000005.9	+	UBLCP1
chr5	159828648	159846088	17441	NC_000005.9	-	SLU7
chr5	159848862	159855751	6890	NC_000005.9	+	PTTG1
chr5	162930070	162946360	16291	NC_000005.9	+	MAT2B
chr5	167913476	167946306	32831	NC_000005.9	+	RARS1
chr5	167975500	168006373	30874	NC_000005.9	-	PANK3
chr5	169010777	169031782	21006	NC_000005.9	+	SPDL1
chr5	170814120	170837904	23785	NC_000005.9	+	NPM1
chr5	174905563	174956745	51183	NC_000005.9	+	SFXN1
chr5	175386534	175395318	8785	NC_000005.9	-	THOC3
chr5	175875386	175937075	61690	NC_000005.9	+	FAF2
chr5	176332006	176433795	101790	NC_000005.9	-	UIMC1
chr5	178029665	178054051	24387	NC_000005.9	-	CLK4
chr5	178977555	179037013	59459	NC_000005.9	+	RUFY1
chr5	179041179	179061785	20607	NC_000005.9	-	HNRNPH1
chr5	179125428	179158642	33215	NC_000005.9	+	CANX
chr5	179159823	179204284	44462	NC_000005.9	+	MAML1
chr5	180650281	180662808	12528	NC_000005.9	+	TRIM41
chr5	180663897	180670906	7010	NC_000005.9	-	RACK1
chr5	180682147	180688144	5998	NC_000005.9	-	TRIM52
chr6	2832566	2842097	9532	NC_000006.11	-	SERPINB1
chr6	2887504	2903543	16040	NC_000006.11	-	SERPINB9
chr6	3000128	3019989	19862	NC_000006.11	+	NQO2
chr6	3064201	3115421	51221	NC_000006.11	+	RIPK1
chr6	4021534	4065217	43684	NC_000006.11	+	PRPF4B
chr6	4115940	4135809	19870	NC_000006.11	-	ECI2
chr6	7107976	7252213	144238	NC_000006.11	+	RREB1
chr6	7281376	7313432	32057	NC_000006.11	-	SSR1
chr6	7590431	7612200	21770	NC_000006.11	+	SNRNP48
chr6	8073593	8102781	29189	NC_000006.11	-	EEF1E1
chr6	10747992	10760007	12016	NC_000006.11	+	TMEM14B
chr6	16129317	16148479	19163	NC_000006.11	+	MYLIP
chr6	17600533	17611946	11414	NC_000006.11	+	FAM8A1
chr6	17615268	17707156	91889	NC_000006.11	-	NUP153
chr6	20402110	20493945	91836	NC_000006.11	+	E2F3
chr6	24775165	24786327	11163	NC_000006.11	+	GMNN
chr6	26158349	26171577	13229	NC_000006.11	+	H2BC5
chr6	28092387	28097860	5474	NC_000006.11	+	ZSCAN16
chr6	28109661	28127238	17578	NC_000006.11	+	ZKSCAN8
chr6	28346598	28367524	20927	NC_000006.11	-	ZSCAN12
chr6	28870779	28891762	20984	NC_000006.11	-	TRIM27
chr6	30539219	30559299	20081	NC_000006.11	+	ABCF1
chr6	30667584	30685058	17475	NC_000006.11	-	MDC1
chr6	30688129	30693199	5071	NC_000006.11	+	TUBB
chr6	31588492	31605548	17057	NC_000006.11	+	PRRC2A
chr6	31654732	31671101	16370	NC_000006.11	-	ABHD16A
chr6	31765173	31774743	9571	NC_000006.11	-	LSM2
chr6	32936371	32949282	12912	NC_000006.11	+	BRD2
chr6	33359600	33377673	18074	NC_000006.11	+	KIFC1
chr6	34725282	34741634	16353	NC_000006.11	+	SNRPC
chr6	35436178	35438557	2380	NC_000006.11	+	RPL10A
chr6	35541367	35696360	154994	NC_000006.11	-	FKBP5
chr6	35800743	35888875	88133	NC_000006.11	-	SRPK1
chr6	36461669	36515256	53588	NC_000006.11	-	STK38
chr6	36562139	36573377	11239	NC_000006.11	+	SRSF3
chr6	37137928	37143204	5277	NC_000006.11	+	PIM1
chr6	38643701	38670921	27221	NC_000006.11	-	GLO1
chr6	42174545	42185599	11055	NC_000006.11	-	MRPS10
chr6	42531767	42661243	129477	NC_000006.11	+	UBR2
chr6	43737946	43754224	16279	NC_000006.11	+	VEGFA
chr6	44355443	44418162	62720	NC_000006.11	+	CDC5L
chr6	47445525	47594999	149475	NC_000006.11	+	CD2AP
chr6	49572888	49604552	31665	NC_000006.11	-	RHAG
chr6	52128813	52149540	20728	NC_000006.11	-	MCM3
chr6	52929796	52965671	35876	NC_000006.11	+	FBXO9
chr6	53132202	53213748	81547	NC_000006.11	-	ELOVL5
chr6	56911491	56920023	8533	NC_000006.11	+	KIAA1586
chr6	56954986	57035103	80118	NC_000006.11	+	ZNF451
chr6	74171460	74218959	47500	NC_000006.11	+	MTO1
chr6	74225473	74230755	5283	NC_000006.11	-	EEF1A1
chr6	76311596	76427997	116402	NC_000006.11	+	SENP6
chr6	79644136	79787971	143836	NC_000006.11	-	PHIP
chr6	80714366	80752244	37879	NC_000006.11	+	TTK
chr6	82879704	82957461	77758	NC_000006.11	-	IBTK
chr6	85442214	85474316	32103	NC_000006.11	-	TBX18
chr6	86215214	86303576	88363	NC_000006.11	-	SNX14
chr6	86317502	86352604	35103	NC_000006.11	-	SYNCRIP
chr6	88182692	88222054	39363	NC_000006.11	+	SLC35A1
chr6	88384578	88411951	27374	NC_000006.11	-	AKIRIN2
chr6	90352217	90529513	177297	NC_000006.11	-	MDN1
chr6	90539599	90584155	44557	NC_000006.11	+	CASP8AP2
chr6	91223298	91296791	73494	NC_000006.11	-	MAP3K7
chr6	96969682	97003152	33471	NC_000006.11	+	UFL1
chr6	97590037	97731092	141056	NC_000006.11	-	MMS22L
chr6	99845926	99873184	27259	NC_000006.11	-	PNISR
chr6	99880201	99963299	83099	NC_000006.11	-	USP45
chr6	99968925	99981061	12137	NC_000006.11	+	TSTD3
chr6	99990263	100016690	26428	NC_000006.11	-	CCNC
chr6	108188960	108279412	90453	NC_000006.11	-	SEC63
chr6	109687717	109703670	15954	NC_000006.11	-	CD164
chr6	111279909	111289075	9167	NC_000006.11	+	GTF3C6
chr6	111303241	111349466	46226	NC_000006.11	+	RPF2
chr6	111620236	111804914	184679	NC_000006.11	-	REV3L
chr6	114254192	114292312	38121	NC_000006.11	-	HDAC2
chr6	116892667	116918838	26172	NC_000006.11	+	RWDD1
chr6	116956781	116989929	33149	NC_000006.11	-	ZUP1
chr6	117996632	118031890	35259	NC_000006.11	+	NUS1
chr6	119498370	119670926	172557	NC_000006.11	-	MAN1A1
chr6	122720696	122754264	33569	NC_000006.11	+	HSF2
chr6	125596496	125623113	26618	NC_000006.11	-	HDDC2
chr6	126307686	126400874	93189	NC_000006.11	+	TRMT11
chr6	133090509	133119776	29268	NC_000006.11	-	SLC18B1
chr6	133135708	133138703	2996	NC_000006.11	+	RPS12
chr6	135281516	135375960	94445	NC_000006.11	-	HBS1L
chr6	135502446	135540310	37865	NC_000006.11	+	MYB
chr6	136552172	136571449	19278	NC_000006.11	-	MTFR2
chr6	136577765	136610984	33220	NC_000006.11	-	BCLAF1
chr6	143815949	143832857	16909	NC_000006.11	-	FUCA2
chr6	146205943	146285494	79552	NC_000006.11	-	SHPRH
chr6	147525553	147711609	186057	NC_000006.11	+	STXBP5
chr6	149825631	149867179	41549	NC_000006.11	-	PPIL4
chr6	149887511	149912884	25374	NC_000006.11	+	GINM1
chr6	149916009	149969850	53842	NC_000006.11	-	KATNA1
chr6	149979289	150039237	59949	NC_000006.11	-	LATS1
chr6	150045451	150067665	22215	NC_000006.11	-	NUP43
chr6	150070831	150132557	61727	NC_000006.11	+	PCMT1
chr6	153291670	153304714	13045	NC_000006.11	-	FBXO5
chr6	153308497	153323844	15348	NC_000006.11	-	MTRF1L
chr6	155054512	155155378	100867	NC_000006.11	+	SCAF8
chr6	157710057	157744551	34495	NC_000006.11	-	TMEM242
chr6	158244278	158366109	121832	NC_000006.11	+	SNX9
chr6	160390114	160532536	142423	NC_000006.11	+	IGF2R
chr6	161412801	161538412	125612	NC_000006.11	+	MAP3K4
chr6	167412885	167466206	53322	NC_000006.11	+	CEP43
chr6	168227244	168372703	145460	NC_000006.11	+	AFDN
chr6	170844208	170862395	18188	NC_000006.11	-	PSMB1
chr6	170863457	170881947	18491	NC_000006.11	+	TBP
chr6	170884383	170893725	9343	NC_000006.11	-	PDCD2
chr7	2393721	2420380	26660	NC_000007.13	+	EIF3B
chr7	5566779	5570232	3454	NC_000007.13	-	ACTB
chr7	6414158	6443598	29441	NC_000007.13	+	RAC1
chr7	6500720	6523783	23064	NC_000007.13	-	KDELR2
chr7	10971570	10979780	8211	NC_000007.13	-	NDUFA4
chr7	12370511	12443491	72981	NC_000007.13	-	VWDE
chr7	12726528	12730583	4056	NC_000007.13	+	ARL4A
chr7	22852593	22862468	9876	NC_000007.13	-	TOMM7
chr7	23221667	23240625	18959	NC_000007.13	+	NUP42
chr7	23544399	23571600	27202	NC_000007.13	-	TRA2A
chr7	25158275	25164879	6605	NC_000007.13	-	CYCS
chr7	26191818	26226757	34940	NC_000007.13	+	NFE2L3
chr7	30536237	30544445	8209	NC_000007.13	-	GGCT
chr7	30634351	30673649	39299	NC_000007.13	+	GARS1
chr7	33053725	33102388	48664	NC_000007.13	-	NT5C3A
chr7	44605403	44613507	8105	NC_000007.13	-	DDX56
chr7	44617493	44621830	4338	NC_000007.13	-	TMED4
chr7	44836280	44842716	6437	NC_000007.13	+	PPIA
chr7	44866488	44887725	21238	NC_000007.13	-	H2AZ2
chr7	45139699	45151296	11598	NC_000007.13	-	TBRG4
chr7	56169266	56174169	4904	NC_000007.13	-	CHCHD2
chr7	65425671	65447200	21530	NC_000007.13	-	GUSB
chr7	65579805	65619555	39751	NC_000007.13	+	CRCP
chr7	66386212	66423538	37327	NC_000007.13	+	TMEM248
chr7	66452667	66460573	7907	NC_000007.13	-	SBDS
chr7	72349928	72421998	72071	NC_000007.13	+	POM121
chr7	72716513	72722823	6311	NC_000007.13	-	NSUN5
chr7	72854736	72936623	81888	NC_000007.13	-	BAZ1B
chr7	72950686	72972020	21335	NC_000007.13	-	BCL7B
chr7	72981867	72992909	11043	NC_000007.13	-	TBL2
chr7	73588686	73611426	22741	NC_000007.13	+	EIF4H
chr7	73645832	73668729	22898	NC_000007.13	-	RFC2
chr7	74072044	74175022	102979	NC_000007.13	+	GTF2I
chr7	75046065	75115576	69512	NC_000007.13	-	POM121C
chr7	75121598	75133640	12043	NC_000007.13	+	SPDYE5
chr7	75956116	75988308	32193	NC_000007.13	-	YWHAG
chr7	87834430	87856291	21862	NC_000007.13	-	SRI
chr7	89976030	90020767	44738	NC_000007.13	+	GTPBP10
chr7	91570176	91739987	169812	NC_000007.13	+	AKAP9
chr7	91741467	91764117	22651	NC_000007.13	-	CYP51A1
chr7	92076796	92089389	12594	NC_000007.13	+	GATAD1
chr7	92190072	92219704	29633	NC_000007.13	-	FAM133B
chr7	97480989	97557753	76765	NC_000007.13	-	ASNS
chr7	98476155	98610864	134710	NC_000007.13	+	TRRAP
chr7	98923521	98963885	40365	NC_000007.13	+	ARPC1A
chr7	99156265	99174076	17812	NC_000007.13	+	ZNF655
chr7	99955740	99965454	9715	NC_000007.13	+	PILRB
chr7	103766788	103848461	81674	NC_000007.13	-	ORC5
chr7	104654652	104755466	100815	NC_000007.13	+	KMT2E
chr7	105096948	105162718	65771	NC_000007.13	-	PUS7
chr7	105730951	105753022	22072	NC_000007.13	-	SYPL1
chr7	105888744	105925429	36686	NC_000007.13	-	NAMPT
chr7	106685150	106802256	117107	NC_000007.13	+	PRKAR2B
chr7	107220452	107263762	43311	NC_000007.13	+	BCAP29
chr7	107384587	107402112	17526	NC_000007.13	+	CBLL1
chr7	107531552	107561643	30092	NC_000007.13	+	DLD
chr7	107564244	107643606	79363	NC_000007.13	-	LAMB1
chr7	112063229	112117258	54030	NC_000007.13	+	IFRD1
chr7	116502641	116562103	59463	NC_000007.13	+	CAPZA2
chr7	120590831	120617270	26440	NC_000007.13	+	ING3
chr7	120628765	120937496	308732	NC_000007.13	+	CPED1
chr7	120988932	121036362	47431	NC_000007.13	-	FAM3C
chr7	123321997	123389057	67061	NC_000007.13	-	WASL
chr7	127010097	127032762	22666	NC_000007.13	-	ZNF800
chr7	127937738	127983962	46225	NC_000007.13	-	RBM28
chr7	128116802	128146656	29855	NC_000007.13	+	METTL2B
chr7	128594239	128695165	100927	NC_000007.13	-	TNPO3
chr7	129074273	129128240	53968	NC_000007.13	+	STRIP2
chr7	129658126	129691291	33166	NC_000007.13	-	ZC3HC1
chr7	129710374	129775545	65172	NC_000007.13	+	KLHDC10
chr7	129804553	129845246	40694	NC_000007.13	-	TMEM209
chr7	135242665	135333501	90837	NC_000007.13	+	NUP205
chr7	135347262	135361164	13903	NC_000007.13	+	STMP1
chr7	135611508	135662107	50600	NC_000007.13	-	MTPN
chr7	138145004	138274741	129738	NC_000007.13	+	TRIM24
chr7	138728261	138794466	66206	NC_000007.13	-	ZC3HAV1
chr7	138915983	138992982	77000	NC_000007.13	+	UBN2
chr7	140152833	140179369	26537	NC_000007.13	-	MKRN1
chr7	141438121	141450288	12168	NC_000007.13	+	SSBP1
chr7	148394848	148498202	103355	NC_000007.13	+	CUL1
chr7	148504475	148581383	76909	NC_000007.13	-	EZH2
chr7	148700143	148725597	25455	NC_000007.13	-	PDIA4
chr7	148892638	148923334	30697	NC_000007.13	+	ZNF282
chr7	151163098	151216981	53884	NC_000007.13	-	RHEB
chr7	151832010	152133088	301079	NC_000007.13	-	KMT2C
chr7	152341861	152373226	31366	NC_000007.13	-	XRCC2
chr7	154735400	154794834	59435	NC_000007.13	-	PAXIP1
chr7	155089588	155101945	12358	NC_000007.13	+	INSIG1
chr7	155437355	155574174	136820	NC_000007.13	+	RBM33
chr7	156742406	156765870	23465	NC_000007.13	+	NOM1
chr7	156931620	157062064	130445	NC_000007.13	+	UBE3C
chr7	157129698	157210133	80436	NC_000007.13	+	DNAJB6
chr7	158423861	158497495	73635	NC_000007.13	-	NCAPG2
chr8	6566163	6619024	52862	NC_000008.10	+	AGPAT5
chr8	11653091	11696818	43728	NC_000008.10	+	FDFT1
chr8	11700033	11725596	25564	NC_000008.10	-	CTSB
chr8	17780497	17887457	106961	NC_000008.10	+	PCM1
chr8	19674927	19709578	34652	NC_000008.10	+	INTS10
chr8	20054892	20079207	24316	NC_000008.10	+	ATP6V1B2
chr8	21777173	21864096	86924	NC_000008.10	+	XPO7
chr8	25276774	25282556	5783	NC_000008.10	-	GNRH1
chr8	26149024	26230196	81173	NC_000008.10	+	PPP2R2A
chr8	27632071	27662833	30763	NC_000008.10	+	ESCO2
chr8	27667141	27695334	28194	NC_000008.10	-	PBK
chr8	30535583	30585363	49781	NC_000008.10	-	GSR
chr8	30643132	30670334	27203	NC_000008.10	-	PPP2CB
chr8	37716136	37757015	40880	NC_000008.10	-	RAB11FIP1
chr8	37963011	37997598	34588	NC_000008.10	+	ASH2L
chr8	38000218	38008470	8253	NC_000008.10	-	STAR
chr8	42249279	42263455	14177	NC_000008.10	+	VDAC3
chr8	42911466	42940928	29463	NC_000008.10	+	FNTA
chr8	48920991	48977268	56278	NC_000008.10	+	UBE2V2
chr8	54879116	54935008	55893	NC_000008.10	-	TCEA1
chr8	54958927	55014507	55581	NC_000008.10	-	LYPLA1
chr8	55047801	55061074	13274	NC_000008.10	+	MRPL15
chr8	56979813	56987065	7253	NC_000008.10	-	RPS20
chr8	64081112	64125346	44235	NC_000008.10	+	YTHDF3
chr8	66514693	66546412	31720	NC_000008.10	-	ARMC1
chr8	66556969	66622798	65830	NC_000008.10	+	MTFR1
chr8	67955314	67974368	19055	NC_000008.10	-	COPS5
chr8	67976603	68108849	132247	NC_000008.10	+	CSPP1
chr8	68109893	68256016	146124	NC_000008.10	-	ARFGEF1
chr8	74857354	74884522	27169	NC_000008.10	-	ELOC
chr8	82569149	82598560	29412	NC_000008.10	-	IMPA1
chr8	82613566	82633539	19974	NC_000008.10	-	ZFAND1
chr8	90770044	90803292	33249	NC_000008.10	+	RIPK2
chr8	90914096	90940116	26021	NC_000008.10	+	OSGIN2
chr8	90945559	90996895	51337	NC_000008.10	-	NBN
chr8	91634223	91658311	24089	NC_000008.10	-	TMEM64
chr8	92006030	92053087	47058	NC_000008.10	-	PIP4P2
chr8	92082572	92099321	16750	NC_000008.10	+	OTUD6B
chr8	95499917	95565697	65781	NC_000008.10	-	VIRMA
chr8	98656412	98742488	86077	NC_000008.10	+	MTDH
chr8	99053949	99057773	3825	NC_000008.10	-	RPL30
chr8	101715144	101734316	19173	NC_000008.10	-	PABPC1
chr8	101928751	101965610	36860	NC_000008.10	-	YWHAZ
chr8	102209280	102218450	9171	NC_000008.10	-	ZNF706
chr8	103216729	103251189	34461	NC_000008.10	-	RRM2B
chr8	103264501	103424928	160428	NC_000008.10	-	UBR5
chr8	103661012	103667953	6942	NC_000008.10	-	KLF10
chr8	103838530	103876428	37899	NC_000008.10	-	AZIN1
chr8	108261710	108510146	248437	NC_000008.10	-	ANGPT1
chr8	109213445	109260946	47502	NC_000008.10	-	EIF3E
chr8	109455853	109501425	45573	NC_000008.10	+	EMC2
chr8	110551931	110578225	26295	NC_000008.10	+	EBAG9
chr8	117778763	117786923	8161	NC_000008.10	+	UTP23
chr8	117858173	117887015	28843	NC_000008.10	-	RAD21
chr8	120743014	120845081	102068	NC_000008.10	-	TAF2
chr8	120846216	120868134	21919	NC_000008.10	-	DSCC1
chr8	124084947	124177413	92467	NC_000008.10	+	TBC1D31
chr8	124191287	124222319	31033	NC_000008.10	+	FAM83A
chr8	124332090	124408687	76598	NC_000008.10	-	ATAD2
chr8	124780679	124827692	47014	NC_000008.10	+	FAM91A1
chr8	126010747	126034525	23779	NC_000008.10	+	SQLE
chr9	2804152	2844095	39944	NC_000009.11	-	PUM3
chr9	4679569	4708399	28831	NC_000009.11	+	CDC37L1
chr9	4709556	4742043	32488	NC_000009.11	-	AK3
chr9	4984390	5129948	145559	NC_000009.11	+	JAK2
chr9	19053139	19102902	49764	NC_000009.11	-	HAUS6
chr9	19115759	19127490	11732	NC_000009.11	-	PLIN2
chr9	19230511	19374279	143769	NC_000009.11	+	DENND4C
chr9	19375713	19380234	4522	NC_000009.11	-	RPS6
chr9	33041763	33076672	34910	NC_000009.11	-	SMU1
chr9	33290514	33371155	80642	NC_000009.11	+	NFX1
chr9	33921691	34049197	127507	NC_000009.11	-	UBAP2
chr9	34086385	34126696	40312	NC_000009.11	-	DCAF12
chr9	35056061	35072622	16562	NC_000009.11	-	VCP
chr9	36190918	36212056	21139	NC_000009.11	+	CLTA
chr9	36572892	36677679	104788	NC_000009.11	+	MELK
chr9	37422693	37436987	14295	NC_000009.11	+	GRHPR
chr9	37438099	37465447	27349	NC_000009.11	-	ZBTB5
chr9	37485945	37503694	17750	NC_000009.11	+	POLR1E
chr9	37588410	37592594	4185	NC_000009.11	-	TOMM5
chr9	72873894	72969789	95896	NC_000009.11	+	SMC5
chr9	74966329	74980124	13796	NC_000009.11	-	ZFAND5
chr9	75766781	75785309	18529	NC_000009.11	+	ANXA1
chr9	80912041	80945009	32969	NC_000009.11	+	PSAT1
chr9	86274883	86322873	47991	NC_000009.11	-	UBQLN1
chr9	86553226	86571901	18676	NC_000009.11	-	C9orf64
chr9	88879461	88897453	17993	NC_000009.11	-	ISCA1
chr9	88902648	88969325	66678	NC_000009.11	-	TUT7
chr9	91926110	91931618	5509	NC_000009.11	+	CKS2
chr9	94972489	95055979	83491	NC_000009.11	-	IARS1
chr9	99148223	99180652	32430	NC_000009.11	-	ZNF367
chr9	100437191	100459622	22432	NC_000009.11	-	XPA
chr9	100689073	100707134	18062	NC_000009.11	-	HEMGN
chr9	100745623	100778225	32603	NC_000009.11	+	ANP32B
chr9	100819014	100845359	26346	NC_000009.11	+	NANS
chr9	106856590	106903700	47111	NC_000009.11	+	SMC2
chr9	110045560	110094475	48916	NC_000009.11	+	RAD23B
chr9	111777415	111882227	104813	NC_000009.11	-	TMEM245
chr9	113006090	113018787	12698	NC_000009.11	-	TXN
chr9	114122965	114246663	123699	NC_000009.11	-	ECPAS
chr9	114659094	114697649	38556	NC_000009.11	+	UGCG
chr9	114803063	114937577	134515	NC_000009.11	-	SUSD1
chr9	114979995	115095944	115950	NC_000009.11	-	PTBP3
chr9	123578331	123605200	26870	NC_000009.11	-	PSMD5
chr9	123617929	123657174	39246	NC_000009.11	-	PHF19
chr9	125606835	125667638	60804	NC_000009.11	-	RC3H2
chr9	128024105	128129486	105382	NC_000009.11	+	GAPVD1
chr9	130186661	130207651	20991	NC_000009.11	+	ZNF79
chr9	131217464	131263571	46108	NC_000009.11	+	ODF2
chr9	131266971	131304567	37597	NC_000009.11	+	GLE1
chr9	131445703	131458675	12973	NC_000009.11	+	SET
chr9	132575221	132586415	11195	NC_000009.11	-	TOR1A
chr9	133569147	133580281	11135	NC_000009.11	+	EXOSC2
chr9	133588430	133763062	174633	NC_000009.11	+	ABL1
chr9	133768094	133772199	4106	NC_000009.11	-	QRFP
chr9	133777827	133814634	36808	NC_000009.11	-	FIBCD1
chr9	133884561	133969860	85300	NC_000009.11	+	LAMC3
chr9	133971918	133998531	26614	NC_000009.11	+	AIF1L
chr9	134000973	134110050	109078	NC_000009.11	+	NUP214
chr9	134133465	134153422	19958	NC_000009.11	-	FAM78A
chr9	134249038	134375580	126543	NC_000009.11	+	PRRC2B
chr9	135136743	135230373	93631	NC_000009.11	-	SETX
chr9	135250935	135282227	31293	NC_000009.11	-	TTF1
chr9	138824815	138853219	28405	NC_000009.11	-	UBAC1
chrX	11129452	11141206	11755	NC_000023.10	+	HCCS
chrX	12809531	12842341	32811	NC_000023.10	+	PRPS2
chrX	12993229	12995342	2114	NC_000023.10	+	TMSB4X
chrX	13336766	13338172	1407	NC_000023.10	-	ATXN3L
chrX	20142643	20159956	17314	NC_000023.10	-	EIF1AX
chrX	23685610	23704514	18905	NC_000023.10	+	PRDX4
chrX	24001837	24045303	43467	NC_000023.10	-	KLHL15
chrX	24073073	24096927	23855	NC_000023.10	+	EIF2S3
chrX	24712035	25015103	303069	NC_000023.10	+	POLA1
chrX	40944698	41095832	151135	NC_000023.10	+	USP9X
chrX	41192561	41223725	31165	NC_000023.10	+	DDX3X
chrX	48114827	48126879	12053	NC_000023.10	+	SSX1
chrX	48432872	48439550	6679	NC_000023.10	+	RBM3
chrX	48770459	48776301	5843	NC_000023.10	-	PIM2
chrX	49207116	49214420	7305	NC_000023.10	+	GAGE2D
chrX	49216677	49223943	7267	NC_000023.10	+	GAGE12I
chrX	49226171	49233491	7321	NC_000023.10	+	GAGE2C
chrX	53205459	53254389	48931	NC_000023.10	-	KDM5C
chrX	53559057	53713664	154608	NC_000023.10	-	HUWE1
chrX	54556652	54593722	37071	NC_000023.10	+	GNL3L
chrX	70586207	70750375	164169	NC_000023.10	+	TAF1
chrX	70752954	70795742	42789	NC_000023.10	+	OGT
chrX	71491892	71497098	5207	NC_000023.10	-	RPS4X
chrX	77154965	77162873	7909	NC_000023.10	+	COX7B
chrX	100075380	100096509	21130	NC_000023.10	+	CSTF2
chrX	102930426	102942975	12550	NC_000023.10	-	MORF4L2
chrX	117629778	117820110	190333	NC_000023.10	+	DOCK11
chrX	118722300	118740387	18088	NC_000023.10	-	NKRF
chrX	118920467	118925593	5127	NC_000023.10	-	RPL39
chrX	118967985	118986926	18942	NC_000023.10	-	UPF3B
chrX	119657713	119709387	51675	NC_000023.10	-	CUL4B
chrX	119737956	119755014	17059	NC_000023.10	+	MCTS1
chrX	122734420	122866902	132483	NC_000023.10	-	THOC2
chrX	123094410	123236506	142097	NC_000023.10	+	STAG2
chrX	129040140	129063728	23589	NC_000023.10	+	UTP14A
chrX	129263337	129299815	36479	NC_000023.10	-	AIFM1
chrX	133507342	133562820	55479	NC_000023.10	+	PHF6
chrX	133594195	133634698	40504	NC_000023.10	+	HPRT1
chrX	135951351	135962884	11534	NC_000023.10	-	RBMX
chrX	154425284	154468122	42839	NC_000023.10	+	VBP1

## Sheet: U2AF2-low-active
DataS1 Table 6. U2AF2-low active gene lists categorized in this study
Chromosome	start	end	length	Refseq_chr_name	strand	gene_name
chr1	65419	71585	6167	NC_000001.10	+	OR4F5
chr1	934344	935477	1134	NC_000001.10	-	HES4
chr1	948877	949920	1044	NC_000001.10	+	ISG15
chr1	955500	991496	35997	NC_000001.10	+	AGRN
chr1	1006347	1009686	3340	NC_000001.10	-	RNF223
chr1	1017203	1051469	34267	NC_000001.10	-	C1orf159
chr1	1146720	1149533	2814	NC_000001.10	-	TNFRSF4
chr1	1177833	1182102	4270	NC_000001.10	-	C1QTNF12
chr1	1189292	1209234	19943	NC_000001.10	-	UBE2J2
chr1	1288069	1298921	10853	NC_000001.10	-	MXRA8
chr1	1309116	1310587	1472	NC_000001.10	-	AURKAIP1
chr1	1407145	1433228	26084	NC_000001.10	+	ATAD3B
chr1	1477053	1510243	33191	NC_000001.10	-	SSU72
chr1	1550880	1565985	15106	NC_000001.10	+	MIB2
chr1	1592939	1624234	31296	NC_000001.10	-	SLC35E2B
chr1	1682671	1711470	28800	NC_000001.10	-	NADK
chr1	1716725	1822526	105802	NC_000001.10	-	GNB1
chr1	2159758	2241652	81895	NC_000001.10	+	SKI
chr1	2398890	2436971	38082	NC_000001.10	+	PLCH2
chr1	2439976	2458035	18060	NC_000001.10	-	PANK4
chr1	3669014	3688209	19196	NC_000001.10	+	CCDC27
chr1	3689313	3692520	3208	NC_000001.10	+	SMIM1
chr1	3695123	3713062	17940	NC_000001.10	-	LRRC47
chr1	3805697	3816836	11140	NC_000001.10	-	C1orf174
chr1	6304239	6305638	1400	NC_000001.10	+	HES3
chr1	6307413	6321158	13746	NC_000001.10	-	GPR153
chr1	6324332	6453827	129496	NC_000001.10	-	ACOT7
chr1	7831356	7841492	10137	NC_000001.10	+	VAMP3
chr1	7844351	7905237	60887	NC_000001.10	+	PER3
chr1	7907672	7913551	5880	NC_000001.10	-	UTS2
chr1	8071787	8086369	14583	NC_000001.10	-	ERRFI1
chr1	8412464	8877699	465236	NC_000001.10	-	RERE
chr1	9648969	9674935	25967	NC_000001.10	+	TMEM201
chr1	9908334	9970327	61994	NC_000001.10	-	CTNNBIP1
chr1	10093016	10241297	148282	NC_000001.10	+	UBE4B
chr1	10270628	10441661	171034	NC_000001.10	+	KIF1B
chr1	10510088	10512055	1968	NC_000001.10	+	CORT
chr1	10535007	10690815	155809	NC_000001.10	+	PEX14
chr1	11333255	11359631	26377	NC_000001.10	+	UBIAD1
chr1	11796193	11810826	14634	NC_000001.10	+	AGTRAP
chr1	11905766	11907840	2075	NC_000001.10	-	NPPA
chr1	11917521	11919002	1482	NC_000001.10	-	NPPB
chr1	11979648	11986484	6837	NC_000001.10	-	KIAA2013
chr1	11994774	12035594	40821	NC_000001.10	+	PLOD1
chr1	12079555	12092102	12548	NC_000001.10	+	MIIP
chr1	12123360	12204264	80905	NC_000001.10	+	TNFRSF8
chr1	12227048	12269277	42230	NC_000001.10	+	TNFRSF1B
chr1	12290087	12572099	282013	NC_000001.10	+	VPS13D
chr1	12627939	12678216	50278	NC_000001.10	-	DHRS3
chr1	12704104	12727087	22984	NC_000001.10	+	AADACL4
chr1	14026683	14151574	124892	NC_000001.10	+	PRDM2
chr1	15736384	15756835	20452	NC_000001.10	+	EFHD2
chr1	16010815	16061264	50450	NC_000001.10	+	PLEKHM2
chr1	16062753	16067887	5135	NC_000001.10	+	SLC25A34
chr1	16068994	16074477	5484	NC_000001.10	+	TMEM82
chr1	16268364	16302596	34233	NC_000001.10	-	ZBTB17
chr1	16340524	16346089	5566	NC_000001.10	-	HSPB7
chr1	16348531	16360545	12015	NC_000001.10	+	CLCNKA
chr1	16524349	16539147	14799	NC_000001.10	-	ARHGEF19
chr1	16558187	16563678	5492	NC_000001.10	-	CPLANE2
chr1	16573335	16678975	105641	NC_000001.10	-	FBXO42
chr1	16767219	16786573	19355	NC_000001.10	+	NECAP2
chr1	17248426	17299459	51034	NC_000001.10	+	CROCC
chr1	17300997	17308078	7082	NC_000001.10	-	MFAP2
chr1	17312453	17338423	25971	NC_000001.10	-	ATP13A2
chr1	17698691	17728195	29505	NC_000001.10	+	PADI6
chr1	19197924	19229049	31126	NC_000001.10	-	ALDH4A1
chr1	19230774	19283170	52397	NC_000001.10	-	IFFO2
chr1	19609067	19615264	6198	NC_000001.10	-	AKR7A3
chr1	19665269	19812033	146765	NC_000001.10	-	CAPZB
chr1	19969723	19984945	15223	NC_000001.10	+	NBL1
chr1	20246502	20250110	3609	NC_000001.10	-	PLA2G2E
chr1	21046224	21059196	12973	NC_000001.10	-	SH2D5
chr1	21132785	21503390	370606	NC_000001.10	-	EIF4G3
chr1	21543743	21671997	128255	NC_000001.10	-	ECE1
chr1	21922714	21995850	73137	NC_000001.10	-	RAP1GAP
chr1	22443806	22469590	25785	NC_000001.10	-	WNT4
chr1	22778344	22857647	79304	NC_000001.10	+	ZBTB40
chr1	23685941	23696329	10389	NC_000001.10	-	ZNF436
chr1	23707402	23751241	43840	NC_000001.10	-	TCEA3
chr1	23755056	23810672	55617	NC_000001.10	-	ASAP3
chr1	23832930	23857725	24796	NC_000001.10	-	E2F2
chr1	23884417	23885992	1576	NC_000001.10	-	ID3
chr1	24128375	24151919	23545	NC_000001.10	-	HMGCL
chr1	24171567	24194780	23214	NC_000001.10	-	FUCA1
chr1	25071938	25170812	98875	NC_000001.10	+	CLIC4
chr1	25870097	25895377	25281	NC_000001.10	+	LDLRAP1
chr1	26126684	26144712	18029	NC_000001.10	+	SELENON
chr1	26187975	26202199	14225	NC_000001.10	-	PAQR7
chr1	26286258	26324554	38297	NC_000001.10	-	PAFAH2
chr1	26648356	26680621	32266	NC_000001.10	-	CRYBG2
chr1	26856252	26901516	45265	NC_000001.10	+	RPS6KA1
chr1	27113545	27127150	13606	NC_000001.10	+	PIGV
chr1	27153179	27184095	30917	NC_000001.10	+	ZDHHC18
chr1	27237980	27240466	2487	NC_000001.10	-	NR0B2
chr1	27276053	27286959	10907	NC_000001.10	-	KDF1
chr1	27320183	27327377	7195	NC_000001.10	+	TRNP1
chr1	27331511	27339341	7831	NC_000001.10	-	TENT5B
chr1	27425300	27481616	56317	NC_000001.10	-	SLC9A1
chr1	27561123	27635127	74005	NC_000001.10	+	WDTC1
chr1	27648654	27662891	14238	NC_000001.10	+	TMEM222
chr1	27668513	27680423	11911	NC_000001.10	+	SYTL1
chr1	27681675	27693452	11778	NC_000001.10	-	MAP3K6
chr1	27719126	27722318	3193	NC_000001.10	+	GPR3
chr1	27730734	27816678	85945	NC_000001.10	-	WASF2
chr1	27860756	27930655	69900	NC_000001.10	-	AHDC1
chr1	27992575	27998703	6129	NC_000001.10	-	IFI6
chr1	28052472	28089627	37156	NC_000001.10	+	FAM76A
chr1	28099730	28150954	51225	NC_000001.10	+	STX12
chr1	28199055	28213186	14132	NC_000001.10	+	THEMIS2
chr1	28473677	28520367	46691	NC_000001.10	-	PTAFR
chr1	28696251	28826876	130626	NC_000001.10	+	PHACTR4
chr1	28918777	28923178	4402	NC_000001.10	+	RAB42
chr1	28929362	28969579	40218	NC_000001.10	-	TAF12
chr1	28995296	29045865	50570	NC_000001.10	+	GMEB1
chr1	29519169	29557446	38278	NC_000001.10	-	MECR
chr1	29563034	29653312	90279	NC_000001.10	+	PTPRU
chr1	31184124	31196432	12309	NC_000001.10	-	MATN1
chr1	31205316	31230621	25306	NC_000001.10	-	LAPTM5
chr1	31342313	31381605	39293	NC_000001.10	-	SDC3
chr1	32083290	32093214	9925	NC_000001.10	+	HCRTR1
chr1	32095467	32110477	15011	NC_000001.10	-	PEF1
chr1	32256023	32281623	25601	NC_000001.10	-	SPOCD1
chr1	32537632	32568464	30833	NC_000001.10	+	TMEM39B
chr1	32712823	32714457	1635	NC_000001.10	+	FAM167B
chr1	33327869	33338085	10217	NC_000001.10	-	FNDC5
chr1	33402050	33430410	28361	NC_000001.10	-	RNF19B
chr1	33772367	33786699	14333	NC_000001.10	-	A3GALT2
chr1	33789227	33896696	107470	NC_000001.10	-	PHC2
chr1	33938246	33967243	28998	NC_000001.10	+	ZSCAN20
chr1	35315963	35325350	9388	NC_000001.10	-	SMIM12
chr1	35525387	35581460	56074	NC_000001.10	+	ZMYM1
chr1	36038915	36060929	22015	NC_000001.10	+	TFAP2E
chr1	36179478	36184485	5008	NC_000001.10	-	C1orf216
chr1	36273237	36323491	50255	NC_000001.10	+	AGO4
chr1	36805229	36851525	46297	NC_000001.10	-	STK40
chr1	36859037	36863509	4473	NC_000001.10	-	LSM10
chr1	36883507	36916052	32546	NC_000001.10	-	OSCP1
chr1	36921319	36929985	8667	NC_000001.10	-	MRPS15
chr1	38259519	38266805	7287	NC_000001.10	+	MANEAL
chr1	39303870	39325444	21575	NC_000001.10	-	RRAGC
chr1	39957308	39995541	38234	NC_000001.10	+	BMP8A
chr1	40361100	40367589	6490	NC_000001.10	-	MYCL
chr1	40713609	40717356	3748	NC_000001.10	+	TMCO2
chr1	40766161	40782958	16798	NC_000001.10	-	COL9A2
chr1	40915736	40929387	13652	NC_000001.10	+	ZFP69B
chr1	40942962	40962015	19054	NC_000001.10	+	ZFP69
chr1	40997309	41013839	16531	NC_000001.10	+	ZNF684
chr1	41086352	41131354	45003	NC_000001.10	-	RIMS3
chr1	41157376	41237275	79900	NC_000001.10	+	NFYC
chr1	41249459	41306124	56666	NC_000001.10	+	KCNQ4
chr1	41481269	41487397	6129	NC_000001.10	-	SLFNL1
chr1	41492874	41707978	215105	NC_000001.10	-	SCMH1
chr1	41827106	41849262	22157	NC_000001.10	+	FOXO6
chr1	42642219	42801551	159333	NC_000001.10	-	FOXJ3
chr1	43250662	43266498	15837	NC_000001.10	+	TMEM269
chr1	43312284	43318148	5865	NC_000001.10	+	ZNF691
chr1	43391024	43424539	33516	NC_000001.10	-	SLC2A1
chr1	44173207	44396831	223625	NC_000001.10	+	ST3GAL3
chr1	44399473	44402912	3440	NC_000001.10	+	ARTN
chr1	44412622	44433694	21073	NC_000001.10	+	IPO13
chr1	44435682	44439041	3360	NC_000001.10	+	DPH2
chr1	45249257	45253842	4586	NC_000001.10	-	BEST4
chr1	45274195	45281257	7063	NC_000001.10	+	BTBD19
chr1	45285517	45308925	23409	NC_000001.10	-	PTCH2
chr1	45316194	45452267	136074	NC_000001.10	-	EIF2B3
chr1	46269284	46501794	232511	NC_000001.10	+	MAST2
chr1	47011313	47017319	6007	NC_000001.10	-	KNCN
chr1	47023079	47069940	46862	NC_000001.10	-	MKNK1
chr1	47098409	47134229	35821	NC_000001.10	-	ATPAF1
chr1	47137526	47139266	1741	NC_000001.10	+	TEX38
chr1	50902700	51425939	523240	NC_000001.10	-	FAF1
chr1	51434378	51440306	5929	NC_000001.10	+	CDKN2C
chr1	51701945	51739119	37175	NC_000001.10	+	RNF11
chr1	51752930	51810788	57859	NC_000001.10	-	TTC39A
chr1	51819935	51984938	165004	NC_000001.10	-	EPS15
chr1	52607761	52812306	204546	NC_000001.10	+	ZFYVE9
chr1	53192125	53293008	100884	NC_000001.10	+	ZYG11B
chr1	53392948	53517370	124423	NC_000001.10	+	SCP2
chr1	53708036	53793742	85707	NC_000001.10	-	LRP8
chr1	54317406	54355470	38065	NC_000001.10	-	YIPF1
chr1	54359860	54376759	16900	NC_000001.10	+	DIO1
chr1	55222571	55230196	7626	NC_000001.10	-	PARS2
chr1	55271736	55307925	36190	NC_000001.10	+	LEXM
chr1	61542899	61928460	385562	NC_000001.10	+	NFIA
chr1	62146718	62190813	44096	NC_000001.10	-	TM2D1
chr1	63249803	63331187	81385	NC_000001.10	+	ATG4C
chr1	63833298	63904224	70927	NC_000001.10	+	ALG6
chr1	65613235	65697828	84594	NC_000001.10	+	AK4
chr1	67218142	67244730	26589	NC_000001.10	+	DYNLT5
chr1	67465033	67519831	54799	NC_000001.10	-	SLC35D1
chr1	67632137	67725662	93526	NC_000001.10	+	IL23R
chr1	67773047	67864407	91361	NC_000001.10	+	IL12RB2
chr1	71318041	71513499	195459	NC_000001.10	-	PTGER3
chr1	76262567	76378927	116361	NC_000001.10	+	MSH4
chr1	77554674	77685115	130442	NC_000001.10	-	PIGK
chr1	78028101	78149083	120983	NC_000001.10	-	ZZZ3
chr1	78245334	78345225	99892	NC_000001.10	+	MIGA1
chr1	85622572	85666699	44128	NC_000001.10	-	SYDE2
chr1	85715636	85725345	9710	NC_000001.10	-	C1orf52
chr1	86046444	86049633	3190	NC_000001.10	+	CCN1
chr1	87170259	87213867	43609	NC_000001.10	+	SH3GLB1
chr1	87794563	87814606	20044	NC_000001.10	+	LMO4
chr1	89990388	90063420	73033	NC_000001.10	+	LRRC8B
chr1	90098679	90185092	86414	NC_000001.10	+	LRRC8C
chr1	90286591	90402170	115580	NC_000001.10	+	LRRC8D
chr1	91380861	91487592	106732	NC_000001.10	-	ZNF644
chr1	91726323	91870394	144072	NC_000001.10	-	HFM1
chr1	92145900	92371559	225660	NC_000001.10	-	TGFBR3
chr1	92974253	93257967	283715	NC_000001.10	-	EVI5
chr1	94883945	94984219	100275	NC_000001.10	+	ABCD3
chr1	100111669	100160091	48423	NC_000001.10	+	PALMD
chr1	100315917	100389579	73663	NC_000001.10	+	AGL
chr1	100435552	100501190	65639	NC_000001.10	+	SLC35A3
chr1	108676665	108742965	66301	NC_000001.10	-	SLC25A24
chr1	108765086	108786698	21613	NC_000001.10	-	NBPF4
chr1	108992965	109014542	21578	NC_000001.10	+	NBPF6
chr1	109102722	109181944	79223	NC_000001.10	+	FAM102B
chr1	109512836	109584724	71889	NC_000001.10	-	WDR47
chr1	109606762	109618625	11864	NC_000001.10	-	TAF13
chr1	109792161	109818373	26213	NC_000001.10	+	CELSR2
chr1	109822178	109825767	3590	NC_000001.10	-	PSRC1
chr1	109834987	109849633	14647	NC_000001.10	-	MYBPHL
chr1	110026527	110035426	8900	NC_000001.10	+	ATXN7L2
chr1	110036716	110043057	6342	NC_000001.10	+	CYB561D1
chr1	110046800	110052349	5550	NC_000001.10	-	AMIGO1
chr1	110082494	110089882	7389	NC_000001.10	+	GPR61
chr1	110091237	110142817	51581	NC_000001.10	+	GNAI3
chr1	110198721	110208119	9399	NC_000001.10	+	GSTM4
chr1	110210679	110226619	15941	NC_000001.10	+	GSTM2
chr1	110453471	110473614	20144	NC_000001.10	+	CSF1
chr1	110574199	110597263	23065	NC_000001.10	+	STRIP1
chr1	110602492	110613294	10803	NC_000001.10	-	ALX3
chr1	111413832	111442544	28713	NC_000001.10	+	CD53
chr1	112016606	112021134	4529	NC_000001.10	+	C1orf162
chr1	112084631	112259313	174683	NC_000001.10	+	RAP1A
chr1	113252620	113257954	5335	NC_000001.10	-	PPM1J
chr1	113933137	114228545	295409	NC_000001.10	+	MAGI3
chr1	114239453	114302510	63058	NC_000001.10	-	PHTF1
chr1	114356433	114414381	57949	NC_000001.10	-	PTPN22
chr1	114522096	114524875	2780	NC_000001.10	+	OLFML3
chr1	116184591	116240842	56252	NC_000001.10	+	VANGL1
chr1	117057156	117113648	56493	NC_000001.10	-	CD58
chr1	117117020	117210377	93358	NC_000001.10	-	IGSF3
chr1	117452538	117532975	80438	NC_000001.10	+	PTGFRN
chr1	117544382	117579174	34793	NC_000001.10	+	CD101
chr1	117653682	117664371	10690	NC_000001.10	-	TRIM45
chr1	117910071	118071494	161424	NC_000001.10	+	MAN1A2
chr1	118148670	118171011	22342	NC_000001.10	+	TENT5C
chr1	119573839	119683295	109457	NC_000001.10	-	WARS2
chr1	120162000	120190889	28890	NC_000001.10	-	ZNF697
chr1	120254557	120286838	32282	NC_000001.10	+	PHGDH
chr1	120454176	120612276	158101	NC_000001.10	-	NOTCH2
chr1	120838983	120855681	16699	NC_000001.10	+	FAM72B
chr1	121107154	121134735	27582	NC_000001.10	+	SRGAP2C
chr1	143896448	143914847	18400	NC_000001.10	-	FAM72D
chr1	144593688	144832254	238567	NC_000001.10	+	NBPF9
chr1	145209124	145289312	80189	NC_000001.10	+	NOTCH2NLA
chr1	145477069	145501670	24602	NC_000001.10	+	LIX1L
chr1	145507609	145513536	5928	NC_000001.10	+	RBM8A
chr1	145516372	145523732	7361	NC_000001.10	+	PEX11B
chr1	145525030	145543868	18839	NC_000001.10	+	ITGA10
chr1	146030695	146082439	51745	NC_000001.10	-	NBPF8
chr1	147574428	147624560	50133	NC_000001.10	-	NBPF11
chr1	148250249	148346795	96547	NC_000001.10	-	NBPF26
chr1	148555984	148596263	40280	NC_000001.10	+	NBPF15
chr1	149396962	149400553	3592	NC_000001.10	-	H3-7
chr1	149449857	149459550	9694	NC_000001.10	-	FAM72C
chr1	150039439	150117507	78069	NC_000001.10	+	VPS45
chr1	150121836	150132260	10425	NC_000001.10	+	PLEKHO1
chr1	150336623	150449042	112420	NC_000001.10	+	RPRD2
chr1	150702664	150738254	35591	NC_000001.10	-	CTSS
chr1	150768684	150780736	12053	NC_000001.10	-	CTSK
chr1	150782189	150849075	66887	NC_000001.10	-	ARNT
chr1	151043237	151098018	54782	NC_000001.10	+	GABPB2
chr1	151104183	151119107	14925	NC_000001.10	-	SEMA6C
chr1	151313116	151319728	6613	NC_000001.10	-	RFX5
chr1	151843342	151881987	38646	NC_000001.10	-	THEM4
chr1	152004982	152009480	4499	NC_000001.10	-	S100A11
chr1	153302596	153321317	18722	NC_000001.10	-	PGLYRP4
chr1	153586731	153588801	2071	NC_000001.10	-	S100A14
chr1	153777201	153895448	118248	NC_000001.10	-	GATAD2B
chr1	153954126	153958815	4690	NC_000001.10	-	RAB13
chr1	154540254	154552489	12236	NC_000001.10	+	CHRNB2
chr1	154554533	154600473	45941	NC_000001.10	-	ADAR
chr1	154897216	154915134	17919	NC_000001.10	-	PMVK
chr1	155051313	155060014	8702	NC_000001.10	+	EFNA3
chr1	155112367	155113007	641	NC_000001.10	-	DPM3
chr1	155204243	155214418	10176	NC_000001.10	-	GBA
chr1	156030951	156040295	9345	NC_000001.10	+	RAB25
chr1	156433519	156470567	37049	NC_000001.10	-	MEF2D
chr1	156495197	156542357	47161	NC_000001.10	-	IQGAP3
chr1	156549515	156557511	7997	NC_000001.10	+	TTC24
chr1	156589207	156595517	6311	NC_000001.10	+	HAPLN2
chr1	156611909	156629320	17412	NC_000001.10	+	BCAN
chr1	156669398	156675576	6179	NC_000001.10	-	CRABP2
chr1	156711899	156722240	10342	NC_000001.10	-	HDGF
chr1	156890424	156902886	12463	NC_000001.10	+	LRRC71
chr1	156904632	157016695	112064	NC_000001.10	-	ARHGEF11
chr1	157090983	157108187	17205	NC_000001.10	-	ETV3
chr1	159750752	159752333	1582	NC_000001.10	+	DUSP23
chr1	159887901	159895297	7397	NC_000001.10	-	TAGLN2
chr1	160160365	160171676	11312	NC_000001.10	+	CASQ1
chr1	160336861	160342636	5776	NC_000001.10	+	NHLH1
chr1	160510888	160549286	38399	NC_000001.10	-	CD84
chr1	160914815	160924599	9785	NC_000001.10	-	ITLN2
chr1	160965001	160990942	25942	NC_000001.10	-	F11R
chr1	161192082	161193418	1337	NC_000001.10	-	APOA2
chr1	161274525	161279758	5234	NC_000001.10	-	MPZ
chr1	161511549	161520527	8979	NC_000001.10	-	FCGR3A
chr1	161592986	161601753	8768	NC_000001.10	-	FCGR3B
chr1	161691334	161697933	6600	NC_000001.10	+	FCRLB
chr1	161736110	161933860	197751	NC_000001.10	+	ATF6
chr1	162342993	162346644	3652	NC_000001.10	-	SPATA46
chr1	162348631	162356602	7972	NC_000001.10	+	C1orf226
chr1	162760492	162782613	22122	NC_000001.10	+	HSD17B7
chr1	165600471	165625373	24903	NC_000001.10	+	MGST3
chr1	165631453	165667799	36347	NC_000001.10	-	ALDH9A1
chr1	165796851	165880855	84005	NC_000001.10	+	UCK2
chr1	167190122	167396582	206461	NC_000001.10	+	POU2F1
chr1	167510250	167522999	12750	NC_000001.10	-	CREG1
chr1	167599469	167677933	78465	NC_000001.10	+	RCSD1
chr1	167691219	167761156	69938	NC_000001.10	+	MPZL1
chr1	167778623	167883372	104750	NC_000001.10	-	ADCY10
chr1	168048780	168106905	58126	NC_000001.10	-	GPR161
chr1	168195242	168222259	27018	NC_000001.10	+	SFT2D2
chr1	168250115	168283664	33550	NC_000001.10	+	TBX19
chr1	169433147	169455208	22062	NC_000001.10	-	SLC19A2
chr1	169890470	170043836	153367	NC_000001.10	-	KIFAP3
chr1	171669300	171711205	41906	NC_000001.10	-	VAMP4
chr1	172501489	172580973	79485	NC_000001.10	+	SUCO
chr1	175913967	176176422	262456	NC_000001.10	-	COP1
chr1	178994939	179045702	50764	NC_000001.10	+	FAM20B
chr1	179051205	179065131	13927	NC_000001.10	+	TOR3A
chr1	179068465	179198812	130348	NC_000001.10	-	ABL2
chr1	179262932	179327815	64884	NC_000001.10	+	SOAT1
chr1	180124004	180173165	49162	NC_000001.10	+	QSOX1
chr1	180199399	180248119	48721	NC_000001.10	+	LHX4
chr1	180257365	180471712	214348	NC_000001.10	-	ACBD6
chr1	180601158	180859415	258258	NC_000001.10	+	XPR1
chr1	180882033	180920750	38718	NC_000001.10	+	KIAA1614
chr1	180941861	180992006	50146	NC_000001.10	-	STX6
chr1	181002523	181031074	28552	NC_000001.10	+	MR1
chr1	182567758	182573524	5767	NC_000001.10	-	RGS16
chr1	182758908	182799519	40612	NC_000001.10	+	NPL
chr1	182869000	182922301	53302	NC_000001.10	-	SHCBP1L
chr1	183524697	183560049	35353	NC_000001.10	-	NCF2
chr1	183898796	184006862	108067	NC_000001.10	-	COLGALT2
chr1	184020864	184066619	45756	NC_000001.10	+	TSEN15
chr1	184760166	184943640	183475	NC_000001.10	-	NIBAN1
chr1	185014690	185071735	57046	NC_000001.10	+	RNF2
chr1	192778169	192781405	3237	NC_000001.10	+	RGS2
chr1	196621173	196716634	95462	NC_000001.10	+	CFH
chr1	196857182	196887763	30582	NC_000001.10	+	CFHR4
chr1	197473878	197744610	270733	NC_000001.10	-	DENND1B
chr1	197871760	197876492	4733	NC_000001.10	+	C1orf53
chr1	198126128	198291550	165423	NC_000001.10	+	NEK7
chr1	198608170	198726605	118436	NC_000001.10	+	PTPRC
chr1	200609933	200639035	29103	NC_000001.10	-	DDX59
chr1	200708021	200829832	121812	NC_000001.10	+	CAMSAP2
chr1	200938518	200992842	54325	NC_000001.10	-	KIF21B
chr1	201103900	201140686	36787	NC_000001.10	-	TMEM9
chr1	201508255	201796097	287843	NC_000001.10	+	NAV1
chr1	201857805	201861715	3911	NC_000001.10	+	SHISA4
chr1	201865584	201915676	50093	NC_000001.10	-	LMOD1
chr1	201979715	201986311	6597	NC_000001.10	+	ELF3
chr1	202847410	202858277	10868	NC_000001.10	-	RABIF
chr1	202931001	202936385	5385	NC_000001.10	-	CYB5R1
chr1	202995619	203047864	52246	NC_000001.10	+	PPFIA4
chr1	203274647	203278730	4084	NC_000001.10	+	BTG2
chr1	203595960	203713209	117250	NC_000001.10	+	ATP2B4
chr1	205012077	205047417	35341	NC_000001.10	+	CNTN2
chr1	205111633	205180830	69198	NC_000001.10	-	DSTYK
chr1	205197074	205242471	45398	NC_000001.10	+	TMCC2
chr1	205538142	205572046	33905	NC_000001.10	+	MFSD4A
chr1	205626979	205649637	22659	NC_000001.10	-	SLC45A3
chr1	205737114	205744610	7497	NC_000001.10	-	RAB29
chr1	205758223	205782326	24104	NC_000001.10	-	SLC41A1
chr1	206516197	206637776	121580	NC_000001.10	+	SRGAP2
chr1	206643819	206670222	26404	NC_000001.10	+	IKBKE
chr1	206680864	206762780	81917	NC_000001.10	+	RASSF5
chr1	206808881	206828503	19623	NC_000001.10	+	DYRK3
chr1	206858250	206907626	49377	NC_000001.10	+	MAPKAPK2
chr1	207191867	207206101	14235	NC_000001.10	-	C1orf116
chr1	207669502	207815110	145609	NC_000001.10	+	CR1
chr1	207818478	207897048	78571	NC_000001.10	+	CR1L
chr1	209958962	209979487	20526	NC_000001.10	-	IRF6
chr1	211499977	211548288	48312	NC_000001.10	+	TRAF5
chr1	211744910	211752503	7594	NC_000001.10	-	SLC30A1
chr1	211916799	212004105	87307	NC_000001.10	-	LPGAT1
chr1	212606262	212619721	13460	NC_000001.10	+	NENF
chr1	212738749	212794119	55371	NC_000001.10	+	ATF3
chr1	213224583	213448117	223535	NC_000001.10	+	RPS6KC1
chr1	214454502	214510474	55973	NC_000001.10	+	SMYD2
chr1	219347220	219386200	38981	NC_000001.10	+	LYPLAL1
chr1	221874766	221915431	40666	NC_000001.10	-	DUSP10
chr1	222695606	222721446	25841	NC_000001.10	-	HHIPL2
chr1	222910544	222924346	13803	NC_000001.10	+	FAM177B
chr1	223889299	223963720	74422	NC_000001.10	+	CAPN2
chr1	225117356	225586988	469633	NC_000001.10	+	DNAH14
chr1	226411365	226414761	3397	NC_000001.10	+	MIXL1
chr1	227058317	227083799	25483	NC_000001.10	+	PSEN2
chr1	227127995	227175245	47251	NC_000001.10	+	COQ8A
chr1	227751257	227867370	116114	NC_000001.10	+	ZNF678
chr1	228270409	228286913	16505	NC_000001.10	+	ARF1
chr1	228288432	228291026	2595	NC_000001.10	-	C1orf35
chr1	228294386	228297000	2615	NC_000001.10	-	MRPL55
chr1	228353505	228369958	16454	NC_000001.10	+	IBA57
chr1	228581377	228594536	13160	NC_000001.10	-	TRIM11
chr1	228595636	228604562	8927	NC_000001.10	-	TRIM17
chr1	228675083	228683889	8807	NC_000001.10	+	RNF187
chr1	229406858	229441641	34784	NC_000001.10	+	RAB4A
chr1	229456762	229478794	22033	NC_000001.10	-	CCSAP
chr1	229566992	229569841	2850	NC_000001.10	-	ACTA1
chr1	230193536	230417868	224333	NC_000001.10	+	GALNT2
chr1	230778227	230829728	51502	NC_000001.10	+	COG2
chr1	231154704	231176000	21297	NC_000001.10	-	FAM89A
chr1	231297804	231357311	59508	NC_000001.10	+	TRIM67
chr1	231499502	231558033	58532	NC_000001.10	-	EGLN1
chr1	233749852	233808260	58409	NC_000001.10	+	KCNK1
chr1	234527059	234614925	87867	NC_000001.10	-	TARBP1
chr1	236378401	236445258	66858	NC_000001.10	-	ERO1B
chr1	236557586	236648230	90645	NC_000001.10	+	EDARADD
chr1	244211955	244220778	8824	NC_000001.10	+	ZBTB18
chr1	244515937	244552965	37029	NC_000001.10	+	C1orf100
chr1	244816428	244872335	55908	NC_000001.10	+	DESI2
chr1	245132984	245288530	155547	NC_000001.10	+	EFCAB2
chr1	245912649	246670581	757933	NC_000001.10	-	SMYD3
chr1	246887711	246931439	43729	NC_000001.10	+	SCCPDH
chr1	247108848	247171359	62512	NC_000001.10	-	ZNF695
chr1	247197939	247242113	44175	NC_000001.10	-	ZNF670
chr1	247263264	247267658	4395	NC_000001.10	-	ZNF669
chr1	247285277	247335322	50046	NC_000001.10	-	ZNF124
chr1	248020489	248043440	22952	NC_000001.10	+	TRIM58
chr1	249104645	249120114	15470	NC_000001.10	-	SH3BP5L
chr1	249200434	249213345	12912	NC_000001.10	+	PGBD2
chr10	176028	300577	124550	NC_000010.10	+	ZMYND11
chr10	3818188	3827401	9214	NC_000010.10	-	KLF6
chr10	4868369	4890254	21886	NC_000010.10	+	AKR1E2
chr10	5005607	5025475	19869	NC_000010.10	+	AKR1C1
chr10	5994334	6020704	26371	NC_000010.10	-	IL15RA
chr10	6186884	6296611	109728	NC_000010.10	+	PFKFB3
chr10	6436059	6622608	186550	NC_000010.10	-	PRKCQ
chr10	7200586	7453452	252867	NC_000010.10	-	SFMBT2
chr10	7860468	8058594	198127	NC_000010.10	+	TAF3
chr10	11502509	11653649	151141	NC_000010.10	-	USP6NL
chr10	11784381	11806069	21689	NC_000010.10	+	ECHDC3
chr10	11865355	11914276	48922	NC_000010.10	+	PROSER2
chr10	11962021	12085169	123149	NC_000010.10	-	UPF2
chr10	12110953	12165220	54268	NC_000010.10	+	DHTKD1
chr10	13359428	13390293	30866	NC_000010.10	-	SEPHS1
chr10	15001387	15030049	28663	NC_000010.10	+	MEIG1
chr10	15147769	15210692	62924	NC_000010.10	-	NMT2
chr10	15820173	15902506	82334	NC_000010.10	-	MINDY3
chr10	17179335	17243671	64337	NC_000010.10	-	TRDMT1
chr10	17357420	17496594	139175	NC_000010.10	-	ST8SIA6
chr10	17631031	17659373	28343	NC_000010.10	-	HACD1
chr10	17686150	17758823	72674	NC_000010.10	+	STAM
chr10	21802404	21814611	12208	NC_000010.10	-	SKIDA1
chr10	22045477	22292659	247183	NC_000010.10	-	DNAJC1
chr10	22634425	22706539	72115	NC_000010.10	+	SPAG6
chr10	22823783	23003507	179725	NC_000010.10	-	PIP4K2A
chr10	24872543	25012816	140274	NC_000010.10	-	ARHGAP21
chr10	27293045	27389423	96379	NC_000010.10	-	ANKRD26
chr10	27793233	27831168	37936	NC_000010.10	+	RAB18
chr10	28966450	28971861	5412	NC_000010.10	+	BAMBI
chr10	30722950	30750762	27813	NC_000010.10	+	MAP3K8
chr10	32094326	32217804	123479	NC_000010.10	-	ARHGAP12
chr10	32556679	32667697	111019	NC_000010.10	-	EPC1
chr10	35297479	35379542	82064	NC_000010.10	-	CUL2
chr10	35415774	35501886	86113	NC_000010.10	+	CREM
chr10	35535953	35861595	325643	NC_000010.10	+	CCNY
chr10	38238501	38265575	27075	NC_000010.10	-	ZNF25
chr10	38299578	38356762	57185	NC_000010.10	+	ZNF33A
chr10	38383265	38439221	55957	NC_000010.10	+	ZNF37A
chr10	43069617	43134018	64402	NC_000010.10	-	ZNF33B
chr10	43867084	43871783	4700	NC_000010.10	+	FXYD4
chr10	43932296	43978629	46334	NC_000010.10	+	ZNF487
chr10	44051792	44070064	18273	NC_000010.10	-	ZNF239
chr10	44139310	44144329	5020	NC_000010.10	-	ZNF32
chr10	45496371	45500774	4404	NC_000010.10	+	ZNF22
chr10	45869664	45941565	71902	NC_000010.10	+	ALOX5
chr10	45950033	46090355	140323	NC_000010.10	-	MARCHF8
chr10	46222491	46288412	65922	NC_000010.10	+	WASHC2C
chr10	46321042	46350138	29097	NC_000010.10	-	AGAP4
chr10	49514720	49647403	132684	NC_000010.10	+	MAPK8
chr10	49654079	49864310	210232	NC_000010.10	-	ARHGAP22
chr10	50362781	50396436	33656	NC_000010.10	-	TMEM273
chr10	50507215	50535537	28323	NC_000010.10	+	C10orf71
chr10	52065360	52383716	318357	NC_000010.10	-	SGMS1
chr10	58116988	58121034	4047	NC_000010.10	-	ZWINT
chr10	59951278	60027654	76377	NC_000010.10	-	IPMK
chr10	60094766	60130508	35743	NC_000010.10	+	UBE2D1
chr10	61410522	61469837	59316	NC_000010.10	-	SLC16A9
chr10	61548505	61666314	117810	NC_000010.10	-	CCDC6
chr10	63422687	63526524	103838	NC_000010.10	+	CABCOCO1
chr10	64571756	64578927	7172	NC_000010.10	-	EGR2
chr10	64893088	64914784	21697	NC_000010.10	+	NRBF2
chr10	69556427	69597946	41520	NC_000010.10	-	DNAJC12
chr10	69681662	69835040	153379	NC_000010.10	-	HERC4
chr10	70980088	71027308	47221	NC_000010.10	+	HKDC1
chr10	71163659	71176674	13016	NC_000010.10	-	TACR2
chr10	72058731	72142381	83651	NC_000010.10	-	LRRC20
chr10	72163901	72188374	24474	NC_000010.10	+	EIF4EBP2
chr10	72191692	72207707	16016	NC_000010.10	-	NODAL
chr10	72432262	72522197	89936	NC_000010.10	+	ADAMTS14
chr10	72530994	72545133	14140	NC_000010.10	-	TBATA
chr10	72575704	72640941	65238	NC_000010.10	+	SGPL1
chr10	72642037	72648322	6286	NC_000010.10	-	PCBD1
chr10	73079016	73123142	44127	NC_000010.10	+	SLC29A3
chr10	73507313	73533277	25965	NC_000010.10	-	VSIR
chr10	73576055	73611008	34954	NC_000010.10	-	PSAP
chr10	73724153	73773316	49164	NC_000010.10	+	CHST3
chr10	73818792	73848790	29999	NC_000010.10	-	SPOCK2
chr10	74092621	74114677	22057	NC_000010.10	-	DNAJB12
chr10	74127098	74385837	258740	NC_000010.10	-	MICU1
chr10	74451901	74647452	195552	NC_000010.10	+	MCU
chr10	75013520	75118622	105103	NC_000010.10	-	CFAP70
chr10	75183337	75193319	9983	NC_000010.10	-	MSS51
chr10	75196191	75255782	59592	NC_000010.10	-	PPP3CB
chr10	75257296	75385739	128444	NC_000010.10	-	USP54
chr10	75404644	75415787	11144	NC_000010.10	-	SYNPO2L
chr10	75434053	75457867	23815	NC_000010.10	-	AGAP5
chr10	75541806	75543410	1605	NC_000010.10	+	CHCHD1
chr10	76585013	76792382	207370	NC_000010.10	+	KAT6B
chr10	76854192	76868949	14758	NC_000010.10	-	DUSP13
chr10	76871414	76941881	70468	NC_000010.10	+	SAMD8
chr10	79550549	79686513	135965	NC_000010.10	-	DLG5
chr10	80828723	81076276	247554	NC_000010.10	+	ZMIZ1
chr10	81142081	81205380	63300	NC_000010.10	-	ZCCHC24
chr10	81462983	81472514	9532	NC_000010.10	+	NUTM2B
chr10	81586495	81610634	24140	NC_000010.10	+	NUTM2E
chr10	81891417	81905115	13699	NC_000010.10	+	PLAC9
chr10	81910645	81965564	54920	NC_000010.10	-	ANXA11
chr10	82214066	82282387	68322	NC_000010.10	+	TSPAN14
chr10	86088345	86278273	189929	NC_000010.10	+	CCSER2
chr10	88516376	88687726	171351	NC_000010.10	+	BMPR1A
chr10	88985205	88994735	9531	NC_000010.10	+	NUTM2A
chr10	89117501	89130452	12952	NC_000010.10	+	NUTM2D
chr10	91339252	91404999	65748	NC_000010.10	-	PANK1
chr10	92671853	92680844	8992	NC_000010.10	-	ANKRD1
chr10	92922750	93044094	121345	NC_000010.10	+	PCGF5
chr10	93666341	93669243	2903	NC_000010.10	-	FGFBP3
chr10	94586588	94819247	232660	NC_000010.10	+	EXOC6
chr10	94820555	94829297	8743	NC_000010.10	+	CYP26C1
chr10	94833232	94837642	4411	NC_000010.10	+	CYP26A1
chr10	95256369	95288849	32481	NC_000010.10	+	CEP55
chr10	95427640	95462716	35077	NC_000010.10	-	FRA10AC1
chr10	96162298	96296089	133792	NC_000010.10	+	TBC1D12
chr10	96997329	97050760	53432	NC_000010.10	-	PDLIM1
chr10	97365698	97416468	50771	NC_000010.10	-	ALDH18A1
chr10	97423158	97453684	30527	NC_000010.10	-	TCTN3
chr10	97803340	97820627	17288	NC_000010.10	+	CCNJ
chr10	98592055	98755713	163659	NC_000010.10	+	LCOR
chr10	98981936	99052394	70459	NC_000010.10	-	ARHGAP19
chr10	99116114	99161127	45014	NC_000010.10	-	RRP12
chr10	99496885	99520652	23768	NC_000010.10	+	ZFYVE27
chr10	99526508	99531756	5249	NC_000010.10	-	SFRP5
chr10	99894414	100004654	110241	NC_000010.10	+	R3HCC1L
chr10	100007447	100027951	20505	NC_000010.10	-	LOXL4
chr10	100175955	100206692	30738	NC_000010.10	-	HPS1
chr10	101089113	101154087	64975	NC_000010.10	+	CNNM1
chr10	101370279	101380196	9918	NC_000010.10	-	SLC25A28
chr10	102033035	102046437	13403	NC_000010.10	-	BLOC1S2
chr10	102295700	102319755	24056	NC_000010.10	+	HIF1AN
chr10	102821746	102827888	6143	NC_000010.10	+	KAZALD1
chr10	103113922	103317070	203149	NC_000010.10	+	BTRC
chr10	103370423	103455052	84630	NC_000010.10	-	FBXW4
chr10	103585731	103603557	17827	NC_000010.10	-	KCNIP2
chr10	103866246	103880125	13880	NC_000010.10	-	LDB1
chr10	104209594	104211300	1707	NC_000010.10	-	C10orf95
chr10	104221152	104236802	15651	NC_000010.10	+	MFSD13A
chr10	104238986	104262469	23484	NC_000010.10	-	ACTR1A
chr10	104263729	104393292	129564	NC_000010.10	+	SUFU
chr10	104404236	104418076	13841	NC_000010.10	+	TRIM8
chr10	104614016	104624718	10703	NC_000010.10	+	BORCS7
chr10	105637327	105677942	40616	NC_000010.10	-	STN1
chr10	105726898	105788991	62094	NC_000010.10	+	SLK
chr10	105791044	105845638	54595	NC_000010.10	-	COL17A1
chr10	105879924	105886141	6218	NC_000010.10	+	SFR1
chr10	106028942	106064708	35767	NC_000010.10	+	GSTO2
chr10	111624524	111683269	58746	NC_000010.10	-	XPNPEP1
chr10	111756131	111895323	139193	NC_000010.10	+	ADD3
chr10	111967363	112047123	79761	NC_000010.10	+	MXI1
chr10	112257665	112271291	13627	NC_000010.10	+	DUSP5
chr10	112404094	112599226	195133	NC_000010.10	+	RBM20
chr10	116697954	116737435	39482	NC_000010.10	+	TRUB1
chr10	119764427	119806452	42026	NC_000010.10	-	RAB11FIP2
chr10	120057437	120101836	44400	NC_000010.10	-	FAM204A
chr10	120435923	120514482	78560	NC_000010.10	-	CACUL1
chr10	120863625	120897496	33872	NC_000010.10	+	DENND10
chr10	121259329	121302231	42903	NC_000010.10	-	RGS10
chr10	121410892	121437331	26440	NC_000010.10	+	BAG3
chr10	122610874	122669036	58163	NC_000010.10	+	WDR11
chr10	123499939	123687978	188040	NC_000010.10	-	ATE1
chr10	124591674	124605373	13700	NC_000010.10	-	CUZD1
chr10	124608594	124639157	30564	NC_000010.10	-	FAM24B
chr10	124690417	124713743	23327	NC_000010.10	-	C10orf88
chr10	124895486	124898939	3454	NC_000010.10	+	HMX3
chr10	126307861	126432947	125087	NC_000010.10	-	FAM53B
chr10	126490388	126525236	34849	NC_000010.10	+	ABRAXAS2
chr10	127455022	127464390	9369	NC_000010.10	-	MMP21
chr10	133747955	133773338	25384	NC_000010.10	+	PPP2R2D
chr10	133781188	133795427	14240	NC_000010.10	-	BNIP3
chr10	135075927	135090372	14446	NC_000010.10	-	ADAM8
chr10	135160877	135166187	5311	NC_000010.10	+	PRAP1
chr10	135168662	135171523	2862	NC_000010.10	-	FUOM
chr11	193078	194575	1498	NC_000011.9	+	SCGB1C1
chr11	196761	200258	3498	NC_000011.9	+	ODF3
chr11	278407	285388	6982	NC_000011.9	+	NLRP6
chr11	298200	299526	1327	NC_000011.9	-	IFITM5
chr11	314040	315272	1233	NC_000011.9	+	IFITM1
chr11	319676	320860	1185	NC_000011.9	-	IFITM3
chr11	448268	491399	43132	NC_000011.9	+	PTDSS2
chr11	494515	507242	12728	NC_000011.9	-	RNH1
chr11	532242	535576	3335	NC_000011.9	-	HRAS
chr11	626309	627181	873	NC_000011.9	-	SCT
chr11	637269	640706	3438	NC_000011.9	+	DRD4
chr11	706231	727727	21497	NC_000011.9	+	EPS8L2
chr11	767222	777487	10266	NC_000011.9	-	GATD1
chr11	818914	825573	6660	NC_000011.9	+	PNPLA2
chr11	1490678	1508009	17332	NC_000011.9	-	MOB2
chr11	1968562	2036174	67613	NC_000011.9	+	MRPL23
chr11	2397410	2418627	21218	NC_000011.9	+	CD81
chr11	2904448	2907005	2558	NC_000011.9	-	CDKN1C
chr11	2920921	2946476	25556	NC_000011.9	+	SLC22A18
chr11	2949503	2950650	1148	NC_000011.9	-	PHLDA2
chr11	3108337	3186540	78204	NC_000011.9	-	OSBPL5
chr11	3659742	3663609	3868	NC_000011.9	-	ART5
chr11	3666358	3685646	19289	NC_000011.9	+	ART1
chr11	3686817	3692614	5798	NC_000011.9	-	CHRNA10
chr11	3875834	4114440	238607	NC_000011.9	+	STIM1
chr11	4619902	4629461	9560	NC_000011.9	-	TRIM68
chr11	5150006	5159586	9581	NC_000011.9	-	OR52A5
chr11	5168054	5175987	7934	NC_000011.9	-	OR52A1
chr11	5246694	5248301	1608	NC_000011.9	-	HBB
chr11	5254068	5255713	1646	NC_000011.9	-	HBD
chr11	5269499	5271087	1589	NC_000011.9	-	HBG1
chr11	5274418	5276011	1594	NC_000011.9	-	HBG2
chr11	5289575	5291175	1601	NC_000011.9	-	HBE1
chr11	6469843	6495689	25847	NC_000011.9	-	TRIM3
chr11	6518510	6593250	74741	NC_000011.9	+	DNHD1
chr11	6701616	6704571	2956	NC_000011.9	-	MRPL17
chr11	6947657	7010161	62505	NC_000011.9	+	ZNF215
chr11	8968749	8986494	17746	NC_000011.9	-	TMEM9B
chr11	9002123	9025548	23426	NC_000011.9	-	NRIP3
chr11	9160372	9286897	126526	NC_000011.9	-	DENND5A
chr11	10326620	10328944	2325	NC_000011.9	+	ADM
chr11	10471935	10529126	57192	NC_000011.9	+	AMPD3
chr11	11984583	12030883	46301	NC_000011.9	-	DKK3
chr11	12132137	12383687	251551	NC_000011.9	+	MICAL2
chr11	12695968	12966284	270317	NC_000011.9	+	TEAD1
chr11	14299466	14386052	86587	NC_000011.9	-	RRAS2
chr11	14898986	14913989	15004	NC_000011.9	-	CYP2R1
chr11	17108122	17229533	121412	NC_000011.9	-	PIK3C2A
chr11	17298286	17353758	55473	NC_000011.9	+	NUCB2
chr11	17373347	17398888	25542	NC_000011.9	+	NCR3LG1
chr11	17406795	17410893	4099	NC_000011.9	-	KCNJ11
chr11	18287811	18291514	3704	NC_000011.9	+	SAA1
chr11	18433865	18473610	39746	NC_000011.9	+	LDHC
chr11	18551156	18610281	59126	NC_000011.9	-	UEVLD
chr11	19138715	19197962	59248	NC_000011.9	+	ZDHHC13
chr11	20385260	20405328	20069	NC_000011.9	+	HTATIP2
chr11	22840473	22851347	10875	NC_000011.9	-	SVIP
chr11	27360059	27384762	24704	NC_000011.9	-	CCDC34
chr11	27387508	27494337	106830	NC_000011.9	-	LGR4
chr11	32409321	32457085	47765	NC_000011.9	-	WT1
chr11	33037424	33055128	17705	NC_000011.9	+	DEPDC7
chr11	33061118	33095109	33992	NC_000011.9	+	TCP11L1
chr11	33278218	33378569	100352	NC_000011.9	+	HIPK3
chr11	33719807	33722372	2566	NC_000011.9	-	C11orf91
chr11	33724556	33758025	33470	NC_000011.9	-	CD59
chr11	33762490	33796066	33577	NC_000011.9	-	FBXO3
chr11	35684323	35839557	155235	NC_000011.9	+	TRIM44
chr11	36293842	36310974	17133	NC_000011.9	-	COMMD9
chr11	43702288	43878165	175878	NC_000011.9	+	HSD17B12
chr11	44087820	44105787	17968	NC_000011.9	+	ACCS
chr11	44117228	44273512	156285	NC_000011.9	+	EXT2
chr11	44281990	44331689	49700	NC_000011.9	-	ALX4
chr11	44587213	44641908	54696	NC_000011.9	+	CD82
chr11	45825623	45834567	8945	NC_000011.9	+	SLC35C1
chr11	45868669	45904795	36127	NC_000011.9	+	CRY2
chr11	45931214	45939428	8215	NC_000011.9	-	PEX16
chr11	46299213	46342959	43747	NC_000011.9	+	CREB3L1
chr11	46417962	46615573	197612	NC_000011.9	-	AMBRA1
chr11	46740763	46761056	20294	NC_000011.9	+	F2
chr11	47352957	47374253	21297	NC_000011.9	-	MYBPC3
chr11	47376411	47400098	23688	NC_000011.9	-	SPI1
chr11	47428827	47438051	9225	NC_000011.9	+	SLC39A13
chr11	47459315	47470688	11374	NC_000011.9	-	RAPSN
chr11	47681143	47736921	55779	NC_000011.9	-	AGBL2
chr11	48002111	48192391	190281	NC_000011.9	+	PTPRJ
chr11	57001065	57004724	3660	NC_000011.9	-	APLNR
chr11	57067116	57092426	25311	NC_000011.9	-	TNKS1BP1
chr11	57093462	57103366	9905	NC_000011.9	-	SSRP1
chr11	57154253	57158123	3871	NC_000011.9	-	PRG2
chr11	57228001	57245007	17007	NC_000011.9	+	RTN4RL2
chr11	57252007	57283175	31169	NC_000011.9	-	SLC43A1
chr11	57295937	57298227	2291	NC_000011.9	-	TIMM10
chr11	57412560	57417385	4826	NC_000011.9	-	YPEL4
chr11	57425234	57429337	4104	NC_000011.9	+	CLP1
chr11	57529274	57587012	57739	NC_000011.9	+	CTNND1
chr11	59967743	60010610	42868	NC_000011.9	-	MS4A4E
chr11	60635015	60643160	8146	NC_000011.9	+	ZP1
chr11	60681630	60690915	9286	NC_000011.9	+	TMEM109
chr11	60861435	60895324	33890	NC_000011.9	+	CD5
chr11	60897729	60928898	31170	NC_000011.9	-	VPS37C
chr11	61025758	61062788	37031	NC_000011.9	-	VWCE
chr11	61160059	61166318	6260	NC_000011.9	+	TMEM216
chr11	61248592	61258400	9809	NC_000011.9	+	PPP1R32
chr11	61640998	61659017	18020	NC_000011.9	-	FADS3
chr11	61664773	61687756	22984	NC_000011.9	-	RAB3IL1
chr11	61891483	61920641	29159	NC_000011.9	+	INCENP
chr11	62104920	62160884	55965	NC_000011.9	+	ASRGL1
chr11	62201016	62314278	113263	NC_000011.9	-	AHNAK
chr11	62518435	62521632	3198	NC_000011.9	-	ZBTB3
chr11	62529052	62534182	5131	NC_000011.9	+	POLR2G
chr11	63273556	63284244	10689	NC_000011.9	+	LGALS12
chr11	63391559	63439446	47888	NC_000011.9	-	ATL3
chr11	63580928	63595188	14261	NC_000011.9	+	SPINDOC
chr11	63706474	63724791	18318	NC_000011.9	+	NAA40
chr11	63742092	63744015	1924	NC_000011.9	+	COX8A
chr11	64107676	64125006	17331	NC_000011.9	+	CCDC88B
chr11	64126634	64139687	13054	NC_000011.9	+	RPS6KA4
chr11	64590524	64612125	21602	NC_000011.9	-	CDC42BPG
chr11	64619114	64647165	28052	NC_000011.9	-	EHD1
chr11	64662018	64684681	22664	NC_000011.9	-	ATG2A
chr11	64781632	64789656	8025	NC_000011.9	+	ARL2
chr11	64937704	64940845	3142	NC_000011.9	+	SPDYC
chr11	64948844	64979477	30634	NC_000011.9	+	CAPN1
chr11	65082337	65089888	7552	NC_000011.9	+	CDC42EP2
chr11	65142663	65151172	8510	NC_000011.9	-	SLC25A45
chr11	65154108	65180996	26889	NC_000011.9	+	FRMD8
chr11	65365228	65381692	16465	NC_000011.9	-	MAP3K11
chr11	65421072	65430387	9316	NC_000011.9	-	RELA
chr11	65729205	65747608	18404	NC_000011.9	+	SART1
chr11	66129992	66139917	9926	NC_000011.9	-	SLC29A2
chr11	66188475	66194178	5704	NC_000011.9	+	NPAS4
chr11	66202546	66206319	3774	NC_000011.9	-	MRPL11
chr11	66233798	66244808	11011	NC_000011.9	+	PELI3
chr11	66449968	66496687	46720	NC_000011.9	-	SPTBN2
chr11	66886734	67025553	138820	NC_000011.9	+	KDM2A
chr11	67033944	67054027	20084	NC_000011.9	+	GRK2
chr11	67056774	67069955	13182	NC_000011.9	+	ANKRD13D
chr11	67071001	67080063	9063	NC_000011.9	+	SSH3
chr11	67118236	67121067	2832	NC_000011.9	-	POLD4
chr11	67131639	67141648	10010	NC_000011.9	-	CLCF1
chr11	67171384	67177561	6178	NC_000011.9	+	TBC1D10C
chr11	67183149	67193075	9927	NC_000011.9	+	CARNS1
chr11	67273968	67275633	1666	NC_000011.9	-	CDK2AP2
chr11	67351283	67354124	2842	NC_000011.9	+	GSTP1
chr11	67374407	67380025	5619	NC_000011.9	+	NDUFV1
chr11	67395409	67397408	2000	NC_000011.9	-	NUDT8
chr11	67398774	67407234	8461	NC_000011.9	-	TBX10
chr11	67758571	67771567	12997	NC_000011.9	-	UNC93B1
chr11	67798148	67804111	5964	NC_000011.9	+	NDUFS8
chr11	67806492	67818362	11871	NC_000011.9	+	TCIRG1
chr11	67820326	67888855	68530	NC_000011.9	-	CHKA
chr11	67922330	67981115	58786	NC_000011.9	-	KMT5B
chr11	68028806	68039441	10636	NC_000011.9	-	C11orf24
chr11	68080059	68216743	136685	NC_000011.9	+	LRP5
chr11	68452012	68458643	6632	NC_000011.9	+	GAL
chr11	68474908	68518988	44081	NC_000011.9	-	TESMIN
chr11	68522088	68609384	87297	NC_000011.9	-	CPT1A
chr11	68816400	68858065	41666	NC_000011.9	+	TPCN2
chr11	69061622	69064754	3133	NC_000011.9	+	MYEOV
chr11	69480331	69490121	9791	NC_000011.9	-	LTO1
chr11	70049402	70053496	4095	NC_000011.9	+	FADD
chr11	71145457	71159439	13983	NC_000011.9	-	DHCR7
chr11	71164249	71212862	48614	NC_000011.9	+	NADSYN1
chr11	71640092	71708643	68552	NC_000011.9	+	RNF121
chr11	71996539	72145575	149037	NC_000011.9	-	CLPB
chr11	72396114	72463453	67340	NC_000011.9	-	ARAP1
chr11	72465774	72505092	39319	NC_000011.9	-	STARD10
chr11	72525456	72540680	15225	NC_000011.9	+	ATG16L2
chr11	72547790	72853363	305574	NC_000011.9	-	FCHSD2
chr11	73087444	73108519	21076	NC_000011.9	+	RELT
chr11	73111532	73309157	197626	NC_000011.9	-	FAM168A
chr11	73357626	73373864	16239	NC_000011.9	+	PLEKHB1
chr11	73386683	73472119	85437	NC_000011.9	-	RAB6A
chr11	73498919	73576178	77260	NC_000011.9	+	MRPL48
chr11	73662071	73681326	19256	NC_000011.9	+	DNAJB13
chr11	73685717	73694247	8531	NC_000011.9	-	UCP2
chr11	73711322	73720130	8809	NC_000011.9	-	UCP3
chr11	74201564	74204769	3206	NC_000011.9	-	LIPT2
chr11	74303627	74354121	50495	NC_000011.9	+	POLD3
chr11	74699689	74721952	22264	NC_000011.9	+	NEU3
chr11	74971166	75062705	91540	NC_000011.9	-	ARRB1
chr11	75145685	75236986	91302	NC_000011.9	-	GDPD5
chr11	75273298	75283828	10531	NC_000011.9	+	SERPINH1
chr11	75526255	75855276	329022	NC_000011.9	+	UVRAG
chr11	76156062	76264075	108014	NC_000011.9	+	EMSY
chr11	76493324	76509188	15865	NC_000011.9	+	TSKU
chr11	76571962	76737841	165880	NC_000011.9	+	ACER3
chr11	78147014	78285909	138896	NC_000011.9	-	NARS2
chr11	82904754	82967141	62388	NC_000011.9	+	ANKRD42
chr11	82970123	82997410	27288	NC_000011.9	-	CCDC90B
chr11	86013282	86056985	43704	NC_000011.9	+	HIKESHI
chr11	86748976	87039866	290891	NC_000011.9	+	TMEM135
chr11	89867831	89926062	58232	NC_000011.9	+	NAALAD2
chr11	93551398	93583784	32387	NC_000011.9	-	VSTM5
chr11	94501522	94609913	108392	NC_000011.9	+	AMOTL1
chr11	94800041	94804388	4348	NC_000011.9	+	SRSF8
chr11	94823010	94865809	42800	NC_000011.9	+	ENDOD1
chr11	94898677	94965639	66963	NC_000011.9	-	SESN3
chr11	95709762	96076359	366598	NC_000011.9	-	MAML2
chr11	102217945	102249401	31457	NC_000011.9	+	BIRC2
chr11	102267063	102323496	56434	NC_000011.9	-	TMEM123
chr11	105878626	105893014	14389	NC_000011.9	-	MSANTD4
chr11	107197086	107328551	131466	NC_000011.9	-	CWF19L2
chr11	107373453	107436461	63009	NC_000011.9	-	ALKBH8
chr11	107661717	107729513	67797	NC_000011.9	-	SLC35F2
chr11	108342843	108369111	26269	NC_000011.9	-	POGLUT3
chr11	108376162	108464495	88334	NC_000011.9	-	EXPH5
chr11	108535796	108811654	275859	NC_000011.9	+	DDX10
chr11	109964118	110042566	78449	NC_000011.9	+	ZC3H12C
chr11	110300672	110335608	34937	NC_000011.9	+	FDX1
chr11	111652919	111742305	89387	NC_000011.9	-	ALG9
chr11	112097151	112104696	7546	NC_000011.9	+	PTS
chr11	113603909	113644414	40506	NC_000011.9	-	ZW10
chr11	113668597	113746294	77698	NC_000011.9	-	USP28
chr11	116706467	116708666	2200	NC_000011.9	-	APOA1
chr11	116714118	116969144	255027	NC_000011.9	-	SIK3
chr11	117192494	117283982	91489	NC_000011.9	+	CEP164
chr11	118914899	118927916	13018	NC_000011.9	-	HYOU1
chr11	118967220	118972563	5344	NC_000011.9	-	DPAGT1
chr11	118977460	118989254	11795	NC_000011.9	+	C2CD2L
chr11	118992290	119006769	14480	NC_000011.9	+	HINFP
chr11	119225925	119252400	26476	NC_000011.9	-	USP2
chr11	120207122	120360646	153525	NC_000011.9	+	ARHGEF12
chr11	121163480	121184119	20640	NC_000011.9	+	SC5D
chr11	123594622	123612368	17747	NC_000011.9	-	ZNF202
chr11	124082414	124086535	4122	NC_000011.9	+	OR8G3P
chr11	124126272	124136120	9849	NC_000011.9	+	OR8G5
chr11	124172727	124183845	11119	NC_000011.9	-	OR8D1
chr11	124252290	124254395	2106	NC_000011.9	-	OR8B2
chr11	124265430	124268920	3491	NC_000011.9	-	OR8B3
chr11	124933201	124960412	27212	NC_000011.9	+	SLC37A2
chr11	124964285	124981522	17238	NC_000011.9	-	TMEM218
chr11	126152988	126164828	11841	NC_000011.9	+	TIRAP
chr11	126173955	126219900	45946	NC_000011.9	+	DCPS
chr11	129685743	129729898	44156	NC_000011.9	+	TMEM45B
chr11	129769606	129872730	103125	NC_000011.9	-	PRDM10
chr11	129939789	130014700	74912	NC_000011.9	+	APLP2
chr11	130096572	130184812	88241	NC_000011.9	-	ZBTB44
chr11	130736145	130786374	50230	NC_000011.9	-	SNX19
chr12	1675159	1703747	28589	NC_000012.11	-	FBXL14
chr12	1800236	1897840	97605	NC_000012.11	+	ADIPOR2
chr12	2904136	2914589	10454	NC_000012.11	+	FKBP4
chr12	3000057	3050304	50248	NC_000012.11	+	TULP3
chr12	3068563	3149842	81280	NC_000012.11	+	TEAD4
chr12	4671374	4723041	51668	NC_000012.11	+	DYRK4
chr12	6728001	6745125	17125	NC_000012.11	-	LPAR5
chr12	6747241	6756598	9358	NC_000012.11	-	ACRBP
chr12	6759467	6772285	12819	NC_000012.11	-	ING4
chr12	6833212	6841031	7820	NC_000012.11	+	COPS7A
chr12	6857162	6862307	5146	NC_000012.11	-	MLF2
chr12	6875529	6880118	4590	NC_000012.11	+	PTMS
chr12	6881686	6887621	5936	NC_000012.11	+	LAG3
chr12	7247150	7261810	14661	NC_000012.11	-	C1RL
chr12	7341249	7371170	29922	NC_000012.11	+	PEX5
chr12	8209440	8218955	9516	NC_000012.11	-	C3AR1
chr12	8234870	8250477	15608	NC_000012.11	+	NECAP1
chr12	8834196	8935687	101492	NC_000012.11	+	RIMKLB
chr12	9822309	9852149	29841	NC_000012.11	+	CLEC2D
chr12	10004968	10021953	16986	NC_000012.11	-	CLEC2B
chr12	10365476	10375727	10252	NC_000012.11	+	GABARAPL1
chr12	11081835	11087444	5610	NC_000012.11	+	PRH2
chr12	11802608	12048311	245704	NC_000012.11	+	ETV6
chr12	12268959	12419978	151020	NC_000012.11	-	LRP6
chr12	12510012	12624167	114156	NC_000012.11	+	BORCS5
chr12	12626216	12715797	89582	NC_000012.11	-	DUSP16
chr12	12870302	12875303	5002	NC_000012.11	+	CDKN1B
chr12	12878851	12944400	65550	NC_000012.11	+	APOLD1
chr12	12966280	12982915	16636	NC_000012.11	+	DDX47
chr12	13127804	13153199	25396	NC_000012.11	-	HEBP1
chr12	19282667	19529334	246668	NC_000012.11	+	PLEKHA5
chr12	19592426	19675161	82736	NC_000012.11	+	AEBP2
chr12	21917889	21927640	9752	NC_000012.11	-	KCNJ8
chr12	22601517	22697476	95960	NC_000012.11	-	C2CD5
chr12	22778105	22843599	65495	NC_000012.11	+	ETNK1
chr12	24962958	25102035	139078	NC_000012.11	-	BCAT1
chr12	27124512	27167317	42806	NC_000012.11	-	TM7SF3
chr12	27175491	27183606	8116	NC_000012.11	+	MED21
chr12	28343389	28703099	359711	NC_000012.11	+	CCDC91
chr12	29302211	29488549	186339	NC_000012.11	+	FAR2
chr12	30781922	30848803	66882	NC_000012.11	-	IPO8
chr12	30862487	30907885	45399	NC_000012.11	-	CAPRIN2
chr12	31226794	31257733	30940	NC_000012.11	+	DDX11
chr12	32112349	32146041	33693	NC_000012.11	+	RESF1
chr12	32259781	32536567	276787	NC_000012.11	+	BICD1
chr12	33527173	33592754	65582	NC_000012.11	-	SYT10
chr12	34175431	34181237	5807	NC_000012.11	+	ALG10
chr12	39687030	39836922	149893	NC_000012.11	-	KIF21A
chr12	42475647	42538676	63030	NC_000012.11	-	GXYLT1
chr12	42550906	42632050	81145	NC_000012.11	-	YAF2
chr12	45609878	45834187	224310	NC_000012.11	+	ANO6
chr12	46123489	46301820	178332	NC_000012.11	+	ARID2
chr12	48357379	48362661	5283	NC_000012.11	+	TMEM106C
chr12	48541572	48551298	9727	NC_000012.11	-	ASB8
chr12	48728370	48745029	16660	NC_000012.11	-	ZNF641
chr12	49250928	49259653	8726	NC_000012.11	-	RND1
chr12	49329506	49351270	21765	NC_000012.11	-	ARF3
chr12	49388932	49393158	4227	NC_000012.11	-	DDN
chr12	49458459	49463762	5304	NC_000012.11	-	RHEBL1
chr12	49480439	49488584	8146	NC_000012.11	-	DHH
chr12	49490922	49504630	13709	NC_000012.11	-	LMBR1L
chr12	49578578	49582863	4286	NC_000012.11	-	TUBA1A
chr12	49621709	49668383	46675	NC_000012.11	+	TUBA1C
chr12	49688930	49692469	3540	NC_000012.11	+	PRPH
chr12	49761245	49921208	159964	NC_000012.11	+	SPATS2
chr12	49976656	49999422	22767	NC_000012.11	-	FAM186B
chr12	50184935	50222196	37262	NC_000012.11	-	NCKAP5L
chr12	50229826	50236889	7064	NC_000012.11	-	BCDIN3D
chr12	50366730	50370922	4193	NC_000012.11	+	AQP6
chr12	50523072	50561152	38081	NC_000012.11	-	CERS5
chr12	50569571	50677303	107733	NC_000012.11	-	LIMA1
chr12	50898768	51142440	243673	NC_000012.11	+	DIP2B
chr12	51157884	51214945	57062	NC_000012.11	+	ATF1
chr12	51318798	51326291	7494	NC_000012.11	+	METTL7A
chr12	51346327	51364390	18064	NC_000012.11	+	HIGD1C
chr12	51373190	51422669	49480	NC_000012.11	-	SLC11A2
chr12	51487439	51566918	79480	NC_000012.11	-	TFCP2
chr12	51580719	51611846	31128	NC_000012.11	-	POU6F1
chr12	52345483	52390862	45380	NC_000012.11	+	ACVR1B
chr12	52400730	52409673	8944	NC_000012.11	+	TAMALIN
chr12	52416616	52453287	36672	NC_000012.11	+	NR4A1
chr12	52463762	52471279	7518	NC_000012.11	+	ATG101
chr12	53491451	53496124	4674	NC_000012.11	+	IGFBP6
chr12	53604353	53625993	21641	NC_000012.11	-	RARG
chr12	53645370	53648190	2821	NC_000012.11	+	MFSD5
chr12	53817639	53825456	7818	NC_000012.11	+	AMHR2
chr12	54102301	54121236	18936	NC_000012.11	-	CALCOCO1
chr12	54332615	54340328	7714	NC_000012.11	+	HOXC13
chr12	54393945	54397121	3177	NC_000012.11	+	HOXC9
chr12	54574150	54582769	8620	NC_000012.11	-	SMUG1
chr12	54756229	54758270	2042	NC_000012.11	-	GPR84
chr12	54891536	54942027	50492	NC_000012.11	+	NCKAP1L
chr12	56229217	56236720	7504	NC_000012.11	-	MMP19
chr12	56295197	56321678	26482	NC_000012.11	-	PYM1
chr12	56401288	56432219	30932	NC_000012.11	+	IKZF4
chr12	56473892	56497289	23398	NC_000012.11	+	ERBB3
chr12	56732668	56734194	1527	NC_000012.11	+	IL23A
chr12	57422301	57444982	22682	NC_000012.11	-	MYO1A
chr12	57637241	57644970	7730	NC_000012.11	-	STAC3
chr12	57647547	57824826	177280	NC_000012.11	-	R3HDM2
chr12	57828567	57845845	17279	NC_000012.11	+	INHBC
chr12	57849090	57851808	2719	NC_000012.11	+	INHBE
chr12	57943827	57980416	36590	NC_000012.11	+	KIF5A
chr12	57984975	57997201	12227	NC_000012.11	+	PIP4K2C
chr12	58017192	58026984	9793	NC_000012.11	-	B4GALNT1
chr12	58087915	58115340	27426	NC_000012.11	+	OS9
chr12	58117544	58135944	18401	NC_000012.11	-	AGAP2
chr12	58148886	58154194	5309	NC_000012.11	+	MARCHF9
chr12	58156117	58160861	4745	NC_000012.11	-	CYP27B1
chr12	58213710	58240512	26803	NC_000012.11	-	CTDSP2
chr12	58335350	58352931	17582	NC_000012.11	+	ATP23
chr12	62860606	62994256	133651	NC_000012.11	+	MON2
chr12	63037774	63328930	291157	NC_000012.11	-	PPM1H
chr12	64173689	64203342	29654	NC_000012.11	+	RXYLT1
chr12	64580096	64616076	35981	NC_000012.11	-	KICS2
chr12	65004275	65091344	87070	NC_000012.11	+	RASSF3
chr12	65563363	65642135	78773	NC_000012.11	+	LEMD3
chr12	66510335	66524530	14196	NC_000012.11	-	LLPH
chr12	66529626	66563776	34151	NC_000012.11	-	TMBIM4
chr12	66696273	66737423	41151	NC_000012.11	+	HELB
chr12	68042525	68059186	16662	NC_000012.11	+	DYRK2
chr12	68688346	68726142	37797	NC_000012.11	-	MDM1
chr12	69742161	69748014	5854	NC_000012.11	+	LYZ
chr12	69864168	69973573	109406	NC_000012.11	+	FRS2
chr12	70636798	70748773	111976	NC_000012.11	+	CNOT2
chr12	70760070	70828072	68003	NC_000012.11	+	KCNMB4
chr12	72079862	72098827	18966	NC_000012.11	+	TMEM19
chr12	72148643	72194066	45424	NC_000012.11	+	RAB21
chr12	72233539	72318093	84555	NC_000012.11	+	TBC1D15
chr12	76419227	76425556	6330	NC_000012.11	-	PHLDA1
chr12	76738254	76742195	3942	NC_000012.11	-	BBS10
chr12	76745577	76953551	207975	NC_000012.11	-	OSBPL8
chr12	77157895	77247481	89587	NC_000012.11	+	ZDHHC17
chr12	77252489	77272799	20311	NC_000012.11	-	CSRP2
chr12	89981826	90103143	121318	NC_000012.11	-	ATP2B1
chr12	94071151	94288616	217466	NC_000012.11	+	CRADD
chr12	95365109	95397473	32365	NC_000012.11	-	NDUFA12
chr12	96394531	96437298	42768	NC_000012.11	-	LTA4H
chr12	96588153	96663602	75450	NC_000012.11	+	ELK3
chr12	96672003	96794217	122215	NC_000012.11	-	CDK17
chr12	97301035	97347558	46524	NC_000012.11	+	NEDD1
chr12	100430850	100536652	105803	NC_000012.11	-	UHRF1BP1L
chr12	102139277	102224737	85461	NC_000012.11	-	GNPTAB
chr12	102406618	102455902	49285	NC_000012.11	-	WASHC3
chr12	102789652	102874341	84690	NC_000012.11	-	IGF1
chr12	104850726	105155792	305067	NC_000012.11	+	CHST11
chr12	105380094	105411403	31310	NC_000012.11	+	NOPCHAP1
chr12	105413568	105478236	64669	NC_000012.11	-	ALDH1L2
chr12	105567078	105629952	62875	NC_000012.11	-	APPL2
chr12	106751526	106903976	152451	NC_000012.11	+	POLR3B
chr12	107168460	107283094	114635	NC_000012.11	+	RIC8B
chr12	107349685	107367813	18129	NC_000012.11	+	TMEM263
chr12	107371055	107380924	9870	NC_000012.11	-	MTERF2
chr12	107385142	107487327	102186	NC_000012.11	-	CRY1
chr12	109015671	109027670	12000	NC_000012.11	-	SELPLG
chr12	109038885	109125294	86410	NC_000012.11	-	CORO1C
chr12	109171967	109251359	79393	NC_000012.11	-	SSH1
chr12	109535402	109548797	13396	NC_000012.11	+	UNG
chr12	110338079	110355874	17796	NC_000012.11	+	TCHP
chr12	110367609	110434173	66565	NC_000012.11	-	GIT2
chr12	110437235	110477568	40334	NC_000012.11	+	ANKRD13A
chr12	110478982	110511440	32459	NC_000012.11	-	C12orf76
chr12	110562162	110656598	94437	NC_000012.11	+	IFT81
chr12	111798483	111806899	8417	NC_000012.11	-	PHETA1
chr12	112204737	112255336	50600	NC_000012.11	+	ALDH2
chr12	112597999	112820235	222237	NC_000012.11	-	HECTD4
chr12	113860185	113876081	15897	NC_000012.11	+	SDSL
chr12	114254545	114404130	149586	NC_000012.11	-	RBM19
chr12	116396381	116715498	319118	NC_000012.11	-	MED13L
chr12	116997186	117014411	17226	NC_000012.11	+	MAP1LC3B2
chr12	117348755	117468953	120199	NC_000012.11	+	FBXW8
chr12	117476728	117537221	60494	NC_000012.11	-	TESC
chr12	117579796	117628275	48480	NC_000012.11	-	FBXO21
chr12	118587606	118810712	223107	NC_000012.11	-	TAOK3
chr12	118814360	118855838	41479	NC_000012.11	+	SUDS3
chr12	120123596	120315124	191529	NC_000012.11	-	CIT
chr12	120648250	120703533	55284	NC_000012.11	-	PXN
chr12	120729583	120751052	21470	NC_000012.11	+	SIRT4
chr12	120941082	120966961	25880	NC_000012.11	-	COQ5
chr12	121124952	121139662	14711	NC_000012.11	+	MLEC
chr12	121148261	121161443	13183	NC_000012.11	+	UNC119B
chr12	121163629	121177811	14183	NC_000012.11	+	ACADS
chr12	121200313	121342161	141849	NC_000012.11	-	SPPL3
chr12	121647932	121671909	23978	NC_000012.11	+	P2RX4
chr12	121675495	121735622	60128	NC_000012.11	-	CAMKK2
chr12	121866899	122018928	152030	NC_000012.11	-	KDM2B
chr12	122064455	122079946	15492	NC_000012.11	+	ORAI1
chr12	122086648	122110550	23903	NC_000012.11	-	MORN3
chr12	122241915	122270562	28648	NC_000012.11	+	SETD1B
chr12	122459790	122499950	40161	NC_000012.11	+	BCL7A
chr12	122516662	122631891	115230	NC_000012.11	+	MLXIP
chr12	122714111	122751041	36931	NC_000012.11	-	VPS33A
chr12	122756016	122907216	151201	NC_000012.11	-	CLIP1
chr12	123259119	123312075	52957	NC_000012.11	+	CCDC62
chr12	123319295	123347508	28214	NC_000012.11	+	HIP1R
chr12	123349877	123380671	30795	NC_000012.11	-	VPS37B
chr12	123405495	123451010	45516	NC_000012.11	-	ABCB9
chr12	123745523	123756787	11265	NC_000012.11	-	CDK2AP1
chr12	123899586	123921231	21646	NC_000012.11	-	RILPL2
chr12	124155660	124192946	37287	NC_000012.11	+	TCTN2
chr12	124808961	125052158	243198	NC_000012.11	-	NCOR2
chr12	125261402	125348410	87009	NC_000012.11	-	SCARB1
chr12	125431372	125473677	42306	NC_000012.11	-	DHX37
chr12	125478191	125515777	37587	NC_000012.11	+	BRI3BP
chr12	125549981	125627862	77882	NC_000012.11	+	AACS
chr12	131274145	131323795	49651	NC_000012.11	-	STX2
chr12	132312938	132336316	23379	NC_000012.11	+	MMP17
chr12	132379167	132407695	28529	NC_000012.11	+	ULK1
chr12	133066737	133161774	95038	NC_000012.11	+	FBRSL1
chr12	133179737	133187168	7432	NC_000012.11	-	LRCOL1
chr12	133195362	133198974	3613	NC_000012.11	+	P2RX2
chr12	133408942	133464204	55263	NC_000012.11	-	CHFR
chr12	133562953	133603688	40736	NC_000012.11	+	ZNF26
chr12	133614095	133639885	25791	NC_000012.11	+	ZNF84
chr12	133758081	133791418	33338	NC_000012.11	+	ZNF268
chr13	20397622	20437789	40168	NC_000013.10	-	ZMYM5
chr13	20531563	20663255	131693	NC_000013.10	+	ZMYM2
chr13	21141296	21265583	124288	NC_000013.10	+	IFT88
chr13	21302870	21348100	45231	NC_000013.10	-	EEF1AKMT1
chr13	21946710	22033442	86733	NC_000013.10	-	ZDHHC20
chr13	22066830	22178309	111480	NC_000013.10	-	MICU2
chr13	24995069	25086916	91848	NC_000013.10	-	PARP4
chr13	26828266	26979375	151110	NC_000013.10	+	CDK8
chr13	27640293	27745948	105656	NC_000013.10	-	USP12
chr13	27844967	27849329	4363	NC_000013.10	+	RASL11A
chr13	28712682	28869472	156791	NC_000013.10	+	PAN3
chr13	30083551	30169825	86275	NC_000013.10	-	SLC7A1
chr13	30776767	30881688	104922	NC_000013.10	-	KATNAL1
chr13	33006622	33113005	106384	NC_000013.10	-	N4BP2L2
chr13	33160589	33352157	191569	NC_000013.10	+	PDS5B
chr13	34392286	34540695	148410	NC_000013.10	+	RFC3
chr13	36796141	36871951	75811	NC_000013.10	-	CCDC169
chr13	36875775	36944317	68543	NC_000013.10	-	SPART
chr13	37393359	37403241	9883	NC_000013.10	+	RFXAP
chr13	41303264	41345326	42063	NC_000013.10	-	MRPS31
chr13	42140971	42535245	394275	NC_000013.10	-	VWA8
chr13	42614206	42830720	216515	NC_000013.10	+	DGKH
chr13	45967451	45992508	25058	NC_000013.10	-	SLC25A30
chr13	46039074	46110836	71763	NC_000013.10	+	COG3
chr13	47127305	47327176	199872	NC_000013.10	+	LRCH1
chr13	48516791	48575409	58619	NC_000013.10	-	SUCLA2
chr13	48611862	48626891	15030	NC_000013.10	+	NUDT15
chr13	48807342	48844493	37152	NC_000013.10	+	ITM2B
chr13	49550048	49783915	233868	NC_000013.10	+	FNDC3A
chr13	49822061	49867621	45561	NC_000013.10	+	CDADC1
chr13	50234810	50265623	30814	NC_000013.10	-	EBPL
chr13	50273456	50366818	93363	NC_000013.10	-	KPNA3
chr13	50486838	50510476	23639	NC_000013.10	-	SPRYD7
chr13	51483814	51544596	60783	NC_000013.10	+	RNASEH2B
chr13	52706783	52733732	26950	NC_000013.10	-	NEK3
chr13	53191660	53217908	26249	NC_000013.10	+	HNRNPA1L2
chr13	60239717	60738062	498346	NC_000013.10	-	DIAPH3
chr13	60970591	61148013	177423	NC_000013.10	+	TDRD3
chr13	77618792	77901229	282438	NC_000013.10	-	MYCBP2
chr13	79188424	79233290	44867	NC_000013.10	-	OBI1
chr13	80055290	80130212	74923	NC_000013.10	+	NDFIP2
chr13	80910111	80915261	5151	NC_000013.10	-	SPRY2
chr13	95254111	95286915	32805	NC_000013.10	+	GPR180
chr13	95672089	95953705	281617	NC_000013.10	-	ABCC4
chr13	96329393	96447242	117850	NC_000013.10	+	DNAJC3
chr13	96453834	96705655	251822	NC_000013.10	-	UGGT2
chr13	97794088	98046374	252287	NC_000013.10	+	MBNL2
chr13	98086423	98121382	34960	NC_000013.10	+	RAP2A
chr13	99097439	99229361	131923	NC_000013.10	-	STK24
chr13	99445683	99738948	293266	NC_000013.10	-	DOCK9
chr13	99946793	99959653	12861	NC_000013.10	-	GPR183
chr13	100153726	100216302	62577	NC_000013.10	+	TM9SF2
chr13	100634038	100639019	4982	NC_000013.10	+	ZIC2
chr13	101255879	101327049	71171	NC_000013.10	-	TMTC4
chr13	103338097	103347394	9298	NC_000013.10	-	METTL21C
chr13	103418238	103426136	7899	NC_000013.10	-	TEX30
chr13	109248253	109860353	612101	NC_000013.10	+	MYO16
chr13	110405042	110438930	33889	NC_000013.10	-	IRS2
chr13	111267807	111292343	24537	NC_000013.10	+	NAXD
chr13	111293757	111358862	65106	NC_000013.10	-	CARS2
chr13	111364970	111375686	10717	NC_000013.10	+	ING1
chr13	111530887	111567416	36530	NC_000013.10	-	ANKRD10
chr13	111766966	111958081	191116	NC_000013.10	+	ARHGEF7
chr13	113139325	113242467	103143	NC_000013.10	-	TUBGCP3
chr13	113344352	113541482	197131	NC_000013.10	+	ATP11A
chr13	113812962	113826700	13739	NC_000013.10	+	PROZ
chr13	114053925	114107803	53879	NC_000013.10	-	ADPRHL1
chr13	114239003	114295788	56786	NC_000013.10	+	TFDP1
chr13	114303119	114312513	9395	NC_000013.10	-	ATP4B
chr13	114747194	114898098	150905	NC_000013.10	-	RASA3
chr14	20754386	20774110	19725	NC_000014.8	-	TTC5
chr14	21458139	21465194	7056	NC_000014.8	+	METTL17
chr14	23033807	23058130	24324	NC_000014.8	-	DAD1
chr14	23299096	23304246	5151	NC_000014.8	+	MRPL52
chr14	23305794	23316967	11174	NC_000014.8	+	MMP14
chr14	23340949	23350922	9974	NC_000014.8	+	LRP10
chr14	23352431	23356887	4457	NC_000014.8	+	REM2
chr14	23415437	23426299	10863	NC_000014.8	-	HAUS4
chr14	23440386	23451760	11375	NC_000014.8	-	AJUBA
chr14	23455103	23479352	24250	NC_000014.8	-	C14orf93
chr14	23516276	23526729	10454	NC_000014.8	-	CDH24
chr14	23764861	23772068	7208	NC_000014.8	-	PPP1R3E
chr14	23938912	23948035	9124	NC_000014.8	+	NGDN
chr14	24583986	24594451	10466	NC_000014.8	+	DCAF11
chr14	24599868	24602056	2189	NC_000014.8	+	FITM1
chr14	24674902	24677454	2553	NC_000014.8	+	TSSK4
chr14	24734744	24740833	6090	NC_000014.8	-	RABGGTA
chr14	31091460	31205056	113597	NC_000014.8	+	SCFD1
chr14	31760994	31889756	128763	NC_000014.8	-	HEATR5A
chr14	31915242	31926712	11471	NC_000014.8	-	DTD2
chr14	32546510	32628934	82425	NC_000014.8	+	ARHGAP5
chr14	34901994	34931446	29453	NC_000014.8	-	SPTSSA
chr14	34985144	35008907	23764	NC_000014.8	-	EAPP
chr14	35178319	35183799	5481	NC_000014.8	-	CFL2
chr14	35514113	35552589	38477	NC_000014.8	+	FAM177A1
chr14	35870719	35873955	3237	NC_000014.8	-	NFKBIA
chr14	36295544	36341169	45626	NC_000014.8	+	BRMS1L
chr14	36767770	36789843	22074	NC_000014.8	-	MBIP
chr14	37667142	38021566	354425	NC_000014.8	+	MIPOL1
chr14	39501123	39572439	71317	NC_000014.8	-	SEC23A
chr14	39617018	39639537	22520	NC_000014.8	-	TRAPPC6B
chr14	39703119	39857726	154608	NC_000014.8	+	MIA2
chr14	39866888	39901637	34750	NC_000014.8	-	FBXO33
chr14	45366478	45376460	9983	NC_000014.8	+	C14orf28
chr14	45605133	45670093	64961	NC_000014.8	+	FANCM
chr14	53503473	53620041	116569	NC_000014.8	-	DDHD1
chr14	54863725	54886936	23212	NC_000014.8	+	CDKN3
chr14	54941203	54955698	14496	NC_000014.8	-	GMFB
chr14	55033846	55260033	226188	NC_000014.8	+	SAMD4A
chr14	55595970	55612148	16179	NC_000014.8	+	LGALS3
chr14	55738139	55820329	82191	NC_000014.8	+	FBXO34
chr14	55833109	55878548	45440	NC_000014.8	-	ATG14
chr14	57046516	57116233	69718	NC_000014.8	+	TMEM260
chr14	57857304	57882624	25321	NC_000014.8	+	NAA30
chr14	58666867	58702354	35488	NC_000014.8	+	ACTR10
chr14	60712468	60765805	53338	NC_000014.8	+	PPM1A
chr14	61176257	61191069	14813	NC_000014.8	-	SIX4
chr14	61201479	61436683	235205	NC_000014.8	+	MNAT1
chr14	63838082	64010095	172014	NC_000014.8	-	PPP2R5E
chr14	64063757	64108589	44833	NC_000014.8	-	WDR89
chr14	64150934	64194783	43850	NC_000014.8	-	SGPP1
chr14	64971488	65000411	28924	NC_000014.8	+	ZBTB1
chr14	65405876	65409463	3588	NC_000014.8	-	GPX2
chr14	65412534	65439054	26521	NC_000014.8	-	RAB15
chr14	67708152	67802778	94627	NC_000014.8	+	PALS1
chr14	68213239	68283307	70069	NC_000014.8	-	ZFYVE26
chr14	69254372	69262960	8589	NC_000014.8	-	ZFP36L1
chr14	69340845	69446019	105175	NC_000014.8	-	ACTN1
chr14	69517598	69619914	102317	NC_000014.8	-	DCAF5
chr14	70078313	70181861	103549	NC_000014.8	+	SUSD6
chr14	70242133	70263958	21826	NC_000014.8	-	SLC10A1
chr14	71049938	71067372	17435	NC_000014.8	-	MED6
chr14	73393172	73428806	35635	NC_000014.8	+	DCAF4
chr14	73436153	73493814	57662	NC_000014.8	-	ZFYVE1
chr14	73603215	73690399	87185	NC_000014.8	+	PSEN1
chr14	74318534	74352429	33896	NC_000014.8	+	PTGR2
chr14	74751972	74769637	17666	NC_000014.8	-	ABCD4
chr14	75319736	75342848	23113	NC_000014.8	-	PROX2
chr14	75469624	75479069	9446	NC_000014.8	+	EIF2B2
chr14	75480478	75518170	37693	NC_000014.8	-	MLH3
chr14	75598172	75643315	45144	NC_000014.8	-	TMED10
chr14	75745531	75748933	3403	NC_000014.8	+	FOS
chr14	75894427	75940810	46384	NC_000014.8	+	JDP2
chr14	76618265	76680686	62422	NC_000014.8	+	GPATCH2L
chr14	77564601	77583630	19030	NC_000014.8	+	CIPC
chr14	77860364	77889866	29503	NC_000014.8	-	NOXRED1
chr14	77972340	78082980	110641	NC_000014.8	-	SPTLC2
chr14	81726996	81902809	175814	NC_000014.8	-	STON2
chr14	81937891	82000197	62307	NC_000014.8	-	SEL1L
chr14	90422271	90511108	88838	NC_000014.8	+	TDP1
chr14	90862846	90874612	11767	NC_000014.8	+	CALM1
chr14	90990908	91282774	291867	NC_000014.8	-	TTC7B
chr14	91698876	91720224	21349	NC_000014.8	-	GPR68
chr14	91737667	91884164	146498	NC_000014.8	-	CCDC88C
chr14	92432335	92506403	74069	NC_000014.8	-	TRIP11
chr14	92524896	92572926	48031	NC_000014.8	-	ATXN3
chr14	93260650	93306292	45643	NC_000014.8	+	GOLGA5
chr14	93389495	93401630	12136	NC_000014.8	+	CHGA
chr14	94577082	94583027	5946	NC_000014.8	+	IFI27
chr14	96001387	96011051	9665	NC_000014.8	+	GLRX5
chr14	100705481	100749125	43645	NC_000014.8	+	YY1
chr14	100757453	100772781	15329	NC_000014.8	-	SLC25A29
chr14	100789676	100796758	7083	NC_000014.8	+	SLC25A47
chr14	102783843	102808704	24862	NC_000014.8	+	ZNF839
chr14	103058986	103196898	137913	NC_000014.8	+	RCOR1
chr14	103243786	103377837	134052	NC_000014.8	+	TRAF3
chr14	103389000	103397179	8180	NC_000014.8	+	AMN
chr14	103589798	103603776	13979	NC_000014.8	+	TNFAIP2
chr14	103851752	103970168	118417	NC_000014.8	+	MARK3
chr14	103986004	103989167	3164	NC_000014.8	-	CKB
chr14	103995533	104003410	7878	NC_000014.8	+	TRMT61A
chr14	105155955	105188872	32918	NC_000014.8	+	INF2
chr14	105190566	105213662	23097	NC_000014.8	+	ADSS1
chr14	105219484	105225991	6508	NC_000014.8	+	SIVA1
chr14	105235686	105262085	26400	NC_000014.8	-	AKT1
chr14	105266891	105271049	4159	NC_000014.8	+	ZBTB42
chr14	105331605	105363084	31480	NC_000014.8	+	CEP170B
chr14	105452125	105461853	9729	NC_000014.8	+	CLBA1
chr14	105475910	105487420	11511	NC_000014.8	-	CDCA4
chr14	105886164	105937066	50903	NC_000014.8	+	MTA1
chr14	105939282	105946507	7226	NC_000014.8	+	CRIP2
chr15	23043279	23086843	43565	NC_000015.9	-	NIPA1
chr15	25578875	25684203	105329	NC_000015.9	-	UBE3A
chr15	27216328	27787130	570803	NC_000015.9	+	GABRG3
chr15	29086978	29093790	6813	NC_000015.9	-	GOLGA6L7
chr15	29991571	30261252	269682	NC_000015.9	-	TJP1
chr15	34432875	34502297	69423	NC_000015.9	-	KATNBL1
chr15	34671269	34730009	58741	NC_000015.9	-	GOLGA8A
chr15	34817296	34875852	58557	NC_000015.9	-	GOLGA8B
chr15	35663081	35838366	175286	NC_000015.9	-	DPH6
chr15	36871827	37102445	230619	NC_000015.9	+	CDIN1
chr15	37181405	37393512	212108	NC_000015.9	-	MEIS2
chr15	38545037	38649450	104414	NC_000015.9	+	SPRED1
chr15	40380091	40401080	20990	NC_000015.9	-	BMF
chr15	40623653	40633140	9488	NC_000015.9	-	CCDC9B
chr15	40697996	40728146	30151	NC_000015.9	+	IVD
chr15	40731956	40760435	28480	NC_000015.9	+	BAHD1
chr15	40813192	40857241	44050	NC_000015.9	-	CCDC32
chr15	41164412	41166432	2021	NC_000015.9	-	RHOV
chr15	41186648	41196173	9526	NC_000015.9	+	VPS18
chr15	41221538	41231271	9734	NC_000015.9	+	DLL4
chr15	41245669	41248710	3042	NC_000015.9	+	CHAC1
chr15	41709293	41775761	66469	NC_000015.9	+	RTF1
chr15	41809374	41836455	27082	NC_000015.9	-	RPAP1
chr15	41851410	41875787	24378	NC_000015.9	+	TYRO3
chr15	42188131	42264755	76625	NC_000015.9	-	EHD4
chr15	42450899	42500502	49604	NC_000015.9	-	VPS39
chr15	42867804	43013196	145393	NC_000015.9	+	STARD9
chr15	43015742	43029326	13585	NC_000015.9	-	CDAN1
chr15	43030928	43212976	182049	NC_000015.9	-	TTBK2
chr15	43809806	43823809	14004	NC_000015.9	+	MAP1A
chr15	43825673	43882451	56779	NC_000015.9	-	PPIP5K1
chr15	43920701	43941082	20382	NC_000015.9	-	CATSPER2
chr15	44162962	44487469	324508	NC_000015.9	-	FRMD5
chr15	44580917	44707956	127040	NC_000015.9	+	GOLM2
chr15	45315393	45369383	53991	NC_000015.9	+	SORD
chr15	45459412	45493314	33903	NC_000015.9	-	SHF
chr15	45722808	45725538	2731	NC_000015.9	+	C15orf48
chr15	45879321	45901914	22594	NC_000015.9	+	BLOC1S6
chr15	49280835	49338643	57809	NC_000015.9	-	SECISBP2L
chr15	49913245	49948429	35185	NC_000015.9	+	DTWD1
chr15	50474393	50528582	54190	NC_000015.9	+	SLC27A2
chr15	50534144	50557923	23780	NC_000015.9	-	HDC
chr15	50567586	50647395	79810	NC_000015.9	-	GABPB1
chr15	50994463	51057903	63441	NC_000015.9	-	SPPL2A
chr15	51200880	51298092	97213	NC_000015.9	+	AP4E1
chr15	51739988	51914968	174981	NC_000015.9	-	DMXL2
chr15	51973700	52013223	39524	NC_000015.9	+	SCG3
chr15	52121850	52207922	86073	NC_000015.9	+	TMOD3
chr15	55495164	55582011	86848	NC_000015.9	-	RAB27A
chr15	56119115	56285810	166696	NC_000015.9	-	NEDD4
chr15	56922374	57025707	103334	NC_000015.9	-	ZNF280D
chr15	57210288	57583508	373221	NC_000015.9	+	TCF12
chr15	58881008	59041906	160899	NC_000015.9	-	ADAM10
chr15	59063501	59154099	90599	NC_000015.9	+	MINDY2
chr15	60639350	60690185	50836	NC_000015.9	-	ANXA2
chr15	62144588	62352646	208059	NC_000015.9	-	VPS13C
chr15	63334946	63364114	29169	NC_000015.9	+	TPM1
chr15	63414060	63434260	20201	NC_000015.9	+	LACTB
chr15	63440448	63449676	9229	NC_000015.9	-	RPS27L
chr15	63481805	63559975	78171	NC_000015.9	+	RAB8B
chr15	63569804	63601325	31522	NC_000015.9	+	APH1B
chr15	63889586	63895631	6046	NC_000015.9	+	FBXL22
chr15	64457724	64648372	190649	NC_000015.9	-	CSNK1G1
chr15	64752777	64978267	225491	NC_000015.9	+	ZNF609
chr15	64979773	64995480	15708	NC_000015.9	-	OAZ2
chr15	65107831	65117846	10016	NC_000015.9	-	PIF1
chr15	65134114	65160201	26088	NC_000015.9	+	PLEKHO2
chr15	65204101	65251033	46933	NC_000015.9	+	ANKDD1A
chr15	65293850	65321977	28128	NC_000015.9	-	MTFMT
chr15	65385098	65407538	22441	NC_000015.9	-	UBAP1L
chr15	66994574	67075187	80614	NC_000015.9	+	SMAD6
chr15	67357940	67487507	129568	NC_000015.9	+	SMAD3
chr15	67813469	67822484	9016	NC_000015.9	+	C15orf61
chr15	67835041	68099452	264412	NC_000015.9	+	MAP2K5
chr15	69070874	69113234	42361	NC_000015.9	-	ANP32A
chr15	70340129	70390256	50128	NC_000015.9	-	TLE3
chr15	72452147	72490128	37982	NC_000015.9	-	GRAMD2A
chr15	72633265	72668355	35091	NC_000015.9	-	HEXA
chr15	72766671	72895328	128658	NC_000015.9	+	ARIH1
chr15	74738318	74753529	15212	NC_000015.9	-	UBL7
chr15	74833561	74890472	56912	NC_000015.9	+	ARID3B
chr15	75074421	75095538	21118	NC_000015.9	+	CSK
chr15	75315931	75343067	27137	NC_000015.9	+	PPCDC
chr15	75494223	75504510	10288	NC_000015.9	+	C15orf39
chr15	75628404	75635568	7165	NC_000015.9	+	COMMD4
chr15	75755592	75871656	116065	NC_000015.9	-	PTPN9
chr15	75966663	76005189	38527	NC_000015.9	-	CSPG4
chr15	76507694	76603810	96117	NC_000015.9	-	ETFA
chr15	76629114	76634816	5703	NC_000015.9	+	ISL2
chr15	77224090	77246734	22645	NC_000015.9	+	RCN2
chr15	77287021	77329816	42796	NC_000015.9	+	PSTPIP1
chr15	77333745	77363451	29707	NC_000015.9	-	TSPAN3
chr15	78287327	78370053	82727	NC_000015.9	-	TBC1D2B
chr15	78556487	78574533	18047	NC_000015.9	+	DNAJA4
chr15	78799919	78829715	29797	NC_000015.9	+	HYKK
chr15	79213400	79237388	23989	NC_000015.9	-	CTSH
chr15	80352018	80430735	78718	NC_000015.9	+	ZFAND6
chr15	80445131	80479291	34161	NC_000015.9	+	FAH
chr15	82334119	82338359	4241	NC_000015.9	-	MEX3B
chr15	82722021	82731353	9333	NC_000015.9	+	GOLGA6L9
chr15	82929674	82939197	9524	NC_000015.9	-	GOLGA6L10
chr15	83211951	83317546	105596	NC_000015.9	-	CPEB1
chr15	84116093	84287495	171403	NC_000015.9	+	SH3GL3
chr15	84904525	84914110	9586	NC_000015.9	+	GOLGA6L4
chr15	85144240	85166947	22708	NC_000015.9	+	ZSCAN2
chr15	85291823	85349676	57854	NC_000015.9	+	ZNF592
chr15	85523698	85682373	158676	NC_000015.9	+	PDE8A
chr15	89045150	89089934	44785	NC_000015.9	-	DET1
chr15	89164571	89175512	10942	NC_000015.9	+	AEN
chr15	89178863	89199714	20852	NC_000015.9	+	ISG20
chr15	89420525	89438775	18251	NC_000015.9	-	HAPLN3
chr15	89441914	89456610	14697	NC_000015.9	-	MFGE8
chr15	89753100	89764810	11711	NC_000015.9	-	RLBP1
chr15	90293106	90294480	1375	NC_000015.9	-	MESP1
chr15	90319563	90321985	2423	NC_000015.9	+	MESP2
chr15	90438238	90456184	17947	NC_000015.9	-	ARPIN
chr15	90895516	90906079	10564	NC_000015.9	+	ZNF774
chr15	90931474	91045471	113998	NC_000015.9	+	IQGAP1
chr15	91073155	91188577	115423	NC_000015.9	+	CRTC3
chr15	91411818	91426687	14870	NC_000015.9	+	FURIN
chr15	91427734	91439006	11273	NC_000015.9	+	FES
chr15	91541646	91565851	24206	NC_000015.9	-	VPS33B
chr15	96869275	96883492	14218	NC_000015.9	+	NR2F2
chr15	98503933	98517063	13131	NC_000015.9	+	ARRDC4
chr15	100105622	100256693	151072	NC_000015.9	+	MEF2A
chr15	100267606	100273649	6044	NC_000015.9	-	LYSMD4
chr15	101715932	101792253	76322	NC_000015.9	-	CHSY1
chr15	101844138	102029910	185773	NC_000015.9	-	PCSK6
chr15	102173180	102192584	19405	NC_000015.9	-	TM2D3
chr15	102193799	102264676	70878	NC_000015.9	-	TARS3
chr16	202643	204502	1860	NC_000016.9	+	HBZ
chr16	215977	216763	787	NC_000016.9	+	HBM
chr16	222875	223709	835	NC_000016.9	+	HBA2
chr16	226679	227521	843	NC_000016.9	+	HBA1
chr16	230458	231178	721	NC_000016.9	+	HBQ1
chr16	446729	450754	4026	NC_000016.9	+	NME4
chr16	451885	462482	10598	NC_000016.9	+	DECR2
chr16	475649	573011	97363	NC_000016.9	+	RAB11FIP3
chr16	577712	604636	26925	NC_000016.9	+	CAPN15
chr16	610394	615529	5136	NC_000016.9	+	PRR35
chr16	639357	679268	39912	NC_000016.9	+	RAB40C
chr16	725671	728268	2598	NC_000016.9	+	RHBDL1
chr16	765118	769655	4538	NC_000016.9	+	METRN
chr16	1359153	1377018	17866	NC_000016.9	+	UBE2I
chr16	1469753	1470748	996	NC_000016.9	-	C16orf91
chr16	1840414	1844909	4496	NC_000016.9	-	IGFALS
chr16	2016857	2018950	2094	NC_000016.9	+	RNF151
chr16	2034194	2037750	3557	NC_000016.9	+	GFER
chr16	2039971	2044276	4306	NC_000016.9	+	SYNGR3
chr16	2047655	2059822	12168	NC_000016.9	-	ZNF598
chr16	2325882	2390729	64848	NC_000016.9	-	ABCA3
chr16	2510110	2514964	4855	NC_000016.9	+	TEDC2
chr16	2588022	2653189	65168	NC_000016.9	+	PDPK1
chr16	2732524	2759031	26508	NC_000016.9	+	KCTD5
chr16	2762423	2770225	7803	NC_000016.9	-	PRSS27
chr16	2867238	2871720	4483	NC_000016.9	+	PRSS21
chr16	2933196	2949383	16188	NC_000016.9	+	FLYWCH2
chr16	2961932	3001209	39278	NC_000016.9	+	FLYWCH1
chr16	3096562	3110727	14166	NC_000016.9	+	MMP25
chr16	3138891	3149295	10405	NC_000016.9	-	ZSCAN10
chr16	3185030	3192805	7776	NC_000016.9	+	ZNF213
chr16	3272325	3285158	12834	NC_000016.9	-	ZNF200
chr16	3333491	3341460	7970	NC_000016.9	+	ZNF263
chr16	3543484	3546652	3169	NC_000016.9	-	C16orf90
chr16	3775055	3930714	155660	NC_000016.9	-	CREBBP
chr16	4307187	4323024	15838	NC_000016.9	-	TFAP4
chr16	4658885	4664889	6005	NC_000016.9	-	UBALD1
chr16	4674827	4740973	66147	NC_000016.9	+	MGRN1
chr16	8715555	8743511	27957	NC_000016.9	+	METTL22
chr16	8946799	8962863	16065	NC_000016.9	-	CARHSP1
chr16	8976208	8979207	3000	NC_000016.9	+	LITAFD
chr16	10479918	10577495	97578	NC_000016.9	+	ATF7IP2
chr16	11038421	11276043	237623	NC_000016.9	+	CLEC16A
chr16	11348274	11350061	1788	NC_000016.9	-	SOCS1
chr16	11439316	11445617	6302	NC_000016.9	+	RMI2
chr16	14014011	14046205	32195	NC_000016.9	+	ERCC4
chr16	14164919	14360636	195718	NC_000016.9	+	MRTFB
chr16	14529558	14724117	194560	NC_000016.9	-	PARN
chr16	14766405	14788430	22026	NC_000016.9	-	PLA2G10
chr16	14797268	14820199	22932	NC_000016.9	+	NPIPA3
chr16	14836390	14859319	22930	NC_000016.9	+	NPIPA2
chr16	14927578	14990014	62437	NC_000016.9	+	NOMO1
chr16	15031300	15045913	14614	NC_000016.9	+	NPIPA1
chr16	15457481	15472151	14671	NC_000016.9	-	NPIPA5
chr16	15528445	15682116	153672	NC_000016.9	+	BMERB1
chr16	16043473	16236910	193438	NC_000016.9	+	ABCC1
chr16	16243422	16317351	73930	NC_000016.9	-	ABCC6
chr16	16326385	16388668	62284	NC_000016.9	+	NOMO3
chr16	16472997	16487829	14833	NC_000016.9	+	NPIPA7
chr16	18411776	18430593	18818	NC_000016.9	-	NPIPA8
chr16	18451947	18468028	16082	NC_000016.9	-	NPIPA9
chr16	18511185	18573434	62250	NC_000016.9	-	NOMO2
chr16	19078936	19091417	12482	NC_000016.9	+	COQ7
chr16	19513015	19533420	20406	NC_000016.9	-	GDE1
chr16	21269842	21314383	44542	NC_000016.9	-	CRYM
chr16	22019432	22095975	76544	NC_000016.9	+	MOSMO
chr16	22173827	22203072	29246	NC_000016.9	+	SDR42E2
[truncated: 2,826 more rows]

## Sheet: inactive
DataS1 Table 7. inactive gene lists categorized in this study
[truncated: 6,369 more rows]

[truncated: 3 more sheets: gene-exon-errors, U2AF2-high-active-exon-error-GO, U2AF2-low-active-exon-error-GO]
