# Supplementary material for: Chromatin-bound U2AF2 splicing factor ensures exon inclusion
Source: Mol Cell. Author manuscript; Available in PMC 2026 Apr 13. (PMC13075997; doi:10.1016/j.molcel.2025.04.013)
Supplement: Data S2 [file NIHMS2148059-supplement-Data_S2.xlsx]

## Sheet: active_gene_exon
DataS2 Table 1. all exons in U2AF2-high active and U2AF2-low active genes
Chromosome	start	end	length	gene_name	strand	exon_order	total_exon_number	gene_group
chr1	249120034	249120114	81	SH3BP5L	-	1	11	U2AF2_low_active
chr1	249118952	249119565	614	SH3BP5L	-	2	11	U2AF2_low_active
chr1	249115346	249115460	115	SH3BP5L	-	3	11	U2AF2_low_active
chr1	249114602	249115111	510	SH3BP5L	-	4	11	U2AF2_low_active
chr1	249111021	249111083	63	SH3BP5L	-	5	11	U2AF2_low_active
chr1	249110733	249110861	129	SH3BP5L	-	6	11	U2AF2_low_active
chr1	249108910	249109076	167	SH3BP5L	-	7	11	U2AF2_low_active
chr1	249108648	249108809	162	SH3BP5L	-	8	11	U2AF2_low_active
chr1	249107188	249107361	174	SH3BP5L	-	9	11	U2AF2_low_active
chr1	249107188	249107444	257	SH3BP5L	-	10	11	U2AF2_low_active
chr1	249104645	249106569	1925	SH3BP5L	-	11	11	U2AF2_low_active
chr1	247495092	247495169	78	ZNF496	-	1	11	U2AF2_high_active
chr1	247494734	247494949	216	ZNF496	-	2	11	U2AF2_high_active
chr1	247493268	247493383	116	ZNF496	-	3	11	U2AF2_high_active
chr1	247492491	247492917	427	ZNF496	-	4	11	U2AF2_high_active
chr1	247491985	247492168	184	ZNF496	-	5	11	U2AF2_high_active
chr1	247486456	247486532	77	ZNF496	-	6	11	U2AF2_high_active
chr1	247473626	247473758	133	ZNF496	-	7	11	U2AF2_high_active
chr1	247473001	247473108	108	ZNF496	-	8	11	U2AF2_high_active
chr1	247471777	247471890	114	ZNF496	-	9	11	U2AF2_high_active
chr1	247470004	247471329	1326	ZNF496	-	10	11	U2AF2_high_active
chr1	247460717	247464578	3862	ZNF496	-	11	11	U2AF2_high_active
chr1	247335150	247335322	173	ZNF124	-	1	8	U2AF2_low_active
chr1	247322989	247323115	127	ZNF124	-	2	8	U2AF2_low_active
chr1	247322308	247322368	61	ZNF124	-	3	8	U2AF2_low_active
chr1	247318291	247320509	2219	ZNF124	-	4	8	U2AF2_low_active
chr1	247318291	247320519	2229	ZNF124	-	5	8	U2AF2_low_active
chr1	247318291	247320705	2415	ZNF124	-	6	8	U2AF2_low_active
chr1	247301447	247302059	613	ZNF124	-	7	8	U2AF2_low_active
chr1	247285277	247287173	1897	ZNF124	-	8	8	U2AF2_low_active
chr1	247267499	247267658	160	ZNF669	-	1	5	U2AF2_low_active
chr1	247267241	247267658	418	ZNF669	-	2	5	U2AF2_low_active
chr1	247265289	247265415	127	ZNF669	-	3	5	U2AF2_low_active
chr1	247265033	247265093	61	ZNF669	-	4	5	U2AF2_low_active
chr1	247263264	247264621	1358	ZNF669	-	5	5	U2AF2_low_active
chr1	247241896	247242113	218	ZNF670	-	1	5	U2AF2_low_active
chr1	247202713	247202839	127	ZNF670	-	2	5	U2AF2_low_active
chr1	247202112	247202172	61	ZNF670	-	3	5	U2AF2_low_active
chr1	247197939	247201726	3788	ZNF670	-	4	5	U2AF2_low_active
chr1	247197939	247201729	3791	ZNF670	-	5	5	U2AF2_low_active
chr1	247171208	247171359	152	ZNF695	-	1	8	U2AF2_low_active
chr1	247163214	247163376	163	ZNF695	-	2	8	U2AF2_low_active
chr1	247162650	247162742	93	ZNF695	-	3	8	U2AF2_low_active
chr1	247151427	247151557	131	ZNF695	-	4	8	U2AF2_low_active
chr1	247151423	247151557	135	ZNF695	-	5	8	U2AF2_low_active
chr1	247148625	247151557	2933	ZNF695	-	6	8	U2AF2_low_active
chr1	247130997	247131094	98	ZNF695	-	7	8	U2AF2_low_active
chr1	247108848	247109129	282	ZNF695	-	8	8	U2AF2_low_active
chr1	247094880	247095250	371	AHCTF1	-	1	39	U2AF2_high_active
chr1	247094610	247094660	51	AHCTF1	-	2	39	U2AF2_high_active
chr1	247081552	247081679	128	AHCTF1	-	3	39	U2AF2_high_active
chr1	247079444	247079697	254	AHCTF1	-	4	39	U2AF2_high_active
chr1	247076534	247076714	181	AHCTF1	-	5	39	U2AF2_high_active
chr1	247070853	247071060	208	AHCTF1	-	6	39	U2AF2_high_active
chr1	247068843	247068959	117	AHCTF1	-	7	39	U2AF2_high_active
chr1	247067251	247067335	85	AHCTF1	-	8	39	U2AF2_high_active
chr1	247065827	247065977	151	AHCTF1	-	9	39	U2AF2_high_active
chr1	247063639	247063771	133	AHCTF1	-	10	39	U2AF2_high_active
chr1	247063367	247063548	182	AHCTF1	-	11	39	U2AF2_high_active
chr1	247062753	247062814	62	AHCTF1	-	12	39	U2AF2_high_active
chr1	247061510	247061638	129	AHCTF1	-	13	39	U2AF2_high_active
chr1	247059137	247059227	91	AHCTF1	-	14	39	U2AF2_high_active
chr1	247057961	247058050	90	AHCTF1	-	15	39	U2AF2_high_active
chr1	247055081	247055221	141	AHCTF1	-	16	39	U2AF2_high_active
chr1	247054258	247054362	105	AHCTF1	-	17	39	U2AF2_high_active
chr1	247053268	247053361	94	AHCTF1	-	18	39	U2AF2_high_active
chr1	247051696	247051819	124	AHCTF1	-	19	39	U2AF2_high_active
chr1	247051479	247051535	57	AHCTF1	-	20	39	U2AF2_high_active
chr1	247050513	247050659	147	AHCTF1	-	21	39	U2AF2_high_active
chr1	247048795	247048982	188	AHCTF1	-	22	39	U2AF2_high_active
chr1	247040460	247040604	145	AHCTF1	-	23	39	U2AF2_high_active
chr1	247040252	247040383	132	AHCTF1	-	24	39	U2AF2_high_active
chr1	247039339	247039489	151	AHCTF1	-	25	39	U2AF2_high_active
chr1	247030963	247031113	151	AHCTF1	-	26	39	U2AF2_high_active
chr1	247030546	247030653	108	AHCTF1	-	27	39	U2AF2_high_active
chr1	247027226	247027418	193	AHCTF1	-	28	39	U2AF2_high_active
chr1	247025261	247025455	195	AHCTF1	-	29	39	U2AF2_high_active
chr1	247024201	247024597	397	AHCTF1	-	30	39	U2AF2_high_active
chr1	247020993	247021116	124	AHCTF1	-	31	39	U2AF2_high_active
chr1	247019032	247019129	98	AHCTF1	-	32	39	U2AF2_high_active
chr1	247016393	247016601	209	AHCTF1	-	33	39	U2AF2_high_active
chr1	247015207	247015340	134	AHCTF1	-	34	39	U2AF2_high_active
chr1	247012917	247014744	1828	AHCTF1	-	35	39	U2AF2_high_active
chr1	247007097	247007230	134	AHCTF1	-	36	39	U2AF2_high_active
chr1	247006000	247006078	79	AHCTF1	-	37	39	U2AF2_high_active
chr1	247005996	247006078	83	AHCTF1	-	38	39	U2AF2_high_active
chr1	247002400	247004300	1901	AHCTF1	-	39	39	U2AF2_high_active
chr1	246670356	246670581	226	SMYD3	-	1	16	U2AF2_low_active
chr1	246580598	246580714	117	SMYD3	-	2	16	U2AF2_low_active
chr1	246518726	246518842	117	SMYD3	-	3	16	U2AF2_low_active
chr1	246518333	246518396	64	SMYD3	-	4	16	U2AF2_low_active
chr1	246498669	246498776	108	SMYD3	-	5	16	U2AF2_low_active
chr1	246493782	246493839	58	SMYD3	-	6	16	U2AF2_low_active
chr1	246490503	246490639	137	SMYD3	-	7	16	U2AF2_low_active
chr1	246151696	246151853	158	SMYD3	-	8	16	U2AF2_low_active
chr1	246093172	246093239	68	SMYD3	-	9	16	U2AF2_low_active
chr1	246092814	246092854	41	SMYD3	-	10	16	U2AF2_low_active
chr1	246091233	246091335	103	SMYD3	-	11	16	U2AF2_low_active
chr1	246078832	246078942	111	SMYD3	-	12	16	U2AF2_low_active
chr1	246027101	246027188	88	SMYD3	-	13	16	U2AF2_low_active
chr1	246021798	246021972	175	SMYD3	-	14	16	U2AF2_low_active
chr1	245927343	245927451	109	SMYD3	-	15	16	U2AF2_low_active
chr1	245912649	245912966	318	SMYD3	-	16	16	U2AF2_low_active
chr1	245026976	245027827	852	HNRNPU	-	1	16	U2AF2_high_active
chr1	245026919	245027845	927	HNRNPU	-	2	16	U2AF2_high_active
chr1	245025921	245026032	112	HNRNPU	-	3	16	U2AF2_high_active
chr1	245025763	245025836	74	HNRNPU	-	4	16	U2AF2_high_active
chr1	245023637	245023776	140	HNRNPU	-	5	16	U2AF2_high_active
chr1	245022577	245022676	100	HNRNPU	-	6	16	U2AF2_high_active
chr1	245022031	245022143	113	HNRNPU	-	7	16	U2AF2_high_active
chr1	245021313	245021576	264	HNRNPU	-	8	16	U2AF2_high_active
chr1	245020900	245021019	120	HNRNPU	-	9	16	U2AF2_high_active
chr1	245020030	245020158	129	HNRNPU	-	10	16	U2AF2_high_active
chr1	245019759	245019927	169	HNRNPU	-	11	16	U2AF2_high_active
chr1	245019206	245019460	255	HNRNPU	-	12	16	U2AF2_high_active
chr1	245018726	245018910	185	HNRNPU	-	13	16	U2AF2_high_active
chr1	245018275	245018346	72	HNRNPU	-	14	16	U2AF2_high_active
chr1	245013602	245017805	4204	HNRNPU	-	15	16	U2AF2_high_active
chr1	245013599	245017805	4207	HNRNPU	-	16	16	U2AF2_high_active
chr1	244614937	244615211	275	ADSS2	-	1	15	U2AF2_high_active
chr1	244614937	244615362	426	ADSS2	-	2	15	U2AF2_high_active
chr1	244600968	244601070	103	ADSS2	-	3	15	U2AF2_high_active
chr1	244600127	244600195	69	ADSS2	-	4	15	U2AF2_high_active
chr1	244595847	244595897	51	ADSS2	-	5	15	U2AF2_high_active
chr1	244587623	244587689	67	ADSS2	-	6	15	U2AF2_high_active
chr1	244587255	244587362	108	ADSS2	-	7	15	U2AF2_high_active
chr1	244586137	244586218	82	ADSS2	-	8	15	U2AF2_high_active
chr1	244583472	244583598	127	ADSS2	-	9	15	U2AF2_high_active
chr1	244582062	244582216	155	ADSS2	-	10	15	U2AF2_high_active
chr1	244580930	244581054	125	ADSS2	-	11	15	U2AF2_high_active
chr1	244579283	244579380	98	ADSS2	-	12	15	U2AF2_high_active
chr1	244574589	244574729	141	ADSS2	-	13	15	U2AF2_high_active
chr1	244574589	244574738	150	ADSS2	-	14	15	U2AF2_high_active
chr1	244571796	244572940	1145	ADSS2	-	15	15	U2AF2_high_active
chr1	241682891	241683055	165	FH	-	1	10	U2AF2_high_active
chr1	241680482	241680616	135	FH	-	2	10	U2AF2_high_active
chr1	241676903	241677013	111	FH	-	3	10	U2AF2_high_active
chr1	241675267	241675443	177	FH	-	4	10	U2AF2_high_active
chr1	241671903	241672085	183	FH	-	5	10	U2AF2_high_active
chr1	241669303	241669468	166	FH	-	6	10	U2AF2_high_active
chr1	241667342	241667545	204	FH	-	7	10	U2AF2_high_active
chr1	241665743	241665870	128	FH	-	8	10	U2AF2_high_active
chr1	241663737	241663890	154	FH	-	9	10	U2AF2_high_active
chr1	241660903	241661270	368	FH	-	10	10	U2AF2_high_active
chr2	240964644	240964759	116	NDUFA10	-	1	16	U2AF2_low_active
chr2	240961589	240961757	169	NDUFA10	-	2	16	U2AF2_low_active
chr2	240960614	240960829	216	NDUFA10	-	3	16	U2AF2_low_active
chr2	240957970	240958056	87	NDUFA10	-	4	16	U2AF2_low_active
chr2	240954156	240954277	122	NDUFA10	-	5	16	U2AF2_low_active
chr2	240951034	240951113	80	NDUFA10	-	6	16	U2AF2_low_active
chr2	240951034	240954277	3244	NDUFA10	-	7	16	U2AF2_low_active
chr2	240946733	240946787	55	NDUFA10	-	8	16	U2AF2_low_active
chr2	240944627	240944712	86	NDUFA10	-	9	16	U2AF2_low_active
chr2	240929491	240929599	109	NDUFA10	-	10	16	U2AF2_low_active
chr2	240912057	240913078	1022	NDUFA10	-	11	16	U2AF2_low_active
chr2	240896789	240900603	3815	NDUFA10	-	12	16	U2AF2_low_active
chr2	240852218	240852407	190	NDUFA10	-	13	16	U2AF2_low_active
chr2	240851666	240851851	186	NDUFA10	-	14	16	U2AF2_low_active
chr2	240834622	240834731	110	NDUFA10	-	15	16	U2AF2_low_active
chr2	240831859	240832124	266	NDUFA10	-	16	16	U2AF2_low_active
chr2	240323096	240323343	248	HDAC4	-	1	30	U2AF2_low_active
chr2	240322672	240322714	43	HDAC4	-	2	30	U2AF2_low_active
chr2	240322071	240322714	644	HDAC4	-	3	30	U2AF2_low_active
chr2	240274373	240274613	241	HDAC4	-	4	30	U2AF2_low_active
chr2	240158289	240158360	72	HDAC4	-	5	30	U2AF2_low_active
chr2	240111529	240111773	245	HDAC4	-	6	30	U2AF2_low_active
chr2	240098109	240098259	151	HDAC4	-	7	30	U2AF2_low_active
chr2	240085499	240085619	121	HDAC4	-	8	30	U2AF2_low_active
chr2	240078348	240078469	122	HDAC4	-	9	30	U2AF2_low_active
chr2	240066279	240066410	132	HDAC4	-	10	30	U2AF2_low_active
chr2	240061380	240061492	113	HDAC4	-	11	30	U2AF2_low_active
chr2	240056223	240056339	117	HDAC4	-	12	30	U2AF2_low_active
chr2	240055941	240056139	199	HDAC4	-	13	30	U2AF2_low_active
chr2	240048152	240048375	224	HDAC4	-	14	30	U2AF2_low_active
chr2	240048152	240048390	239	HDAC4	-	15	30	U2AF2_low_active
chr2	240036749	240037006	258	HDAC4	-	16	30	U2AF2_low_active
chr2	240033222	240033408	187	HDAC4	-	17	30	U2AF2_low_active
chr2	240029746	240029879	134	HDAC4	-	18	30	U2AF2_low_active
chr2	240024472	240024592	121	HDAC4	-	19	30	U2AF2_low_active
chr2	240016706	240016752	47	HDAC4	-	20	30	U2AF2_low_active
chr2	240011705	240011812	108	HDAC4	-	21	30	U2AF2_low_active
chr2	240009255	240009310	56	HDAC4	-	22	30	U2AF2_low_active
chr2	240005851	240005938	88	HDAC4	-	23	30	U2AF2_low_active
chr2	240003798	240003917	120	HDAC4	-	24	30	U2AF2_low_active
chr2	240002791	240002888	98	HDAC4	-	25	30	U2AF2_low_active
chr2	239990185	239990303	119	HDAC4	-	26	30	U2AF2_low_active
chr2	239988418	239988551	134	HDAC4	-	27	30	U2AF2_low_active
chr2	239976445	239976529	85	HDAC4	-	28	30	U2AF2_low_active
chr2	239975156	239975297	142	HDAC4	-	29	30	U2AF2_low_active
chr2	239969864	239974832	4969	HDAC4	-	30	30	U2AF2_low_active
chr2	239196990	239197251	262	PER2	-	1	23	U2AF2_low_active
chr2	239186348	239186596	249	PER2	-	2	23	U2AF2_low_active
chr2	239185772	239185834	63	PER2	-	3	23	U2AF2_low_active
chr2	239184384	239184538	155	PER2	-	4	23	U2AF2_low_active
chr2	239181711	239181832	122	PER2	-	5	23	U2AF2_low_active
chr2	239179953	239180154	202	PER2	-	6	23	U2AF2_low_active
chr2	239177564	239177615	52	PER2	-	7	23	U2AF2_low_active
chr2	239176697	239176839	143	PER2	-	8	23	U2AF2_low_active
chr2	239174153	239174231	79	PER2	-	9	23	U2AF2_low_active
chr2	239171593	239171699	107	PER2	-	10	23	U2AF2_low_active
chr2	239170832	239170985	154	PER2	-	11	23	U2AF2_low_active
chr2	239170370	239170478	109	PER2	-	12	23	U2AF2_low_active
chr2	239169469	239169594	126	PER2	-	13	23	U2AF2_low_active
chr2	239168610	239168694	85	PER2	-	14	23	U2AF2_low_active
chr2	239167138	239167285	148	PER2	-	15	23	U2AF2_low_active
chr2	239166917	239167041	125	PER2	-	16	23	U2AF2_low_active
chr2	239165563	239165727	165	PER2	-	17	23	U2AF2_low_active
chr2	239164298	239164552	255	PER2	-	18	23	U2AF2_low_active
chr2	239161553	239162343	791	PER2	-	19	23	U2AF2_low_active
chr2	239160240	239160402	163	PER2	-	20	23	U2AF2_low_active
chr2	239159192	239159384	193	PER2	-	21	23	U2AF2_low_active
chr2	239157703	239157853	151	PER2	-	22	23	U2AF2_low_active
chr2	239152685	239155165	2481	PER2	-	23	23	U2AF2_low_active
chr2	239148466	239148679	214	HES6	-	1	6	U2AF2_low_active
chr2	239148302	239148388	87	HES6	-	2	6	U2AF2_low_active
chr2	239148168	239148209	42	HES6	-	3	6	U2AF2_low_active
chr2	239148128	239148203	76	HES6	-	4	6	U2AF2_low_active
chr2	239148128	239148209	82	HES6	-	5	6	U2AF2_low_active
chr2	239146908	239147892	985	HES6	-	6	6	U2AF2_low_active
chr2	239112140	239112336	197	ILKAP	-	1	12	U2AF2_low_active
chr2	239103446	239103511	66	ILKAP	-	2	12	U2AF2_low_active
chr2	239102916	239102972	57	ILKAP	-	3	12	U2AF2_low_active
chr2	239098494	239098613	120	ILKAP	-	4	12	U2AF2_low_active
chr2	239096772	239096898	127	ILKAP	-	5	12	U2AF2_low_active
chr2	239093822	239093928	107	ILKAP	-	6	12	U2AF2_low_active
chr2	239092661	239092754	94	ILKAP	-	7	12	U2AF2_low_active
chr2	239092294	239092381	88	ILKAP	-	8	12	U2AF2_low_active
chr2	239090706	239090827	122	ILKAP	-	9	12	U2AF2_low_active
chr2	239082175	239082294	120	ILKAP	-	10	12	U2AF2_low_active
chr2	239079584	239079665	82	ILKAP	-	11	12	U2AF2_low_active
chr2	239079043	239079317	275	ILKAP	-	12	12	U2AF2_low_active
chr1	236444982	236445258	277	ERO1B	-	1	16	U2AF2_low_active
chr1	236433175	236433294	120	ERO1B	-	2	16	U2AF2_low_active
chr1	236416722	236416805	84	ERO1B	-	3	16	U2AF2_low_active
chr1	236415350	236415391	42	ERO1B	-	4	16	U2AF2_low_active
chr1	236413185	236413267	83	ERO1B	-	5	16	U2AF2_low_active
chr1	236406722	236406795	74	ERO1B	-	6	16	U2AF2_low_active
chr1	236399578	236399698	121	ERO1B	-	7	16	U2AF2_low_active
chr1	236399089	236399135	47	ERO1B	-	8	16	U2AF2_low_active
chr1	236396128	236396139	12	ERO1B	-	9	16	U2AF2_low_active
chr1	236393524	236393550	27	ERO1B	-	10	16	U2AF2_low_active
chr1	236389947	236390039	93	ERO1B	-	11	16	U2AF2_low_active
chr1	236389569	236389815	247	ERO1B	-	12	16	U2AF2_low_active
chr1	236388370	236388439	70	ERO1B	-	13	16	U2AF2_low_active
chr1	236385224	236385310	87	ERO1B	-	14	16	U2AF2_low_active
chr1	236384132	236384265	134	ERO1B	-	15	16	U2AF2_low_active
chr1	236378401	236381876	3476	ERO1B	-	16	16	U2AF2_low_active
chr1	235324489	235324565	77	RBM34	-	1	13	U2AF2_high_active
chr1	235324208	235324382	175	RBM34	-	2	13	U2AF2_high_active
chr1	235323826	235323962	137	RBM34	-	3	13	U2AF2_high_active
chr1	235323826	235324382	557	RBM34	-	4	13	U2AF2_high_active
chr1	235318196	235318427	232	RBM34	-	5	13	U2AF2_high_active
chr1	235316021	235316080	60	RBM34	-	6	13	U2AF2_high_active
chr1	235311719	235311762	44	RBM34	-	7	13	U2AF2_high_active
chr1	235301406	235301489	84	RBM34	-	8	13	U2AF2_high_active
chr1	235301192	235301255	64	RBM34	-	9	13	U2AF2_high_active
chr1	235299349	235299388	40	RBM34	-	10	13	U2AF2_high_active
chr1	235298967	235299082	116	RBM34	-	11	13	U2AF2_high_active
chr1	235298967	235299085	119	RBM34	-	12	13	U2AF2_high_active
chr1	235294498	235295312	815	RBM34	-	13	13	U2AF2_high_active
chr1	235291910	235292152	243	TOMM20	-	1	5	U2AF2_high_active
chr1	235285641	235285687	47	TOMM20	-	2	5	U2AF2_high_active
chr1	235283133	235283214	82	TOMM20	-	3	5	U2AF2_high_active
chr1	235277083	235277225	143	TOMM20	-	4	5	U2AF2_high_active
chr1	235272656	235275423	2768	TOMM20	-	5	5	U2AF2_high_active
chr2	234763030	234763181	152	HJURP	-	1	9	U2AF2_high_active
chr2	234762490	234762556	67	HJURP	-	2	9	U2AF2_high_active
chr2	234761211	234761266	56	HJURP	-	3	9	U2AF2_high_active
chr2	234758409	234758505	97	HJURP	-	4	9	U2AF2_high_active
chr2	234756043	234756107	65	HJURP	-	5	9	U2AF2_high_active
chr2	234754374	234754466	93	HJURP	-	6	9	U2AF2_high_active
chr2	234752851	234752929	79	HJURP	-	7	9	U2AF2_high_active
chr2	234749255	234750851	1597	HJURP	-	8	9	U2AF2_high_active
chr2	234745348	234746298	951	HJURP	-	9	9	U2AF2_high_active
chr1	234744241	234745271	1031	IRF2BP2	-	1	3	U2AF2_high_active
chr1	234744193	234745924	1732	IRF2BP2	-	2	3	U2AF2_high_active
chr1	234740015	234743598	3584	IRF2BP2	-	3	3	U2AF2_high_active
chr1	234613919	234614925	1007	TARBP1	-	1	30	U2AF2_low_active
chr1	234608460	234608557	98	TARBP1	-	2	30	U2AF2_low_active
chr1	234606934	234607003	70	TARBP1	-	3	30	U2AF2_low_active
chr1	234603248	234603396	149	TARBP1	-	4	30	U2AF2_low_active
chr1	234601402	234601454	53	TARBP1	-	5	30	U2AF2_low_active
chr1	234599583	234599680	98	TARBP1	-	6	30	U2AF2_low_active
chr1	234596007	234596142	136	TARBP1	-	7	30	U2AF2_low_active
chr1	234594976	234595072	97	TARBP1	-	8	30	U2AF2_low_active
chr1	234593413	234593502	90	TARBP1	-	9	30	U2AF2_low_active
chr1	234586174	234586312	139	TARBP1	-	10	30	U2AF2_low_active
chr1	234584226	234584325	100	TARBP1	-	11	30	U2AF2_low_active
chr1	234582549	234582721	173	TARBP1	-	12	30	U2AF2_low_active
chr1	234573021	234573118	98	TARBP1	-	13	30	U2AF2_low_active
chr1	234569156	234569317	162	TARBP1	-	14	30	U2AF2_low_active
chr1	234565833	234566047	215	TARBP1	-	15	30	U2AF2_low_active
chr1	234565162	234565423	262	TARBP1	-	16	30	U2AF2_low_active
chr1	234564882	234565070	189	TARBP1	-	17	30	U2AF2_low_active
chr1	234563322	234563512	191	TARBP1	-	18	30	U2AF2_low_active
chr1	234563063	234563134	72	TARBP1	-	19	30	U2AF2_low_active
chr1	234561419	234561539	121	TARBP1	-	20	30	U2AF2_low_active
chr1	234556448	234556558	111	TARBP1	-	21	30	U2AF2_low_active
chr1	234553830	234553979	150	TARBP1	-	22	30	U2AF2_low_active
chr1	234546191	234546277	87	TARBP1	-	23	30	U2AF2_low_active
chr1	234541649	234541845	197	TARBP1	-	24	30	U2AF2_low_active
chr1	234536927	234537008	82	TARBP1	-	25	30	U2AF2_low_active
chr1	234534128	234534299	172	TARBP1	-	26	30	U2AF2_low_active
chr1	234529392	234529583	192	TARBP1	-	27	30	U2AF2_low_active
chr1	234529108	234529232	125	TARBP1	-	28	30	U2AF2_low_active
chr1	234528162	234528298	137	TARBP1	-	29	30	U2AF2_low_active
chr1	234527059	234527491	433	TARBP1	-	30	30	U2AF2_low_active
chr2	234475330	234475428	99	USP40	-	1	49	U2AF2_low_active
chr2	234474993	234475428	436	USP40	-	2	49	U2AF2_low_active
chr2	234474002	234474214	213	USP40	-	3	49	U2AF2_low_active
chr2	234474002	234474219	218	USP40	-	4	49	U2AF2_low_active
chr2	234471382	234471449	68	USP40	-	5	49	U2AF2_low_active
chr2	234469614	234469679	66	USP40	-	6	49	U2AF2_low_active
chr2	234469389	234469679	291	USP40	-	7	49	U2AF2_low_active
chr2	234468457	234468570	114	USP40	-	8	49	U2AF2_low_active
chr2	234465501	234465665	165	USP40	-	9	49	U2AF2_low_active
chr2	234463026	234463172	147	USP40	-	10	49	U2AF2_low_active
chr2	234462790	234462857	68	USP40	-	11	49	U2AF2_low_active
chr2	234460022	234460165	144	USP40	-	12	49	U2AF2_low_active
chr2	234457747	234457875	129	USP40	-	13	49	U2AF2_low_active
chr2	234451097	234451190	94	USP40	-	14	49	U2AF2_low_active
chr2	234450914	234451009	96	USP40	-	15	49	U2AF2_low_active
chr2	234449308	234449412	105	USP40	-	16	49	U2AF2_low_active
chr2	234449308	234449415	108	USP40	-	17	49	U2AF2_low_active
chr2	234442281	234442425	145	USP40	-	18	49	U2AF2_low_active
chr2	234442125	234442425	301	USP40	-	19	49	U2AF2_low_active
chr2	234438077	234438158	82	USP40	-	20	49	U2AF2_low_active
chr2	234436053	234436224	172	USP40	-	21	49	U2AF2_low_active
chr2	234434124	234434208	85	USP40	-	22	49	U2AF2_low_active
chr2	234433138	234433208	71	USP40	-	23	49	U2AF2_low_active
chr2	234431816	234432135	320	USP40	-	24	49	U2AF2_low_active
chr2	234429637	234429760	124	USP40	-	25	49	U2AF2_low_active
chr2	234428260	234428317	58	USP40	-	26	49	U2AF2_low_active
chr2	234421215	234421268	54	USP40	-	27	49	U2AF2_low_active
chr2	234420355	234420443	89	USP40	-	28	49	U2AF2_low_active
chr2	234418695	234418781	87	USP40	-	29	49	U2AF2_low_active
chr2	234417514	234417820	307	USP40	-	30	49	U2AF2_low_active
chr2	234415432	234415529	98	USP40	-	31	49	U2AF2_low_active
chr2	234408525	234408561	37	USP40	-	32	49	U2AF2_low_active
chr2	234407194	234407258	65	USP40	-	33	49	U2AF2_low_active
chr2	234406230	234406289	60	USP40	-	34	49	U2AF2_low_active
chr2	234405404	234405478	75	USP40	-	35	49	U2AF2_low_active
chr2	234402071	234402197	127	USP40	-	36	49	U2AF2_low_active
chr2	234399813	234399907	95	USP40	-	37	49	U2AF2_low_active
chr2	234399678	234399717	40	USP40	-	38	49	U2AF2_low_active
chr2	234398308	234398544	237	USP40	-	39	49	U2AF2_low_active
chr2	234398011	234398129	119	USP40	-	40	49	U2AF2_low_active
chr2	234396885	234396950	66	USP40	-	41	49	U2AF2_low_active
chr2	234396327	234396652	326	USP40	-	42	49	U2AF2_low_active
chr2	234396327	234396662	336	USP40	-	43	49	U2AF2_low_active
chr2	234394510	234394623	114	USP40	-	44	49	U2AF2_low_active
chr2	234394413	234394623	211	USP40	-	45	49	U2AF2_low_active
chr2	234394177	234394272	96	USP40	-	46	49	U2AF2_low_active
chr2	234389849	234389943	95	USP40	-	47	49	U2AF2_low_active
chr2	234388769	234389524	756	USP40	-	48	49	U2AF2_low_active
chr2	234384172	234386149	1978	USP40	-	49	49	U2AF2_low_active
chr2	232329047	232329195	149	NCL	-	1	14	U2AF2_high_active
chr2	232327911	232328027	117	NCL	-	2	14	U2AF2_high_active
chr2	232326251	232326728	478	NCL	-	3	14	U2AF2_high_active
chr2	232325380	232325577	198	NCL	-	4	14	U2AF2_high_active
chr2	232325189	232325275	87	NCL	-	5	14	U2AF2_high_active
chr2	232324863	232325004	142	NCL	-	6	14	U2AF2_high_active
chr2	232323712	232323836	125	NCL	-	7	14	U2AF2_high_active
chr2	232322977	232323100	124	NCL	-	8	14	U2AF2_high_active
chr2	232322354	232322511	158	NCL	-	9	14	U2AF2_high_active
chr2	232321712	232321835	124	NCL	-	10	14	U2AF2_high_active
chr2	232321342	232321475	134	NCL	-	11	14	U2AF2_high_active
chr2	232320721	232320847	127	NCL	-	12	14	U2AF2_high_active
chr2	232320112	232320335	224	NCL	-	13	14	U2AF2_high_active
chr2	232318242	232319978	1737	NCL	-	14	14	U2AF2_high_active
chr1	231556744	231558033	1290	EGLN1	-	1	5	U2AF2_low_active
chr1	231509726	231509845	120	EGLN1	-	2	5	U2AF2_low_active
chr1	231506308	231506444	137	EGLN1	-	3	5	U2AF2_low_active
chr1	231503315	231503382	68	EGLN1	-	4	5	U2AF2_low_active
chr1	231499502	231502221	2720	EGLN1	-	5	5	U2AF2_low_active
chr1	231175667	231176000	334	FAM89A	-	1	2	U2AF2_low_active
chr1	231154704	231155872	1169	FAM89A	-	2	2	U2AF2_low_active
chr1	229693883	229694454	572	ABCB10	-	1	13	U2AF2_high_active
chr1	229684981	229685181	201	ABCB10	-	2	13	U2AF2_high_active
chr1	229683246	229683448	203	ABCB10	-	3	13	U2AF2_high_active
chr1	229677984	229678118	135	ABCB10	-	4	13	U2AF2_high_active
chr1	229676353	229676499	147	ABCB10	-	5	13	U2AF2_high_active
chr1	229675203	229675338	136	ABCB10	-	6	13	U2AF2_high_active
chr1	229667383	229667478	96	ABCB10	-	7	13	U2AF2_high_active
chr1	229665946	229666155	210	ABCB10	-	8	13	U2AF2_high_active
chr1	229662976	229663055	80	ABCB10	-	9	13	U2AF2_high_active
chr1	229661683	229661863	181	ABCB10	-	10	13	U2AF2_high_active
chr1	229657339	229657382	44	ABCB10	-	11	13	U2AF2_high_active
chr1	229654588	229654622	35	ABCB10	-	12	13	U2AF2_high_active
chr1	229652329	229654157	1829	ABCB10	-	13	13	U2AF2_high_active
chr1	229643815	229644088	274	NUP133	-	1	26	U2AF2_high_active
chr1	229641787	229641905	119	NUP133	-	2	26	U2AF2_high_active
chr1	229637746	229637849	104	NUP133	-	3	26	U2AF2_high_active
chr1	229636503	229636610	108	NUP133	-	4	26	U2AF2_high_active
chr1	229635431	229635565	135	NUP133	-	5	26	U2AF2_high_active
chr1	229633883	229634053	171	NUP133	-	6	26	U2AF2_high_active
chr1	229631639	229631794	156	NUP133	-	7	26	U2AF2_high_active
chr1	229631242	229631312	71	NUP133	-	8	26	U2AF2_high_active
chr1	229625702	229625849	148	NUP133	-	9	26	U2AF2_high_active
chr1	229623213	229623360	148	NUP133	-	10	26	U2AF2_high_active
chr1	229622118	229622275	158	NUP133	-	11	26	U2AF2_high_active
chr1	229619801	229619892	92	NUP133	-	12	26	U2AF2_high_active
chr1	229613344	229613507	164	NUP133	-	13	26	U2AF2_high_active
chr1	229611385	229611479	95	NUP133	-	14	26	U2AF2_high_active
chr1	229606327	229606551	225	NUP133	-	15	26	U2AF2_high_active
chr1	229602381	229602503	123	NUP133	-	16	26	U2AF2_high_active
chr1	229601167	229601266	100	NUP133	-	17	26	U2AF2_high_active
chr1	229600371	229600622	252	NUP133	-	18	26	U2AF2_high_active
chr1	229599290	229599423	134	NUP133	-	19	26	U2AF2_high_active
chr1	229596358	229596516	159	NUP133	-	20	26	U2AF2_high_active
chr1	229593908	229594043	136	NUP133	-	21	26	U2AF2_high_active
chr1	229588272	229588390	119	NUP133	-	22	26	U2AF2_high_active
chr1	229586272	229586352	81	NUP133	-	23	26	U2AF2_high_active
chr1	229584873	229584937	65	NUP133	-	24	26	U2AF2_high_active
chr1	229580661	229580749	89	NUP133	-	25	26	U2AF2_high_active
chr1	229576006	229577787	1782	NUP133	-	26	26	U2AF2_high_active
chr1	229569751	229569841	91	ACTA1	-	1	7	U2AF2_low_active
chr1	229568734	229568874	141	ACTA1	-	2	7	U2AF2_low_active
chr1	229568303	229568627	325	ACTA1	-	3	7	U2AF2_low_active
chr1	229568017	229568178	162	ACTA1	-	4	7	U2AF2_low_active
chr1	229567741	229567932	192	ACTA1	-	5	7	U2AF2_low_active
chr1	229567468	229567649	182	ACTA1	-	6	7	U2AF2_low_active
chr1	229566992	229567389	398	ACTA1	-	7	7	U2AF2_low_active
chr1	229478659	229478794	136	CCSAP	-	1	4	U2AF2_low_active
chr1	229477846	229478260	415	CCSAP	-	2	4	U2AF2_low_active
chr1	229462485	229462753	269	CCSAP	-	3	4	U2AF2_low_active
chr1	229456762	229461158	4397	CCSAP	-	4	4	U2AF2_low_active
chr1	228604240	228604562	323	TRIM17	-	1	10	U2AF2_low_active
chr1	228604088	228604562	475	TRIM17	-	2	10	U2AF2_low_active
chr1	228602345	228602778	434	TRIM17	-	3	10	U2AF2_low_active
chr1	228602345	228602814	470	TRIM17	-	4	10	U2AF2_low_active
chr1	228601498	228601593	96	TRIM17	-	5	10	U2AF2_low_active
chr1	228598647	228598877	231	TRIM17	-	6	10	U2AF2_low_active
chr1	228597090	228597112	23	TRIM17	-	7	10	U2AF2_low_active
chr1	228596873	228596976	104	TRIM17	-	8	10	U2AF2_low_active
chr1	228596475	228596976	502	TRIM17	-	9	10	U2AF2_low_active
chr1	228595636	228596452	817	TRIM17	-	10	10	U2AF2_low_active
chr1	228593855	228594536	682	TRIM11	-	1	6	U2AF2_low_active
chr1	228589767	228589862	96	TRIM11	-	2	6	U2AF2_low_active
chr1	228588665	228588895	231	TRIM11	-	3	6	U2AF2_low_active
chr1	228584844	228584866	23	TRIM11	-	4	6	U2AF2_low_active
chr1	228584648	228584748	101	TRIM11	-	5	6	U2AF2_low_active
chr1	228581377	228582953	1577	TRIM11	-	6	6	U2AF2_low_active
chr1	228296962	228297000	39	MRPL55	-	1	9	U2AF2_low_active
chr1	228296850	228297000	151	MRPL55	-	2	9	U2AF2_low_active
chr1	228296656	228296722	67	MRPL55	-	3	9	U2AF2_low_active
chr1	228296138	228296175	38	MRPL55	-	4	9	U2AF2_low_active
chr1	228295936	228296019	84	MRPL55	-	5	9	U2AF2_low_active
chr1	228295936	228296022	87	MRPL55	-	6	9	U2AF2_low_active
chr1	228295678	228295785	108	MRPL55	-	7	9	U2AF2_low_active
chr1	228295369	228295570	202	MRPL55	-	8	9	U2AF2_low_active
chr1	228294386	228294619	234	MRPL55	-	9	9	U2AF2_low_active
chr1	228290835	228291026	192	C1orf35	-	1	9	U2AF2_low_active
chr1	228290600	228290750	151	C1orf35	-	2	9	U2AF2_low_active
chr1	228290344	228290389	46	C1orf35	-	3	9	U2AF2_low_active
chr1	228290179	228290261	83	C1orf35	-	4	9	U2AF2_low_active
chr1	228290011	228290083	73	C1orf35	-	5	9	U2AF2_low_active
chr1	228289781	228289866	86	C1orf35	-	6	9	U2AF2_low_active
chr1	228289436	228289615	180	C1orf35	-	7	9	U2AF2_low_active
chr1	228289040	228289174	135	C1orf35	-	8	9	U2AF2_low_active
chr1	228288432	228288955	524	C1orf35	-	9	9	U2AF2_low_active
chr2	228243802	228244022	221	TM4SF20	-	1	4	U2AF2_low_active
chr2	228235631	228235696	66	TM4SF20	-	2	4	U2AF2_low_active
chr2	228230809	228230960	152	TM4SF20	-	3	4	U2AF2_low_active
chr2	228226754	228228728	1975	TM4SF20	-	4	4	U2AF2_low_active
chr1	227504706	227506193	1488	CDC42BPA	-	1	42	U2AF2_high_active
chr1	227441765	227441856	92	CDC42BPA	-	2	42	U2AF2_high_active
chr1	227400837	227400920	84	CDC42BPA	-	3	42	U2AF2_high_active
chr1	227387258	227387353	96	CDC42BPA	-	4	42	U2AF2_high_active
chr1	227381487	227381635	149	CDC42BPA	-	5	42	U2AF2_high_active
chr1	227348244	227348337	94	CDC42BPA	-	6	42	U2AF2_high_active
chr1	227335060	227335260	201	CDC42BPA	-	7	42	U2AF2_high_active
chr1	227333190	227333438	249	CDC42BPA	-	8	42	U2AF2_high_active
chr1	227330646	227330725	80	CDC42BPA	-	9	42	U2AF2_high_active
chr1	227327277	227327443	167	CDC42BPA	-	10	42	U2AF2_high_active
chr1	227316810	227316932	123	CDC42BPA	-	11	42	U2AF2_high_active
chr1	227307505	227307638	134	CDC42BPA	-	12	42	U2AF2_high_active
chr1	227300372	227300614	243	CDC42BPA	-	13	42	U2AF2_high_active
chr1	227300013	227300123	111	CDC42BPA	-	14	42	U2AF2_high_active
chr1	227288693	227288940	248	CDC42BPA	-	15	42	U2AF2_high_active
chr1	227279587	227279692	106	CDC42BPA	-	16	42	U2AF2_high_active
chr1	227268594	227268718	125	CDC42BPA	-	17	42	U2AF2_high_active
chr1	227261960	227262065	106	CDC42BPA	-	18	42	U2AF2_high_active
chr1	227261565	227261713	149	CDC42BPA	-	19	42	U2AF2_high_active
chr1	227259909	227260000	92	CDC42BPA	-	20	42	U2AF2_high_active
chr1	227257478	227257554	77	CDC42BPA	-	21	42	U2AF2_high_active
chr1	227256355	227256402	48	CDC42BPA	-	22	42	U2AF2_high_active
chr1	227247074	227247090	17	CDC42BPA	-	23	42	U2AF2_high_active
chr1	227247074	227247112	39	CDC42BPA	-	24	42	U2AF2_high_active
chr1	227239582	227239686	105	CDC42BPA	-	25	42	U2AF2_high_active
chr1	227235628	227235711	84	CDC42BPA	-	26	42	U2AF2_high_active
chr1	227227832	227227937	106	CDC42BPA	-	27	42	U2AF2_high_active
chr1	227223172	227223308	137	CDC42BPA	-	28	42	U2AF2_high_active
chr1	227222356	227222495	140	CDC42BPA	-	29	42	U2AF2_high_active
chr1	227221035	227221116	82	CDC42BPA	-	30	42	U2AF2_high_active
chr1	227218999	227219215	217	CDC42BPA	-	31	42	U2AF2_high_active
chr1	227218109	227218171	63	CDC42BPA	-	32	42	U2AF2_high_active
chr1	227216358	227216951	594	CDC42BPA	-	33	42	U2AF2_high_active
chr1	227213756	227213853	98	CDC42BPA	-	34	42	U2AF2_high_active
chr1	227210964	227211048	85	CDC42BPA	-	35	42	U2AF2_high_active
chr1	227204628	227204751	124	CDC42BPA	-	36	42	U2AF2_high_active
chr1	227203781	227203898	118	CDC42BPA	-	37	42	U2AF2_high_active
chr1	227198579	227198764	186	CDC42BPA	-	38	42	U2AF2_high_active
chr1	227192695	227192812	118	CDC42BPA	-	39	42	U2AF2_high_active
chr1	227182524	227182681	158	CDC42BPA	-	40	42	U2AF2_high_active
chr1	227177566	227182100	4535	CDC42BPA	-	41	42	U2AF2_high_active
chr1	227177559	227182100	4542	CDC42BPA	-	42	42	U2AF2_high_active
chr1	226595511	226595794	284	PARP1	-	1	23	U2AF2_high_active
chr1	226589915	226590080	166	PARP1	-	2	23	U2AF2_high_active
chr1	226579900	226580015	116	PARP1	-	3	23	U2AF2_high_active
chr1	226578111	226578325	215	PARP1	-	4	23	U2AF2_high_active
chr1	226576357	226576456	100	PARP1	-	5	23	U2AF2_high_active
chr1	226574027	226574143	117	PARP1	-	6	23	U2AF2_high_active
chr1	226573205	226573381	177	PARP1	-	7	23	U2AF2_high_active
chr1	226570737	226570884	148	PARP1	-	8	23	U2AF2_high_active
chr1	226568769	226568909	141	PARP1	-	9	23	U2AF2_high_active
chr1	226567623	226567865	243	PARP1	-	10	23	U2AF2_high_active
chr1	226567274	226567342	69	PARP1	-	11	23	U2AF2_high_active
chr1	226566843	226566975	133	PARP1	-	12	23	U2AF2_high_active
chr1	226564809	226565004	196	PARP1	-	13	23	U2AF2_high_active
chr1	226561927	226562055	129	PARP1	-	14	23	U2AF2_high_active
chr1	226558135	226558218	84	PARP1	-	15	23	U2AF2_high_active
chr1	226555900	226556022	123	PARP1	-	16	23	U2AF2_high_active
chr1	226555181	226555309	129	PARP1	-	17	23	U2AF2_high_active
chr1	226553655	226553753	99	PARP1	-	18	23	U2AF2_high_active
chr1	226552703	226552855	153	PARP1	-	19	23	U2AF2_high_active
chr1	226551644	226551771	128	PARP1	-	20	23	U2AF2_high_active
chr1	226550800	226550861	62	PARP1	-	21	23	U2AF2_high_active
chr1	226549670	226549784	115	PARP1	-	22	23	U2AF2_high_active
chr1	226548392	226549242	851	PARP1	-	23	23	U2AF2_high_active
chr1	226497327	226497468	142	LIN9	-	1	20	U2AF2_high_active
chr1	226496810	226496865	56	LIN9	-	2	20	U2AF2_high_active
chr1	226496810	226497204	395	LIN9	-	3	20	U2AF2_high_active
chr1	226488874	226488906	33	LIN9	-	4	20	U2AF2_high_active
chr1	226485420	226485511	92	LIN9	-	5	20	U2AF2_high_active
chr1	226485420	226485514	95	LIN9	-	6	20	U2AF2_high_active
chr1	226485420	226485533	114	LIN9	-	7	20	U2AF2_high_active
chr1	226483543	226483647	105	LIN9	-	8	20	U2AF2_high_active
chr1	226475365	226475498	134	LIN9	-	9	20	U2AF2_high_active
chr1	226474034	226474159	126	LIN9	-	10	20	U2AF2_high_active
chr1	226465476	226465633	158	LIN9	-	11	20	U2AF2_high_active
chr1	226455658	226455791	134	LIN9	-	12	20	U2AF2_high_active
chr1	226453914	226454033	120	LIN9	-	13	20	U2AF2_high_active
chr1	226453234	226453335	102	LIN9	-	14	20	U2AF2_high_active
chr1	226438540	226438620	81	LIN9	-	15	20	U2AF2_high_active
chr1	226426672	226426797	126	LIN9	-	16	20	U2AF2_high_active
chr1	226421045	226421224	180	LIN9	-	17	20	U2AF2_high_active
chr1	226420797	226420894	98	LIN9	-	18	20	U2AF2_high_active
chr1	226418858	226420307	1450	LIN9	-	19	20	U2AF2_high_active
chr1	226418850	226420307	1458	LIN9	-	20	20	U2AF2_high_active
chr1	226374091	226374442	352	ACBD3	-	1	8	U2AF2_high_active
chr1	226353560	226353701	142	ACBD3	-	2	8	U2AF2_high_active
chr1	226352490	226352630	141	ACBD3	-	3	8	U2AF2_high_active
chr1	226349232	226349390	159	ACBD3	-	4	8	U2AF2_high_active
chr1	226346885	226347059	175	ACBD3	-	5	8	U2AF2_high_active
chr1	226342348	226342534	187	ACBD3	-	6	8	U2AF2_high_active
chr1	226340036	226340320	285	ACBD3	-	7	8	U2AF2_high_active
chr1	226332380	226334522	2143	ACBD3	-	8	8	U2AF2_high_active
chr1	226186894	226187044	151	SDE2	-	1	7	U2AF2_high_active
chr1	226182967	226183084	118	SDE2	-	2	7	U2AF2_high_active
chr1	226180592	226180703	112	SDE2	-	3	7	U2AF2_high_active
chr1	226180099	226180268	170	SDE2	-	4	7	U2AF2_high_active
chr1	226178944	226179064	121	SDE2	-	5	7	U2AF2_high_active
chr1	226175597	226176089	493	SDE2	-	6	7	U2AF2_high_active
chr1	226170403	226173224	2822	SDE2	-	7	7	U2AF2_high_active
chr1	226111744	226111950	207	PYCR2	-	1	7	U2AF2_high_active
chr1	226111401	226111471	71	PYCR2	-	2	7	U2AF2_high_active
chr1	226109904	226110083	180	PYCR2	-	3	7	U2AF2_high_active
chr1	226109558	226109779	222	PYCR2	-	4	7	U2AF2_high_active
chr1	226109252	226109344	93	PYCR2	-	5	7	U2AF2_high_active
chr1	226108908	226109071	164	PYCR2	-	6	7	U2AF2_high_active
chr1	226107578	226108320	743	PYCR2	-	7	7	U2AF2_high_active
chr1	225616408	225616523	116	LBR	-	1	15	U2AF2_high_active
chr1	225615656	225615740	85	LBR	-	2	15	U2AF2_high_active
chr1	225611613	225611791	179	LBR	-	3	15	U2AF2_high_active
chr1	225609779	225609979	201	LBR	-	4	15	U2AF2_high_active
chr1	225607417	225607500	84	LBR	-	5	15	U2AF2_high_active
chr1	225606965	225607154	190	LBR	-	6	15	U2AF2_high_active
chr1	225605686	225605882	197	LBR	-	7	15	U2AF2_high_active
chr1	225602980	225603034	55	LBR	-	8	15	U2AF2_high_active
chr1	225600156	225600347	192	LBR	-	9	15	U2AF2_high_active
chr1	225599039	225599142	104	LBR	-	10	15	U2AF2_high_active
chr1	225597993	225598118	126	LBR	-	11	15	U2AF2_high_active
chr1	225594366	225594534	169	LBR	-	12	15	U2AF2_high_active
chr1	225592328	225592408	81	LBR	-	13	15	U2AF2_high_active
chr1	225592106	225592228	123	LBR	-	14	15	U2AF2_high_active
chr1	225589204	225591165	1962	LBR	-	15	15	U2AF2_high_active
chr2	225449661	225450080	420	CUL3	-	1	17	U2AF2_low_active
chr2	225434406	225434672	267	CUL3	-	2	17	U2AF2_low_active
chr2	225422376	225422573	198	CUL3	-	3	17	U2AF2_low_active
chr2	225400245	225400358	114	CUL3	-	4	17	U2AF2_low_active
chr2	225379329	225379489	161	CUL3	-	5	17	U2AF2_low_active
chr2	225378241	225378355	115	CUL3	-	6	17	U2AF2_low_active
chr2	225376071	225376299	229	CUL3	-	7	17	U2AF2_low_active
chr2	225371575	225371720	146	CUL3	-	8	17	U2AF2_low_active
chr2	225370673	225370849	177	CUL3	-	9	17	U2AF2_low_active
chr2	225368369	225368539	171	CUL3	-	10	17	U2AF2_low_active
chr2	225367682	225367789	108	CUL3	-	11	17	U2AF2_low_active
chr2	225365080	225365204	125	CUL3	-	12	17	U2AF2_low_active
chr2	225362470	225362566	97	CUL3	-	13	17	U2AF2_low_active
chr2	225360549	225360683	135	CUL3	-	14	17	U2AF2_low_active
chr2	225346609	225346795	187	CUL3	-	15	17	U2AF2_low_active
chr2	225342917	225343062	146	CUL3	-	16	17	U2AF2_low_active
chr2	225334867	225339093	4227	CUL3	-	17	17	U2AF2_low_active
chr2	225265754	225266824	1071	FAM124B	-	1	3	U2AF2_low_active
chr2	225265098	225265222	125	FAM124B	-	2	3	U2AF2_low_active
chr2	225243415	225244925	1511	FAM124B	-	3	3	U2AF2_low_active
chr1	224517773	224517874	102	NVL	-	1	24	U2AF2_high_active
chr1	224514093	224514166	74	NVL	-	2	24	U2AF2_high_active
chr1	224505580	224505632	53	NVL	-	3	24	U2AF2_high_active
chr1	224505396	224505495	100	NVL	-	4	24	U2AF2_high_active
chr1	224499502	224499559	58	NVL	-	5	24	U2AF2_high_active
chr1	224495693	224495965	273	NVL	-	6	24	U2AF2_high_active
chr1	224492736	224492868	133	NVL	-	7	24	U2AF2_high_active
chr1	224492438	224492514	77	NVL	-	8	24	U2AF2_high_active
chr1	224491425	224491559	135	NVL	-	9	24	U2AF2_high_active
chr1	224489393	224489473	81	NVL	-	10	24	U2AF2_high_active
chr1	224488264	224488365	102	NVL	-	11	24	U2AF2_high_active
chr1	224484203	224484320	118	NVL	-	12	24	U2AF2_high_active
chr1	224481969	224482113	145	NVL	-	13	24	U2AF2_high_active
chr1	224477186	224477435	250	NVL	-	14	24	U2AF2_high_active
chr1	224475477	224475695	219	NVL	-	15	24	U2AF2_high_active
chr1	224473728	224473832	105	NVL	-	16	24	U2AF2_high_active
chr1	224468825	224468887	63	NVL	-	17	24	U2AF2_high_active
chr1	224463041	224463160	120	NVL	-	18	24	U2AF2_high_active
chr1	224455736	224455835	100	NVL	-	19	24	U2AF2_high_active
chr1	224437914	224438020	107	NVL	-	20	24	U2AF2_high_active
chr1	224424208	224424284	77	NVL	-	21	24	U2AF2_high_active
chr1	224420903	224420991	89	NVL	-	22	24	U2AF2_high_active
chr1	224418928	224418998	71	NVL	-	23	24	U2AF2_high_active
chr1	224415047	224415372	326	NVL	-	24	24	U2AF2_high_active
chr1	224033356	224033649	294	TP53BP2	-	1	19	U2AF2_high_active
chr1	224008922	224009069	148	TP53BP2	-	2	19	U2AF2_high_active
chr1	224005908	224006039	132	TP53BP2	-	3	19	U2AF2_high_active
chr1	224001942	224002055	114	TP53BP2	-	4	19	U2AF2_high_active
chr1	223998133	223998215	83	TP53BP2	-	5	19	U2AF2_high_active
chr1	223994548	223994649	102	TP53BP2	-	6	19	U2AF2_high_active
chr1	223991876	223992050	175	TP53BP2	-	7	19	U2AF2_high_active
chr1	223990973	223991154	182	TP53BP2	-	8	19	U2AF2_high_active
chr1	223990433	223990597	165	TP53BP2	-	9	19	U2AF2_high_active
chr1	223989818	223990046	229	TP53BP2	-	10	19	U2AF2_high_active
chr1	223988402	223988512	111	TP53BP2	-	11	19	U2AF2_high_active
chr1	223987601	223987749	149	TP53BP2	-	12	19	U2AF2_high_active
chr1	223985917	223986379	463	TP53BP2	-	13	19	U2AF2_high_active
chr1	223983517	223984292	776	TP53BP2	-	14	19	U2AF2_high_active
chr1	223981005	223981142	138	TP53BP2	-	15	19	U2AF2_high_active
chr1	223980091	223980224	134	TP53BP2	-	16	19	U2AF2_high_active
chr1	223976710	223976876	167	TP53BP2	-	17	19	U2AF2_high_active
chr1	223971817	223972016	200	TP53BP2	-	18	19	U2AF2_high_active
chr1	223967595	223968596	1002	TP53BP2	-	19	19	U2AF2_high_active
chr2	223520735	223520811	77	FARSB	-	1	18	U2AF2_high_active
chr2	223513459	223513514	56	FARSB	-	2	18	U2AF2_high_active
chr2	223511520	223511715	196	FARSB	-	3	18	U2AF2_high_active
chr2	223507570	223507724	155	FARSB	-	4	18	U2AF2_high_active
chr2	223505581	223505650	70	FARSB	-	5	18	U2AF2_high_active
chr2	223504299	223504414	116	FARSB	-	6	18	U2AF2_high_active
chr2	223499110	223499260	151	FARSB	-	7	18	U2AF2_high_active
chr2	223497918	223498026	109	FARSB	-	8	18	U2AF2_high_active
chr2	223496323	223496393	71	FARSB	-	9	18	U2AF2_high_active
chr2	223494832	223494893	62	FARSB	-	10	18	U2AF2_high_active
chr2	223493556	223493607	52	FARSB	-	11	18	U2AF2_high_active
chr2	223489433	223489494	62	FARSB	-	12	18	U2AF2_high_active
chr2	223488991	223489198	208	FARSB	-	13	18	U2AF2_high_active
chr2	223488369	223488449	81	FARSB	-	14	18	U2AF2_high_active
chr2	223484364	223484456	93	FARSB	-	15	18	U2AF2_high_active
chr2	223478530	223478647	118	FARSB	-	16	18	U2AF2_high_active
chr2	223464647	223464802	156	FARSB	-	17	18	U2AF2_high_active
chr2	223431618	223436741	5124	FARSB	-	18	18	U2AF2_high_active
chr1	222763069	222763275	207	TAF1A	-	1	13	U2AF2_high_active
chr1	222761785	222761907	123	TAF1A	-	2	13	U2AF2_high_active
chr1	222757470	222757639	170	TAF1A	-	3	13	U2AF2_high_active
chr1	222753101	222753214	114	TAF1A	-	4	13	U2AF2_high_active
chr1	222750787	222750985	199	TAF1A	-	5	13	U2AF2_high_active
chr1	222743877	222744007	131	TAF1A	-	6	13	U2AF2_high_active
chr1	222742852	222743010	159	TAF1A	-	7	13	U2AF2_high_active
chr1	222737401	222737467	67	TAF1A	-	8	13	U2AF2_high_active
chr1	222736515	222736638	124	TAF1A	-	9	13	U2AF2_high_active
chr1	222734706	222734860	155	TAF1A	-	10	13	U2AF2_high_active
chr1	222731965	222732114	150	TAF1A	-	11	13	U2AF2_high_active
chr1	222731654	222732114	461	TAF1A	-	12	13	U2AF2_high_active
chr1	222731244	222731610	367	TAF1A	-	13	13	U2AF2_high_active
chr1	222721066	222721446	381	HHIPL2	-	1	9	U2AF2_low_active
chr1	222716879	222717531	653	HHIPL2	-	2	9	U2AF2_low_active
chr1	222715354	222715497	144	HHIPL2	-	3	9	U2AF2_low_active
chr1	222713352	222713683	332	HHIPL2	-	4	9	U2AF2_low_active
chr1	222711990	222712116	127	HHIPL2	-	5	9	U2AF2_low_active
chr1	222705308	222705453	146	HHIPL2	-	6	9	U2AF2_low_active
chr1	222700311	222700392	82	HHIPL2	-	7	9	U2AF2_low_active
chr1	222696954	222697036	83	HHIPL2	-	8	9	U2AF2_low_active
chr1	222695606	222696229	624	HHIPL2	-	9	9	U2AF2_low_active
chr1	221915323	221915431	109	DUSP10	-	1	5	U2AF2_low_active
chr1	221912276	221913129	854	DUSP10	-	2	5	U2AF2_low_active
chr1	221910185	221910242	58	DUSP10	-	3	5	U2AF2_low_active
chr1	221879437	221879808	372	DUSP10	-	4	5	U2AF2_low_active
chr1	221874766	221876019	1254	DUSP10	-	5	5	U2AF2_low_active
chr2	220264588	220264729	142	DNPEP	-	1	21	U2AF2_low_active
chr1	220263028	220263130	103	BPNT1	-	1	10	U2AF2_high_active
chr1	220262986	220263130	145	BPNT1	-	2	10	U2AF2_high_active
chr2	220253556	220253598	43	DNPEP	-	2	21	U2AF2_low_active
chr2	220253424	220253470	47	DNPEP	-	3	21	U2AF2_low_active
chr1	220253069	220253196	128	BPNT1	-	3	10	U2AF2_high_active
chr2	220252481	220252634	154	DNPEP	-	4	21	U2AF2_low_active
chr2	220252298	220252634	337	DNPEP	-	5	21	U2AF2_low_active
chr2	220252000	220252084	85	DNPEP	-	6	21	U2AF2_low_active
chr2	220251792	220251885	94	DNPEP	-	7	21	U2AF2_low_active
chr2	220251614	220251670	57	DNPEP	-	8	21	U2AF2_low_active
chr2	220251614	220251702	89	DNPEP	-	9	21	U2AF2_low_active
chr2	220251387	220251500	114	DNPEP	-	10	21	U2AF2_low_active
chr2	220251008	220251133	126	DNPEP	-	11	21	U2AF2_low_active
chr2	220250690	220250820	131	DNPEP	-	12	21	U2AF2_low_active
chr2	220250353	220250428	76	DNPEP	-	13	21	U2AF2_low_active
chr2	220250146	220250253	108	DNPEP	-	14	21	U2AF2_low_active
chr2	220249088	220249165	78	DNPEP	-	15	21	U2AF2_low_active
chr2	220247853	220247936	84	DNPEP	-	16	21	U2AF2_low_active
chr1	220247309	220247413	105	BPNT1	-	4	10	U2AF2_high_active
chr2	220246701	220246861	161	DNPEP	-	17	21	U2AF2_low_active
chr2	220246267	220246306	40	DNPEP	-	18	21	U2AF2_low_active
chr1	220246192	220246299	108	BPNT1	-	5	10	U2AF2_high_active
chr2	220246057	220246158	102	DNPEP	-	19	21	U2AF2_low_active
chr1	220242726	220242774	49	BPNT1	-	6	10	U2AF2_high_active
chr1	220240644	220240735	92	BPNT1	-	7	10	U2AF2_high_active
chr2	220239577	220239744	168	DNPEP	-	20	21	U2AF2_low_active
chr2	220236765	220239064	2300	DNPEP	-	21	21	U2AF2_low_active
chr1	220236099	220236296	198	BPNT1	-	8	10	U2AF2_high_active
chr1	220233028	220233133	106	BPNT1	-	9	10	U2AF2_high_active
chr1	220230824	220232334	1511	BPNT1	-	10	10	U2AF2_high_active
chr1	220219685	220219847	163	EPRS1	-	1	32	U2AF2_high_active
chr1	220213527	220213611	85	EPRS1	-	2	32	U2AF2_high_active
chr1	220208256	220208355	100	EPRS1	-	3	32	U2AF2_high_active
chr1	220206844	220207000	157	EPRS1	-	4	32	U2AF2_high_active
chr1	220205729	220205868	140	EPRS1	-	5	32	U2AF2_high_active
chr1	220203728	220203822	95	EPRS1	-	6	32	U2AF2_high_active
chr1	220198474	220198600	127	EPRS1	-	7	32	U2AF2_high_active
chr1	220197606	220197798	193	EPRS1	-	8	32	U2AF2_high_active
chr1	220195689	220195860	172	EPRS1	-	9	32	U2AF2_high_active
chr1	220193330	220193563	234	EPRS1	-	10	32	U2AF2_high_active
chr1	220192337	220192421	85	EPRS1	-	11	32	U2AF2_high_active
chr1	220191791	220191850	60	EPRS1	-	12	32	U2AF2_high_active
chr1	220184288	220184398	111	EPRS1	-	13	32	U2AF2_high_active
chr1	220180544	220180680	137	EPRS1	-	14	32	U2AF2_high_active
chr1	220179448	220179655	208	EPRS1	-	15	32	U2AF2_high_active
chr1	220178590	220178702	113	EPRS1	-	16	32	U2AF2_high_active
chr1	220174480	220174597	118	EPRS1	-	17	32	U2AF2_high_active
chr1	220170325	220170684	360	EPRS1	-	18	32	U2AF2_high_active
chr1	220161932	220162165	234	EPRS1	-	19	32	U2AF2_high_active
chr1	220160484	220160746	263	EPRS1	-	20	32	U2AF2_high_active
chr1	220157548	220157599	52	EPRS1	-	21	32	U2AF2_high_active
chr1	220156531	220156740	210	EPRS1	-	22	32	U2AF2_high_active
chr1	220156114	220156186	73	EPRS1	-	23	32	U2AF2_high_active
chr1	220154720	220154799	80	EPRS1	-	24	32	U2AF2_high_active
chr1	220154098	220154199	102	EPRS1	-	25	32	U2AF2_high_active
chr1	220153427	220153582	156	EPRS1	-	26	32	U2AF2_high_active
chr1	220152760	220152957	198	EPRS1	-	27	32	U2AF2_high_active
chr1	220151888	220152061	174	EPRS1	-	28	32	U2AF2_high_active
chr1	220146580	220146740	161	EPRS1	-	29	32	U2AF2_high_active
chr1	220145411	220145489	79	EPRS1	-	30	32	U2AF2_high_active
chr1	220142400	220142464	65	EPRS1	-	31	32	U2AF2_high_active
chr1	220141942	220142298	357	EPRS1	-	32	32	U2AF2_high_active
chr1	220131910	220132440	531	SLC30A10	-	1	7	U2AF2_high_active
chr1	220101143	220101899	757	SLC30A10	-	2	7	U2AF2_high_active
chr1	220100370	220100447	78	SLC30A10	-	3	7	U2AF2_high_active
chr1	220100370	220100485	116	SLC30A10	-	4	7	U2AF2_high_active
chr1	220100370	220100979	610	SLC30A10	-	5	7	U2AF2_high_active
chr1	220091597	220091836	240	SLC30A10	-	6	7	U2AF2_high_active
chr1	220083787	220089290	5504	SLC30A10	-	7	7	U2AF2_high_active
chr2	216300378	216300791	414	FN1	-	1	51	U2AF2_high_active
chr2	216299419	216299547	129	FN1	-	2	51	U2AF2_high_active
chr2	216298047	216298184	138	FN1	-	3	51	U2AF2_high_active
chr2	216296556	216296687	132	FN1	-	4	51	U2AF2_high_active
chr2	216295438	216295575	138	FN1	-	5	51	U2AF2_high_active
chr2	216292903	216293061	159	FN1	-	6	51	U2AF2_high_active
chr2	216289817	216290008	192	FN1	-	7	51	U2AF2_high_active
chr2	216288869	216289048	180	FN1	-	8	51	U2AF2_high_active
chr2	216288073	216288249	177	FN1	-	9	51	U2AF2_high_active
chr2	216286814	216286966	153	FN1	-	10	51	U2AF2_high_active
chr2	216285396	216285524	129	FN1	-	11	51	U2AF2_high_active
chr2	216283965	216284108	144	FN1	-	12	51	U2AF2_high_active
chr2	216279560	216279681	122	FN1	-	13	51	U2AF2_high_active
chr2	216279379	216279681	303	FN1	-	14	51	U2AF2_high_active
chr2	216274657	216274837	181	FN1	-	15	51	U2AF2_high_active
chr2	216274286	216274462	177	FN1	-	16	51	U2AF2_high_active
chr2	216273021	216273149	129	FN1	-	17	51	U2AF2_high_active
chr2	216272831	216272920	90	FN1	-	18	51	U2AF2_high_active
chr2	216271850	216272044	195	FN1	-	19	51	U2AF2_high_active
chr2	216270961	216271233	273	FN1	-	20	51	U2AF2_high_active
chr2	216269112	216269378	267	FN1	-	21	51	U2AF2_high_active
chr2	216263980	216264074	95	FN1	-	22	51	U2AF2_high_active
chr2	216262403	216262571	169	FN1	-	23	51	U2AF2_high_active
chr2	216261860	216261946	87	FN1	-	24	51	U2AF2_high_active
chr2	216259251	216259442	192	FN1	-	25	51	U2AF2_high_active
chr2	216257654	216257926	273	FN1	-	26	51	U2AF2_high_active
chr2	216256355	216256537	183	FN1	-	27	51	U2AF2_high_active
chr2	216252935	216253024	90	FN1	-	28	51	U2AF2_high_active
chr2	216251412	216251681	270	FN1	-	29	51	U2AF2_high_active
chr2	216249583	216249699	117	FN1	-	30	51	U2AF2_high_active
chr2	216248743	216248907	165	FN1	-	31	51	U2AF2_high_active
chr2	216248051	216248206	156	FN1	-	32	51	U2AF2_high_active
chr2	216246935	216247048	114	FN1	-	33	51	U2AF2_high_active
chr2	216245534	216245803	270	FN1	-	34	51	U2AF2_high_active
chr2	216243853	216244040	188	FN1	-	35	51	U2AF2_high_active
chr2	216242898	216242985	88	FN1	-	36	51	U2AF2_high_active
chr2	216241221	216241397	177	FN1	-	37	51	U2AF2_high_active
chr2	216240352	216240441	90	FN1	-	38	51	U2AF2_high_active
chr2	216239937	216240116	180	FN1	-	39	51	U2AF2_high_active
chr2	216238045	216238134	90	FN1	-	40	51	U2AF2_high_active
chr2	216236832	216237023	192	FN1	-	41	51	U2AF2_high_active
chr2	216236832	216237098	267	FN1	-	42	51	U2AF2_high_active
chr2	216236632	216236738	107	FN1	-	43	51	U2AF2_high_active
chr2	216236632	216237023	392	FN1	-	44	51	U2AF2_high_active
chr2	216236632	216237098	467	FN1	-	45	51	U2AF2_high_active
chr2	216235017	216235155	139	FN1	-	46	51	U2AF2_high_active
chr2	216232586	216232750	165	FN1	-	47	51	U2AF2_high_active
chr2	216230228	216230353	126	FN1	-	48	51	U2AF2_high_active
chr2	216229602	216229708	107	FN1	-	49	51	U2AF2_high_active
chr2	216226692	216226802	111	FN1	-	50	51	U2AF2_high_active
chr2	216225588	216226349	762	FN1	-	51	51	U2AF2_high_active
chr2	215674136	215674407	272	BARD1	-	1	11	U2AF2_low_active
chr2	215661785	215661841	57	BARD1	-	2	11	U2AF2_low_active
chr2	215657021	215657169	149	BARD1	-	3	11	U2AF2_low_active
chr2	215645284	215646233	950	BARD1	-	4	11	U2AF2_low_active
chr2	215633956	215634036	81	BARD1	-	5	11	U2AF2_low_active
chr2	215632206	215632378	173	BARD1	-	6	11	U2AF2_low_active
chr2	215617171	215617279	109	BARD1	-	7	11	U2AF2_low_active
chr2	215610446	215610578	133	BARD1	-	8	11	U2AF2_low_active
chr2	215609791	215609883	93	BARD1	-	9	11	U2AF2_low_active
chr2	215595135	215595232	98	BARD1	-	10	11	U2AF2_low_active
chr2	215590370	215593732	3363	BARD1	-	11	11	U2AF2_low_active
chr1	212588187	212588228	42	PACC1	-	1	11	U2AF2_high_active
chr1	212588064	212588228	165	PACC1	-	2	11	U2AF2_high_active
chr1	212587240	212587422	183	PACC1	-	3	11	U2AF2_high_active
chr1	212583767	212583863	97	PACC1	-	4	11	U2AF2_high_active
chr1	212560233	212560442	210	PACC1	-	5	11	U2AF2_high_active
chr1	212558616	212558767	152	PACC1	-	6	11	U2AF2_high_active
chr1	212553237	212553379	143	PACC1	-	7	11	U2AF2_high_active
chr1	212550904	212551048	145	PACC1	-	8	11	U2AF2_high_active
chr1	212550136	212550226	91	PACC1	-	9	11	U2AF2_high_active
chr1	212548535	212548642	108	PACC1	-	10	11	U2AF2_high_active
chr1	212537270	212538718	1449	PACC1	-	11	11	U2AF2_high_active
chr1	212003915	212004105	191	LPGAT1	-	1	13	U2AF2_low_active
chr1	212003525	212003672	148	LPGAT1	-	2	13	U2AF2_low_active
chr1	212003525	212003680	156	LPGAT1	-	3	13	U2AF2_low_active
chr1	212003387	212003495	109	LPGAT1	-	4	13	U2AF2_low_active
chr1	212002792	212003680	889	LPGAT1	-	5	13	U2AF2_low_active
chr1	212002401	212002661	261	LPGAT1	-	6	13	U2AF2_low_active
chr1	212002401	212002665	265	LPGAT1	-	7	13	U2AF2_low_active
chr1	211966414	211966532	119	LPGAT1	-	8	13	U2AF2_low_active
chr1	211960974	211961069	96	LPGAT1	-	9	13	U2AF2_low_active
chr1	211956571	211956844	274	LPGAT1	-	10	13	U2AF2_low_active
chr1	211952260	211952386	127	LPGAT1	-	11	13	U2AF2_low_active
chr1	211924303	211924409	107	LPGAT1	-	12	13	U2AF2_low_active
chr1	211916799	211923392	6594	LPGAT1	-	13	13	U2AF2_low_active
chr1	211848726	211848963	238	NEK2	-	1	10	U2AF2_high_active
chr1	211847638	211847855	218	NEK2	-	2	10	U2AF2_high_active
chr1	211846825	211847065	241	NEK2	-	3	10	U2AF2_high_active
chr1	211844544	211844626	83	NEK2	-	4	10	U2AF2_high_active
chr1	211843623	211843749	127	NEK2	-	5	10	U2AF2_high_active
chr1	211842455	211842674	220	NEK2	-	6	10	U2AF2_high_active
chr1	211840448	211840573	126	NEK2	-	7	10	U2AF2_high_active
chr1	211839759	211840573	815	NEK2	-	8	10	U2AF2_high_active
chr1	211836114	211836994	881	NEK2	-	9	10	U2AF2_high_active
chr1	211831598	211832054	457	NEK2	-	10	10	U2AF2_high_active
chr1	211751333	211752503	1171	SLC30A1	-	1	2	U2AF2_low_active
chr1	211744910	211749631	4722	SLC30A1	-	2	2	U2AF2_low_active
chr1	209979292	209979487	196	IRF6	-	1	9	U2AF2_low_active
chr1	209975317	209975388	72	IRF6	-	2	9	U2AF2_low_active
chr1	209974585	209974761	177	IRF6	-	3	9	U2AF2_low_active
chr1	209969693	209969897	205	IRF6	-	4	9	U2AF2_low_active
chr1	209968635	209968763	129	IRF6	-	5	9	U2AF2_low_active
chr1	209965614	209965772	159	IRF6	-	6	9	U2AF2_low_active
chr1	209963840	209964232	393	IRF6	-	7	9	U2AF2_low_active
chr1	209963012	209963130	119	IRF6	-	8	9	U2AF2_low_active
chr1	209958962	209961989	3028	IRF6	-	9	9	U2AF2_low_active
chr2	209119663	209119795	133	IDH1	-	1	13	U2AF2_high_active
chr2	209119067	209119182	116	IDH1	-	2	13	U2AF2_high_active
chr2	209118755	209119027	273	IDH1	-	3	13	U2AF2_high_active
chr2	209118610	209118683	74	IDH1	-	4	13	U2AF2_high_active
chr2	209116154	209116291	138	IDH1	-	5	13	U2AF2_high_active
chr2	209113093	209113384	292	IDH1	-	6	13	U2AF2_high_active
chr2	209110043	209110148	106	IDH1	-	7	13	U2AF2_high_active
chr2	209108151	209108328	178	IDH1	-	8	13	U2AF2_high_active
chr2	209106718	209106869	152	IDH1	-	9	13	U2AF2_high_active
chr2	209104587	209104727	141	IDH1	-	10	13	U2AF2_high_active
chr2	209103795	209103957	163	IDH1	-	11	13	U2AF2_high_active
chr2	209100953	209101893	941	IDH1	-	12	13	U2AF2_high_active
chr2	209100951	209101893	943	IDH1	-	13	13	U2AF2_high_active
chr2	208633989	208634630	642	FZD5	-	1	2	U2AF2_low_active
chr2	208627322	208633718	6397	FZD5	-	2	2	U2AF2_low_active
chr1	207205924	207206101	178	C1orf116	-	1	4	U2AF2_low_active
chr1	207200839	207201024	186	C1orf116	-	2	4	U2AF2_low_active
chr1	207198232	207198409	178	C1orf116	-	3	4	U2AF2_low_active
chr1	207191867	207196825	4959	C1orf116	-	4	4	U2AF2_low_active
chr2	206950625	206950898	274	INO80D	-	1	11	U2AF2_low_active
chr2	206927875	206927968	94	INO80D	-	2	11	U2AF2_low_active
chr2	206927523	206927769	247	INO80D	-	3	11	U2AF2_low_active
chr2	206920922	206921667	746	INO80D	-	4	11	U2AF2_low_active
chr2	206911228	206911336	109	INO80D	-	5	11	U2AF2_low_active
chr2	206892835	206893059	225	INO80D	-	6	11	U2AF2_low_active
chr2	206884460	206884569	110	INO80D	-	7	11	U2AF2_low_active
chr2	206882404	206882537	134	INO80D	-	8	11	U2AF2_low_active
chr2	206874301	206874518	218	INO80D	-	9	11	U2AF2_low_active
chr2	206872008	206872165	158	INO80D	-	10	11	U2AF2_low_active
chr2	206858445	206870257	11813	INO80D	-	11	11	U2AF2_low_active
chr1	206785640	206785818	179	EIF2D	-	1	15	U2AF2_high_active
chr1	206784537	206784727	191	EIF2D	-	2	15	U2AF2_high_active
chr1	206782729	206782812	84	EIF2D	-	3	15	U2AF2_high_active
chr1	206781589	206781679	91	EIF2D	-	4	15	U2AF2_high_active
chr1	206778753	206778860	108	EIF2D	-	5	15	U2AF2_high_active
chr1	206776305	206776558	254	EIF2D	-	6	15	U2AF2_high_active
chr1	206775690	206775807	118	EIF2D	-	7	15	U2AF2_high_active
chr1	206773617	206773662	46	EIF2D	-	8	15	U2AF2_high_active
chr1	206773087	206773190	104	EIF2D	-	9	15	U2AF2_high_active
chr1	206772817	206772966	150	EIF2D	-	10	15	U2AF2_high_active
chr1	206772357	206772446	90	EIF2D	-	11	15	U2AF2_high_active
chr1	206770450	206770545	96	EIF2D	-	12	15	U2AF2_high_active
chr1	206769067	206769187	121	EIF2D	-	13	15	U2AF2_high_active
chr1	206766968	206767142	175	EIF2D	-	14	15	U2AF2_high_active
chr1	206764974	206765177	204	EIF2D	-	15	15	U2AF2_high_active
chr1	205781936	205782326	391	SLC41A1	-	1	11	U2AF2_low_active
chr1	205779198	205780215	1018	SLC41A1	-	2	11	U2AF2_low_active
chr1	205770081	205770188	108	SLC41A1	-	3	11	U2AF2_low_active
chr1	205768887	205768958	72	SLC41A1	-	4	11	U2AF2_low_active
chr1	205768085	205768229	145	SLC41A1	-	5	11	U2AF2_low_active
chr1	205767797	205767943	147	SLC41A1	-	6	11	U2AF2_low_active
chr1	205767032	205767179	148	SLC41A1	-	7	11	U2AF2_low_active
chr1	205766052	205766131	80	SLC41A1	-	8	11	U2AF2_low_active
chr1	205764472	205764606	135	SLC41A1	-	9	11	U2AF2_low_active
chr1	205763998	205764146	149	SLC41A1	-	10	11	U2AF2_low_active
chr1	205758223	205760846	2624	SLC41A1	-	11	11	U2AF2_low_active
chr1	205744502	205744610	109	RAB29	-	1	8	U2AF2_low_active
chr1	205744401	205744610	210	RAB29	-	2	8	U2AF2_low_active
chr1	205743961	205744214	254	RAB29	-	3	8	U2AF2_low_active
chr1	205743961	205744610	650	RAB29	-	4	8	U2AF2_low_active
chr1	205741624	205741695	72	RAB29	-	5	8	U2AF2_low_active
chr1	205740600	205740781	182	RAB29	-	6	8	U2AF2_low_active
chr1	205739861	205739982	122	RAB29	-	7	8	U2AF2_low_active
chr1	205737114	205739581	2468	RAB29	-	8	8	U2AF2_low_active
chr1	205719085	205719310	226	NUCKS1	-	1	7	U2AF2_high_active
chr1	205698700	205698749	50	NUCKS1	-	2	7	U2AF2_high_active
chr1	205696828	205696933	106	NUCKS1	-	3	7	U2AF2_high_active
chr1	205693054	205693109	56	NUCKS1	-	4	7	U2AF2_high_active
chr1	205689629	205689781	153	NUCKS1	-	5	7	U2AF2_high_active
chr1	205688655	205688804	150	NUCKS1	-	6	7	U2AF2_high_active
chr1	205681950	205687607	5658	NUCKS1	-	7	7	U2AF2_high_active
chr1	205649522	205649637	116	SLC45A3	-	1	5	U2AF2_low_active
chr1	205633613	205634014	402	SLC45A3	-	2	5	U2AF2_low_active
chr1	205631961	205632746	786	SLC45A3	-	3	5	U2AF2_low_active
chr1	205630989	205631254	266	SLC45A3	-	4	5	U2AF2_low_active
chr1	205626979	205628799	1821	SLC45A3	-	5	5	U2AF2_low_active
chr1	205600760	205601139	380	ELK4	-	1	6	U2AF2_high_active
chr1	205592804	205593019	216	ELK4	-	2	6	U2AF2_high_active
chr1	205589094	205589966	873	ELK4	-	3	6	U2AF2_high_active
chr1	205588396	205589966	1571	ELK4	-	4	6	U2AF2_high_active
chr1	205588085	205588201	117	ELK4	-	5	6	U2AF2_high_active
chr1	205577071	205585772	8702	ELK4	-	6	6	U2AF2_high_active
chr1	205180399	205180830	432	DSTYK	-	1	13	U2AF2_low_active
chr1	205156546	205156934	389	DSTYK	-	2	13	U2AF2_low_active
chr1	205138291	205138960	670	DSTYK	-	3	13	U2AF2_low_active
chr1	205132851	205133083	233	DSTYK	-	4	13	U2AF2_low_active
chr1	205132051	205132134	84	DSTYK	-	5	13	U2AF2_low_active
chr1	205131164	205131340	177	DSTYK	-	6	13	U2AF2_low_active
chr1	205130386	205130515	130	DSTYK	-	7	13	U2AF2_low_active
chr1	205129242	205129398	157	DSTYK	-	8	13	U2AF2_low_active
chr1	205128675	205128807	133	DSTYK	-	9	13	U2AF2_low_active
chr1	205126401	205126514	114	DSTYK	-	10	13	U2AF2_low_active
chr1	205119808	205119922	115	DSTYK	-	11	13	U2AF2_low_active
chr1	205117333	205117467	135	DSTYK	-	12	13	U2AF2_low_active
chr1	205111633	205116873	5241	DSTYK	-	13	13	U2AF2_low_active
chr1	205090983	205091106	124	RBBP5	-	1	17	U2AF2_high_active
chr1	205084986	205085011	26	RBBP5	-	2	17	U2AF2_high_active
chr1	205083917	205084033	117	RBBP5	-	3	17	U2AF2_high_active
chr1	205083917	205084089	173	RBBP5	-	4	17	U2AF2_high_active
chr1	205074156	205074296	141	RBBP5	-	5	17	U2AF2_high_active
chr1	205072985	205073147	163	RBBP5	-	6	17	U2AF2_high_active
chr1	205070728	205070837	110	RBBP5	-	7	17	U2AF2_high_active
chr1	205069280	205069399	120	RBBP5	-	8	17	U2AF2_high_active
chr1	205069039	205069192	154	RBBP5	-	9	17	U2AF2_high_active
chr1	205068869	205068940	72	RBBP5	-	10	17	U2AF2_high_active
chr1	205068117	205068234	118	RBBP5	-	11	17	U2AF2_high_active
chr1	205066454	205066523	70	RBBP5	-	12	17	U2AF2_high_active
chr1	205065810	205066039	230	RBBP5	-	13	17	U2AF2_high_active
chr1	205064115	205064192	78	RBBP5	-	14	17	U2AF2_high_active
chr1	205064001	205064192	192	RBBP5	-	15	17	U2AF2_high_active
chr1	205055270	205057940	2671	RBBP5	-	16	17	U2AF2_high_active
chr1	205055270	205057943	2674	RBBP5	-	17	17	U2AF2_high_active
chr1	204378620	204380945	2326	PPP1R15B	-	1	2	U2AF2_high_active
chr1	204372509	204375441	2933	PPP1R15B	-	2	2	U2AF2_high_active
chr2	203736342	203736489	148	ICA1L	-	1	17	U2AF2_low_active
chr2	203735884	203736219	336	ICA1L	-	2	17	U2AF2_low_active
chr2	203735253	203735379	127	ICA1L	-	3	17	U2AF2_low_active
chr2	203693571	203693739	169	ICA1L	-	4	17	U2AF2_low_active
chr2	203693571	203693957	387	ICA1L	-	5	17	U2AF2_low_active
chr2	203690418	203690490	73	ICA1L	-	6	17	U2AF2_low_active
chr2	203686081	203686204	124	ICA1L	-	7	17	U2AF2_low_active
chr2	203684424	203684622	199	ICA1L	-	8	17	U2AF2_low_active
chr2	203684328	203684622	295	ICA1L	-	9	17	U2AF2_low_active
chr2	203682141	203682266	126	ICA1L	-	10	17	U2AF2_low_active
chr2	203680634	203680732	99	ICA1L	-	11	17	U2AF2_low_active
chr2	203679425	203679507	83	ICA1L	-	12	17	U2AF2_low_active
chr2	203676469	203676512	44	ICA1L	-	13	17	U2AF2_low_active
chr2	203661613	203661687	75	ICA1L	-	14	17	U2AF2_low_active
chr2	203653553	203653810	258	ICA1L	-	15	17	U2AF2_low_active
chr2	203650641	203650730	90	ICA1L	-	16	17	U2AF2_low_active
chr2	203637899	203644371	6473	ICA1L	-	17	17	U2AF2_low_active
chr1	202936319	202936385	67	CYB5R1	-	1	9	U2AF2_low_active
chr1	202935877	202936026	150	CYB5R1	-	2	9	U2AF2_low_active
chr1	202935656	202935728	73	CYB5R1	-	3	9	U2AF2_low_active
chr1	202935015	202935121	107	CYB5R1	-	4	9	U2AF2_low_active
chr1	202934499	202934628	130	CYB5R1	-	5	9	U2AF2_low_active
chr1	202933740	202933823	84	CYB5R1	-	6	9	U2AF2_low_active
chr1	202932770	202932855	86	CYB5R1	-	7	9	U2AF2_low_active
chr1	202932194	202932293	100	CYB5R1	-	8	9	U2AF2_low_active
chr1	202931001	202931827	827	CYB5R1	-	9	9	U2AF2_low_active
chr1	202927603	202927700	98	ADIPOR1	-	1	13	U2AF2_high_active
chr1	202927313	202927440	128	ADIPOR1	-	2	13	U2AF2_high_active
chr1	202927313	202927524	212	ADIPOR1	-	3	13	U2AF2_high_active
chr1	202927037	202927112	76	ADIPOR1	-	4	13	U2AF2_high_active
chr1	202923369	202923435	67	ADIPOR1	-	5	13	U2AF2_high_active
chr1	202920058	202920292	235	ADIPOR1	-	6	13	U2AF2_high_active
chr1	202917432	202917548	117	ADIPOR1	-	7	13	U2AF2_high_active
chr1	202915567	202915738	172	ADIPOR1	-	8	13	U2AF2_high_active
chr1	202914111	202914297	187	ADIPOR1	-	9	13	U2AF2_high_active
chr1	202912886	202913073	188	ADIPOR1	-	10	13	U2AF2_high_active
chr1	202911153	202911346	194	ADIPOR1	-	11	13	U2AF2_high_active
chr1	202909960	202910829	870	ADIPOR1	-	12	13	U2AF2_high_active
chr1	202909953	202910829	877	ADIPOR1	-	13	13	U2AF2_high_active
chr1	202897609	202897727	119	KLHL12	-	1	13	U2AF2_high_active
chr1	202896217	202896362	146	KLHL12	-	2	13	U2AF2_high_active
chr1	202894096	202894335	240	KLHL12	-	3	13	U2AF2_high_active
chr1	202888883	202889036	154	KLHL12	-	4	13	U2AF2_high_active
chr1	202887299	202887516	218	KLHL12	-	5	13	U2AF2_high_active
chr1	202880182	202880331	150	KLHL12	-	6	13	U2AF2_high_active
chr1	202878138	202878252	115	KLHL12	-	7	13	U2AF2_high_active
chr1	202865982	202866088	107	KLHL12	-	8	13	U2AF2_high_active
chr1	202864650	202864845	196	KLHL12	-	9	13	U2AF2_high_active
chr1	202863719	202863877	159	KLHL12	-	10	13	U2AF2_high_active
chr1	202863312	202863410	99	KLHL12	-	11	13	U2AF2_high_active
chr1	202862367	202862553	187	KLHL12	-	12	13	U2AF2_high_active
chr1	202860248	202861787	1540	KLHL12	-	13	13	U2AF2_high_active
chr1	202858101	202858277	177	RABIF	-	1	2	U2AF2_low_active
chr1	202847410	202850351	2942	RABIF	-	2	2	U2AF2_low_active
chr1	202777245	202777549	305	KDM5B	-	1	29	U2AF2_high_active
chr1	202777230	202777549	320	KDM5B	-	2	29	U2AF2_high_active
chr1	202746145	202746222	78	KDM5B	-	3	29	U2AF2_high_active
chr1	202743741	202743863	123	KDM5B	-	4	29	U2AF2_high_active
chr1	202742246	202742416	171	KDM5B	-	5	29	U2AF2_high_active
chr1	202736054	202736188	135	KDM5B	-	6	29	U2AF2_high_active
chr1	202735525	202735632	108	KDM5B	-	7	29	U2AF2_high_active
chr1	202733177	202733273	97	KDM5B	-	8	29	U2AF2_high_active
chr1	202731827	202731936	110	KDM5B	-	9	29	U2AF2_high_active
chr1	202729543	202729701	159	KDM5B	-	10	29	U2AF2_high_active
chr1	202727519	202727638	120	KDM5B	-	11	29	U2AF2_high_active
chr1	202725486	202725644	159	KDM5B	-	12	29	U2AF2_high_active
chr1	202724399	202724580	182	KDM5B	-	13	29	U2AF2_high_active
chr1	202722033	202722195	163	KDM5B	-	14	29	U2AF2_high_active
chr1	202719787	202719906	120	KDM5B	-	15	29	U2AF2_high_active
chr1	202718073	202718267	195	KDM5B	-	16	29	U2AF2_high_active
chr1	202715270	202715451	182	KDM5B	-	17	29	U2AF2_high_active
chr1	202714986	202715110	125	KDM5B	-	18	29	U2AF2_high_active
chr1	202711783	202711933	151	KDM5B	-	19	29	U2AF2_high_active
chr1	202711519	202711633	115	KDM5B	-	20	29	U2AF2_high_active
chr1	202710495	202710850	356	KDM5B	-	21	29	U2AF2_high_active
chr1	202709802	202709940	139	KDM5B	-	22	29	U2AF2_high_active
chr1	202705341	202705520	180	KDM5B	-	23	29	U2AF2_high_active
chr1	202704557	202704715	159	KDM5B	-	24	29	U2AF2_high_active
chr1	202702529	202703014	486	KDM5B	-	25	29	U2AF2_high_active
chr1	202700956	202701067	112	KDM5B	-	26	29	U2AF2_high_active
chr1	202700037	202700191	155	KDM5B	-	27	29	U2AF2_high_active
chr1	202698835	202699155	321	KDM5B	-	28	29	U2AF2_high_active
chr1	202693623	202698301	4679	KDM5B	-	29	29	U2AF2_high_active
chr2	202645600	202645656	57	ALS2	-	1	35	U2AF2_low_active
chr2	202633589	202633668	80	ALS2	-	2	35	U2AF2_low_active
chr2	202631952	202632106	155	ALS2	-	3	35	U2AF2_low_active
chr2	202625604	202626541	938	ALS2	-	4	35	U2AF2_low_active
chr2	202624175	202626541	2367	ALS2	-	5	35	U2AF2_low_active
chr2	202622125	202622482	358	ALS2	-	6	35	U2AF2_low_active
chr2	202619226	202619394	169	ALS2	-	7	35	U2AF2_low_active
chr2	202617869	202617965	97	ALS2	-	8	35	U2AF2_low_active
chr2	202614435	202614512	78	ALS2	-	9	35	U2AF2_low_active
chr2	202611289	202611471	183	ALS2	-	10	35	U2AF2_low_active
chr2	202608981	202609152	172	ALS2	-	11	35	U2AF2_low_active
chr2	202606397	202606577	181	ALS2	-	12	35	U2AF2_low_active
chr2	202603393	202603458	66	ALS2	-	13	35	U2AF2_low_active
chr2	202597999	202598161	163	ALS2	-	14	35	U2AF2_low_active
chr2	202593775	202593906	132	ALS2	-	15	35	U2AF2_low_active
chr2	202593235	202593363	129	ALS2	-	16	35	U2AF2_low_active
chr2	202592428	202592498	71	ALS2	-	17	35	U2AF2_low_active
chr2	202591935	202592001	67	ALS2	-	18	35	U2AF2_low_active
chr2	202591387	202591589	203	ALS2	-	19	35	U2AF2_low_active
chr2	202591207	202591272	66	ALS2	-	20	35	U2AF2_low_active
chr2	202590079	202590177	99	ALS2	-	21	35	U2AF2_low_active
chr2	202589018	202589182	165	ALS2	-	22	35	U2AF2_low_active
chr2	202588053	202588164	112	ALS2	-	23	35	U2AF2_low_active
chr2	202587766	202587843	78	ALS2	-	24	35	U2AF2_low_active
chr2	202582800	202582933	134	ALS2	-	25	35	U2AF2_low_active
chr2	202580395	202580562	168	ALS2	-	26	35	U2AF2_low_active
chr2	202575714	202575831	118	ALS2	-	27	35	U2AF2_low_active
chr2	202574604	202574761	158	ALS2	-	28	35	U2AF2_low_active
chr2	202572592	202572714	123	ALS2	-	29	35	U2AF2_low_active
chr2	202571569	202571745	177	ALS2	-	30	35	U2AF2_low_active
chr2	202570139	202570184	46	ALS2	-	31	35	U2AF2_low_active
chr2	202569862	202569923	62	ALS2	-	32	35	U2AF2_low_active
chr2	202569177	202569326	150	ALS2	-	33	35	U2AF2_low_active
chr2	202568845	202568941	97	ALS2	-	34	35	U2AF2_low_active
chr2	202564990	202566612	1623	ALS2	-	35	35	U2AF2_low_active
chr1	202311023	202311064	42	UBE2T	-	1	8	U2AF2_high_active
chr1	202304774	202304946	173	UBE2T	-	2	8	U2AF2_high_active
chr1	202304770	202304946	177	UBE2T	-	3	8	U2AF2_high_active
chr1	202304117	202304186	70	UBE2T	-	4	8	U2AF2_high_active
chr1	202302578	202302683	106	UBE2T	-	5	8	U2AF2_high_active
chr1	202302365	202302463	99	UBE2T	-	6	8	U2AF2_high_active
chr1	202302138	202302221	84	UBE2T	-	7	8	U2AF2_high_active
chr1	202300785	202301088	304	UBE2T	-	8	8	U2AF2_high_active
chr1	202130515	202130716	202	PTPN7	-	1	17	U2AF2_high_active
chr1	202129673	202129730	58	PTPN7	-	2	17	U2AF2_high_active
chr1	202129673	202130716	1044	PTPN7	-	3	17	U2AF2_high_active
chr1	202128409	202128578	170	PTPN7	-	4	17	U2AF2_high_active
chr1	202128409	202128582	174	PTPN7	-	5	17	U2AF2_high_active
chr1	202128409	202129117	709	PTPN7	-	6	17	U2AF2_high_active
chr1	202127246	202127376	131	PTPN7	-	7	17	U2AF2_high_active
chr1	202127246	202127429	184	PTPN7	-	8	17	U2AF2_high_active
chr1	202126867	202126948	82	PTPN7	-	9	17	U2AF2_high_active
chr1	202126867	202126951	85	PTPN7	-	10	17	U2AF2_high_active
chr1	202124661	202124737	77	PTPN7	-	11	17	U2AF2_high_active
chr1	202123314	202123451	138	PTPN7	-	12	17	U2AF2_high_active
chr1	202122853	202122963	111	PTPN7	-	13	17	U2AF2_high_active
chr1	202121670	202121827	158	PTPN7	-	14	17	U2AF2_high_active
chr1	202119439	202119552	114	PTPN7	-	15	17	U2AF2_high_active
chr1	202116144	202117827	1684	PTPN7	-	16	17	U2AF2_high_active
chr1	202116141	202117827	1687	PTPN7	-	17	17	U2AF2_high_active
chr1	201915208	201915676	469	LMOD1	-	1	3	U2AF2_low_active
chr1	201868365	201869879	1515	LMOD1	-	2	3	U2AF2_low_active
chr1	201865584	201867526	1943	LMOD1	-	3	3	U2AF2_low_active
chr2	201828213	201828383	171	ORC2	-	1	19	U2AF2_high_active
chr2	201824115	201824163	49	ORC2	-	2	19	U2AF2_high_active
chr2	201822753	201822856	104	ORC2	-	3	19	U2AF2_high_active
chr2	201822124	201822267	144	ORC2	-	4	19	U2AF2_high_active
chr2	201814277	201814366	90	ORC2	-	5	19	U2AF2_high_active
chr2	201807408	201807500	93	ORC2	-	6	19	U2AF2_high_active
chr2	201805971	201806002	32	ORC2	-	7	19	U2AF2_high_active
chr2	201802629	201802689	61	ORC2	-	8	19	U2AF2_high_active
chr2	201800422	201800615	194	ORC2	-	9	19	U2AF2_high_active
chr2	201798599	201798697	99	ORC2	-	10	19	U2AF2_high_active
chr2	201796062	201796171	110	ORC2	-	11	19	U2AF2_high_active
chr2	201791491	201791623	133	ORC2	-	12	19	U2AF2_high_active
chr2	201790559	201790655	97	ORC2	-	13	19	U2AF2_high_active
chr2	201785716	201785862	147	ORC2	-	14	19	U2AF2_high_active
chr2	201784945	201785116	172	ORC2	-	15	19	U2AF2_high_active
chr2	201778654	201778715	62	ORC2	-	16	19	U2AF2_high_active
chr2	201778018	201778136	119	ORC2	-	17	19	U2AF2_high_active
chr2	201778018	201778715	698	ORC2	-	18	19	U2AF2_high_active
chr2	201773700	201776110	2411	ORC2	-	19	19	U2AF2_high_active
chr2	201729287	201729381	95	CLK1	-	1	15	U2AF2_high_active
chr2	201728824	201729284	461	CLK1	-	2	15	U2AF2_high_active
chr2	201726425	201726585	161	CLK1	-	3	15	U2AF2_high_active
chr2	201725961	201726189	229	CLK1	-	4	15	U2AF2_high_active
chr2	201724848	201724938	91	CLK1	-	5	15	U2AF2_high_active
chr2	201724403	201724469	67	CLK1	-	6	15	U2AF2_high_active
chr2	201724403	201726189	1787	CLK1	-	7	15	U2AF2_high_active
chr2	201722696	201722812	117	CLK1	-	8	15	U2AF2_high_active
chr2	201722441	201722607	167	CLK1	-	9	15	U2AF2_high_active
chr2	201721614	201721708	95	CLK1	-	10	15	U2AF2_high_active
chr2	201721405	201721534	130	CLK1	-	11	15	U2AF2_high_active
chr2	201719727	201719809	83	CLK1	-	12	15	U2AF2_high_active
chr2	201719339	201719418	80	CLK1	-	13	15	U2AF2_high_active
chr2	201718626	201718716	91	CLK1	-	14	15	U2AF2_high_active
chr2	201717732	201718172	441	CLK1	-	15	15	U2AF2_high_active
chr1	201140618	201140686	69	TMEM9	-	1	16	U2AF2_low_active
chr1	201123577	201123602	26	TMEM9	-	2	16	U2AF2_low_active
chr1	201123573	201123602	30	TMEM9	-	3	16	U2AF2_low_active
chr1	201123490	201123602	113	TMEM9	-	4	16	U2AF2_low_active
chr1	201123438	201123602	165	TMEM9	-	5	16	U2AF2_low_active
chr1	201123276	201123602	327	TMEM9	-	6	16	U2AF2_low_active
chr1	201122986	201123087	102	TMEM9	-	7	16	U2AF2_low_active
chr1	201122986	201123602	617	TMEM9	-	8	16	U2AF2_low_active
chr1	201122977	201123087	111	TMEM9	-	9	16	U2AF2_low_active
chr1	201122911	201123087	177	TMEM9	-	10	16	U2AF2_low_active
chr1	201120889	201120980	92	TMEM9	-	11	16	U2AF2_low_active
chr1	201115899	201115976	78	TMEM9	-	12	16	U2AF2_low_active
chr1	201115868	201115976	109	TMEM9	-	13	16	U2AF2_low_active
chr1	201114237	201114463	227	TMEM9	-	14	16	U2AF2_low_active
chr1	201112948	201113079	132	TMEM9	-	15	16	U2AF2_low_active
chr1	201103900	201104943	1044	TMEM9	-	16	16	U2AF2_low_active
chr1	200992471	200992842	372	KIF21B	-	1	36	U2AF2_low_active
chr1	200978394	200978616	223	KIF21B	-	2	36	U2AF2_low_active
chr1	200977897	200978079	183	KIF21B	-	3	36	U2AF2_low_active
chr1	200974673	200974822	150	KIF21B	-	4	36	U2AF2_low_active
chr1	200974436	200974570	135	KIF21B	-	5	36	U2AF2_low_active
chr1	200973894	200974061	168	KIF21B	-	6	36	U2AF2_low_active
chr1	200973468	200973583	116	KIF21B	-	7	36	U2AF2_low_active
chr1	200972714	200972909	196	KIF21B	-	8	36	U2AF2_low_active
chr1	200971289	200971478	190	KIF21B	-	9	36	U2AF2_low_active
chr1	200969845	200969908	64	KIF21B	-	10	36	U2AF2_low_active
chr1	200969518	200969736	219	KIF21B	-	11	36	U2AF2_low_active
chr1	200969011	200969092	82	KIF21B	-	12	36	U2AF2_low_active
chr1	200968477	200968594	118	KIF21B	-	13	36	U2AF2_low_active
chr1	200967512	200967703	192	KIF21B	-	14	36	U2AF2_low_active
chr1	200965324	200965523	200	KIF21B	-	15	36	U2AF2_low_active
chr1	200961410	200961517	108	KIF21B	-	16	36	U2AF2_low_active
chr1	200960785	200960853	69	KIF21B	-	17	36	U2AF2_low_active
chr1	200960045	200960277	233	KIF21B	-	18	36	U2AF2_low_active
chr1	200959704	200959851	148	KIF21B	-	19	36	U2AF2_low_active
chr1	200959266	200959460	195	KIF21B	-	20	36	U2AF2_low_active
chr1	200959070	200959171	102	KIF21B	-	21	36	U2AF2_low_active
chr1	200957894	200958059	166	KIF21B	-	22	36	U2AF2_low_active
chr1	200957621	200957672	52	KIF21B	-	23	36	U2AF2_low_active
chr1	200957424	200957481	58	KIF21B	-	24	36	U2AF2_low_active
chr1	200956124	200956329	206	KIF21B	-	25	36	U2AF2_low_active
chr1	200955972	200956046	75	KIF21B	-	26	36	U2AF2_low_active
chr1	200953987	200954100	114	KIF21B	-	27	36	U2AF2_low_active
chr1	200952184	200952222	39	KIF21B	-	28	36	U2AF2_low_active
chr1	200950088	200950224	137	KIF21B	-	29	36	U2AF2_low_active
chr1	200948663	200948843	181	KIF21B	-	30	36	U2AF2_low_active
chr1	200946340	200946504	165	KIF21B	-	31	36	U2AF2_low_active
chr1	200945904	200946021	118	KIF21B	-	32	36	U2AF2_low_active
chr1	200944627	200944797	171	KIF21B	-	33	36	U2AF2_low_active
chr1	200943842	200944041	200	KIF21B	-	34	36	U2AF2_low_active
chr1	200938518	200942706	4189	KIF21B	-	35	36	U2AF2_low_active
chr1	200938518	200943322	4805	KIF21B	-	36	36	U2AF2_low_active
chr1	200638895	200639035	141	DDX59	-	1	12	U2AF2_low_active
chr1	200638695	200638864	170	DDX59	-	2	12	U2AF2_low_active
chr1	200635974	200636068	95	DDX59	-	3	12	U2AF2_low_active
chr1	200635065	200635879	815	DDX59	-	4	12	U2AF2_low_active
chr1	200633047	200633214	168	DDX59	-	5	12	U2AF2_low_active
chr1	200628155	200628244	90	DDX59	-	6	12	U2AF2_low_active
chr1	200619553	200619804	252	DDX59	-	7	12	U2AF2_low_active
chr1	200618202	200618354	153	DDX59	-	8	12	U2AF2_low_active
chr1	200617567	200617695	129	DDX59	-	9	12	U2AF2_low_active
chr1	200613165	200613645	481	DDX59	-	10	12	U2AF2_low_active
chr1	200609933	200610313	381	DDX59	-	11	12	U2AF2_low_active
chr1	200609933	200610384	452	DDX59	-	12	12	U2AF2_low_active
chr1	200589539	200589879	341	KIF14	-	1	31	U2AF2_high_active
chr1	200586740	200587966	1227	KIF14	-	2	31	U2AF2_high_active
chr1	200584483	200584737	255	KIF14	-	3	31	U2AF2_high_active
chr1	200583446	200583533	88	KIF14	-	4	31	U2AF2_high_active
chr1	200577958	200578056	99	KIF14	-	5	31	U2AF2_high_active
chr1	200575874	200575926	53	KIF14	-	6	31	U2AF2_high_active
chr1	200574992	200575022	31	KIF14	-	7	31	U2AF2_high_active
chr1	200574411	200574518	108	KIF14	-	8	31	U2AF2_high_active
chr1	200572967	200573083	117	KIF14	-	9	31	U2AF2_high_active
chr1	200572354	200572469	116	KIF14	-	10	31	U2AF2_high_active
chr1	200571024	200571196	173	KIF14	-	11	31	U2AF2_high_active
chr1	200569484	200569631	148	KIF14	-	12	31	U2AF2_high_active
chr1	200569178	200569241	64	KIF14	-	13	31	U2AF2_high_active
chr1	200567365	200567549	185	KIF14	-	14	31	U2AF2_high_active
chr1	200562795	200562897	103	KIF14	-	15	31	U2AF2_high_active
chr1	200561208	200561368	161	KIF14	-	16	31	U2AF2_high_active
chr1	200559253	200559400	148	KIF14	-	17	31	U2AF2_high_active
chr1	200558345	200558497	153	KIF14	-	18	31	U2AF2_high_active
chr1	200555229	200555355	127	KIF14	-	19	31	U2AF2_high_active
chr1	200550329	200550422	94	KIF14	-	20	31	U2AF2_high_active
chr1	200549382	200549511	130	KIF14	-	21	31	U2AF2_high_active
chr1	200544719	200544819	101	KIF14	-	22	31	U2AF2_high_active
chr1	200539039	200539133	95	KIF14	-	23	31	U2AF2_high_active
chr1	200534573	200534797	225	KIF14	-	24	31	U2AF2_high_active
chr1	200534197	200534381	185	KIF14	-	25	31	U2AF2_high_active
chr1	200529850	200530008	159	KIF14	-	26	31	U2AF2_high_active
chr1	200528458	200528580	123	KIF14	-	27	31	U2AF2_high_active
chr1	200524508	200524582	75	KIF14	-	28	31	U2AF2_high_active
chr1	200523596	200523734	139	KIF14	-	29	31	U2AF2_high_active
chr1	200520628	200522895	2268	KIF14	-	30	31	U2AF2_high_active
chr1	200520625	200522895	2271	KIF14	-	31	31	U2AF2_high_active
chr1	200379074	200379164	91	ZNF281	-	1	5	U2AF2_high_active
chr1	200378689	200378851	163	ZNF281	-	2	5	U2AF2_high_active
chr1	200374079	200378580	4502	ZNF281	-	3	5	U2AF2_high_active
chr1	200374079	200378847	4769	ZNF281	-	4	5	U2AF2_high_active
chr1	200374079	200378851	4773	ZNF281	-	5	5	U2AF2_high_active
chr2	200335737	200335989	253	SATB2	-	1	17	U2AF2_high_active
chr2	200329559	200329831	273	SATB2	-	2	17	U2AF2_high_active
chr2	200325175	200325255	81	SATB2	-	3	17	U2AF2_high_active
chr2	200322062	200322662	601	SATB2	-	4	17	U2AF2_high_active
chr2	200320592	200320819	228	SATB2	-	5	17	U2AF2_high_active
chr2	200298061	200298237	177	SATB2	-	6	17	U2AF2_high_active
chr2	200262253	200262563	311	SATB2	-	7	17	U2AF2_high_active
chr2	200260554	200261729	1176	SATB2	-	8	17	U2AF2_high_active
chr2	200246417	200246543	127	SATB2	-	9	17	U2AF2_high_active
chr2	200245087	200245210	124	SATB2	-	10	17	U2AF2_high_active
chr2	200233328	200233430	103	SATB2	-	11	17	U2AF2_high_active
chr2	200213424	200213896	473	SATB2	-	12	17	U2AF2_high_active
chr2	200193421	200193633	213	SATB2	-	13	17	U2AF2_high_active
chr2	200188526	200188681	156	SATB2	-	14	17	U2AF2_high_active
chr2	200173483	200173680	198	SATB2	-	15	17	U2AF2_high_active
chr2	200134228	200137395	3168	SATB2	-	16	17	U2AF2_high_active
chr2	200134223	200137395	3173	SATB2	-	17	17	U2AF2_high_active
chr2	198299696	198299752	57	SF3B1	-	1	28	U2AF2_high_active
chr2	198299696	198299817	122	SF3B1	-	2	28	U2AF2_high_active
chr2	198288532	198288698	167	SF3B1	-	3	28	U2AF2_high_active
chr2	198285753	198285857	105	SF3B1	-	4	28	U2AF2_high_active
chr2	198285152	198285266	115	SF3B1	-	5	28	U2AF2_high_active
chr2	198283520	198283675	156	SF3B1	-	6	28	U2AF2_high_active
chr2	198283520	198285266	1747	SF3B1	-	7	28	U2AF2_high_active
chr2	198283233	198283312	80	SF3B1	-	8	28	U2AF2_high_active
chr2	198281465	198281635	171	SF3B1	-	9	28	U2AF2_high_active
chr2	198274494	198274731	238	SF3B1	-	10	28	U2AF2_high_active
chr2	198273093	198273305	213	SF3B1	-	11	28	U2AF2_high_active
chr2	198272722	198272843	122	SF3B1	-	12	28	U2AF2_high_active
chr2	198269999	198270196	198	SF3B1	-	13	28	U2AF2_high_active
chr2	198269800	198269901	102	SF3B1	-	14	28	U2AF2_high_active
chr2	198268309	198268488	180	SF3B1	-	15	28	U2AF2_high_active
chr2	198267673	198267759	87	SF3B1	-	16	28	U2AF2_high_active
chr2	198267280	198267550	271	SF3B1	-	17	28	U2AF2_high_active
chr2	198266709	198266854	146	SF3B1	-	18	28	U2AF2_high_active
chr2	198266466	198266612	147	SF3B1	-	19	28	U2AF2_high_active
chr2	198266124	198266249	126	SF3B1	-	20	28	U2AF2_high_active
chr2	198265439	198265660	222	SF3B1	-	21	28	U2AF2_high_active
chr2	198264976	198265158	183	SF3B1	-	22	28	U2AF2_high_active
chr2	198264779	198264890	112	SF3B1	-	23	28	U2AF2_high_active
chr2	198263185	198263305	121	SF3B1	-	24	28	U2AF2_high_active
chr2	198262709	198262840	132	SF3B1	-	25	28	U2AF2_high_active
chr2	198260780	198261052	273	SF3B1	-	26	28	U2AF2_high_active
chr2	198257696	198257912	217	SF3B1	-	27	28	U2AF2_high_active
chr2	198254508	198257185	2678	SF3B1	-	28	28	U2AF2_high_active
chr1	197744269	197744610	342	DENND1B	-	1	26	U2AF2_low_active
chr1	197741998	197742062	65	DENND1B	-	2	26	U2AF2_low_active
chr1	197704716	197704926	211	DENND1B	-	3	26	U2AF2_low_active
chr1	197703139	197704926	1788	DENND1B	-	4	26	U2AF2_low_active
chr1	197684161	197684204	44	DENND1B	-	5	26	U2AF2_low_active
chr2	197664234	197664407	174	GTF3C3	-	1	19	U2AF2_high_active
chr2	197662521	197662632	112	GTF3C3	-	2	19	U2AF2_high_active
chr2	197657680	197657876	197	GTF3C3	-	3	19	U2AF2_high_active
chr2	197656061	197656184	124	GTF3C3	-	4	19	U2AF2_high_active
chr2	197654603	197654794	192	GTF3C3	-	5	19	U2AF2_high_active
chr2	197653928	197654093	166	GTF3C3	-	6	19	U2AF2_high_active
chr2	197650165	197650312	148	GTF3C3	-	7	19	U2AF2_high_active
chr2	197649581	197649653	73	GTF3C3	-	8	19	U2AF2_high_active
chr2	197645283	197645386	104	GTF3C3	-	9	19	U2AF2_high_active
chr2	197644806	197645386	581	GTF3C3	-	10	19	U2AF2_high_active
chr2	197643620	197643791	172	GTF3C3	-	11	19	U2AF2_high_active
chr1	197643250	197643299	50	DENND1B	-	6	26	U2AF2_low_active
chr1	197641167	197641286	120	DENND1B	-	7	26	U2AF2_low_active
chr2	197641151	197641353	203	GTF3C3	-	12	19	U2AF2_high_active
chr2	197640734	197640835	102	GTF3C3	-	13	19	U2AF2_high_active
chr2	197639840	197639975	136	GTF3C3	-	14	19	U2AF2_high_active
chr2	197637640	197637877	238	GTF3C3	-	15	19	U2AF2_high_active
chr2	197636472	197636662	191	GTF3C3	-	16	19	U2AF2_high_active
chr2	197634639	197634763	125	GTF3C3	-	17	19	U2AF2_high_active
chr2	197631289	197631441	153	GTF3C3	-	18	19	U2AF2_high_active
chr2	197627759	197629409	1651	GTF3C3	-	19	19	U2AF2_high_active
chr1	197627430	197627499	70	DENND1B	-	8	26	U2AF2_low_active
chr1	197621365	197621445	81	DENND1B	-	9	26	U2AF2_low_active
chr1	197616185	197616244	60	DENND1B	-	10	26	U2AF2_low_active
chr1	197614820	197614873	54	DENND1B	-	11	26	U2AF2_low_active
chr1	197611841	197611951	111	DENND1B	-	12	26	U2AF2_low_active
chr1	197586789	197586889	101	DENND1B	-	13	26	U2AF2_low_active
chr1	197581061	197581106	46	DENND1B	-	14	26	U2AF2_low_active
chr1	197576203	197576304	102	DENND1B	-	15	26	U2AF2_low_active
chr1	197564338	197564463	126	DENND1B	-	16	26	U2AF2_low_active
chr1	197552282	197552383	102	DENND1B	-	17	26	U2AF2_low_active
chr1	197522152	197522242	91	DENND1B	-	18	26	U2AF2_low_active
chr1	197521390	197522242	853	DENND1B	-	19	26	U2AF2_low_active
chr1	197515863	197515903	41	DENND1B	-	20	26	U2AF2_low_active
chr1	197515052	197515120	69	DENND1B	-	21	26	U2AF2_low_active
chr1	197510089	197510145	57	DENND1B	-	22	26	U2AF2_low_active
chr1	197509094	197509201	108	DENND1B	-	23	26	U2AF2_low_active
chr1	197482001	197482083	83	DENND1B	-	24	26	U2AF2_low_active
chr1	197480858	197481074	217	DENND1B	-	25	26	U2AF2_low_active
chr1	197473878	197480102	6225	DENND1B	-	26	26	U2AF2_low_active
chr1	197115271	197115799	529	ASPM	-	1	28	U2AF2_high_active
chr1	197113087	197113230	144	ASPM	-	2	28	U2AF2_high_active
chr1	197111461	197112940	1480	ASPM	-	3	28	U2AF2_high_active
chr1	197108897	197109001	105	ASPM	-	4	28	U2AF2_high_active
chr1	197104226	197104372	147	ASPM	-	5	28	U2AF2_high_active
chr1	197102480	197102725	246	ASPM	-	6	28	U2AF2_high_active
chr1	197101415	197101482	68	ASPM	-	7	28	U2AF2_high_active
chr1	197099045	197099186	142	ASPM	-	8	28	U2AF2_high_active
chr1	197098317	197098447	131	ASPM	-	9	28	U2AF2_high_active
chr1	197097620	197097795	176	ASPM	-	10	28	U2AF2_high_active
chr1	197094176	197094321	146	ASPM	-	11	28	U2AF2_high_active
chr1	197094000	197094085	86	ASPM	-	12	28	U2AF2_high_active
chr1	197093240	197093461	222	ASPM	-	13	28	U2AF2_high_active
chr1	197091518	197091725	208	ASPM	-	14	28	U2AF2_high_active
chr1	197091289	197091431	143	ASPM	-	15	28	U2AF2_high_active
chr1	197091045	197091173	129	ASPM	-	16	28	U2AF2_high_active
chr1	197086919	197087113	195	ASPM	-	17	28	U2AF2_high_active
chr1	197069561	197074315	4755	ASPM	-	18	28	U2AF2_high_active
chr1	197065128	197065294	167	ASPM	-	19	28	U2AF2_high_active
chr1	197063214	197063310	97	ASPM	-	20	28	U2AF2_high_active
chr1	197062182	197062391	210	ASPM	-	21	28	U2AF2_high_active
chr1	197061037	197061186	150	ASPM	-	22	28	U2AF2_high_active
chr1	197059980	197060171	192	ASPM	-	23	28	U2AF2_high_active
chr1	197059326	197059518	193	ASPM	-	24	28	U2AF2_high_active
chr1	197059060	197059214	155	ASPM	-	25	28	U2AF2_high_active
chr1	197057386	197057562	177	ASPM	-	26	28	U2AF2_high_active
chr1	197055933	197056102	170	ASPM	-	27	28	U2AF2_high_active
chr1	197053257	197053556	300	ASPM	-	28	28	U2AF2_high_active
chr2	197036057	197036302	246	STK17B	-	1	8	U2AF2_low_active
chr2	197027986	197028151	166	STK17B	-	2	8	U2AF2_low_active
chr3	197025916	197026192	277	DLG1	-	1	35	U2AF2_low_active
chr3	197025407	197025483	77	DLG1	-	2	35	U2AF2_low_active
chr3	197025289	197025447	159	DLG1	-	3	35	U2AF2_low_active
chr3	197025289	197025483	195	DLG1	-	4	35	U2AF2_low_active
chr3	197024544	197025006	463	DLG1	-	5	35	U2AF2_low_active
chr3	197024415	197025006	592	DLG1	-	6	35	U2AF2_low_active
chr3	197024057	197024106	50	DLG1	-	7	35	U2AF2_low_active
chr3	197023217	197023348	132	DLG1	-	8	35	U2AF2_low_active
chr2	197021163	197021375	213	STK17B	-	3	8	U2AF2_low_active
chr2	197010635	197010779	145	STK17B	-	4	8	U2AF2_low_active
chr3	197009550	197009716	167	DLG1	-	9	35	U2AF2_low_active
chr2	197008284	197008410	127	STK17B	-	5	8	U2AF2_low_active
chr2	197005973	197006021	49	STK17B	-	6	8	U2AF2_low_active
chr2	197004344	197004523	180	STK17B	-	7	8	U2AF2_low_active
chr2	196998307	197002453	4147	STK17B	-	8	8	U2AF2_low_active
chr3	196921296	196921460	165	DLG1	-	10	35	U2AF2_low_active
chr3	196910446	196910743	298	DLG1	-	11	35	U2AF2_low_active
chr3	196888511	196888609	99	DLG1	-	12	35	U2AF2_low_active
chr3	196876614	196876667	54	DLG1	-	13	35	U2AF2_low_active
chr3	196869589	196869639	51	DLG1	-	14	35	U2AF2_low_active
chr3	196867011	196867135	125	DLG1	-	15	35	U2AF2_low_active
chr3	196865093	196865262	170	DLG1	-	16	35	U2AF2_low_active
chr3	196863413	196863549	137	DLG1	-	17	35	U2AF2_low_active
chr3	196857398	196857542	145	DLG1	-	18	35	U2AF2_low_active
chr3	196846281	196846401	121	DLG1	-	19	35	U2AF2_low_active
chr3	196842798	196842954	157	DLG1	-	20	35	U2AF2_low_active
chr3	196831774	196831876	103	DLG1	-	21	35	U2AF2_low_active
chr3	196817783	196817897	115	DLG1	-	22	35	U2AF2_low_active
chr3	196812451	196812627	177	DLG1	-	23	35	U2AF2_low_active
chr3	196807922	196807988	67	DLG1	-	24	35	U2AF2_low_active
chr3	196803457	196803553	97	DLG1	-	25	35	U2AF2_low_active
chr3	196803457	196803556	100	DLG1	-	26	35	U2AF2_low_active
chr3	196802708	196802741	34	DLG1	-	27	35	U2AF2_low_active
chr3	196796090	196796131	42	DLG1	-	28	35	U2AF2_low_active
chr3	196795373	196795408	36	DLG1	-	29	35	U2AF2_low_active
chr3	196793575	196793625	51	DLG1	-	30	35	U2AF2_low_active
chr3	196792579	196792680	102	DLG1	-	31	35	U2AF2_low_active
chr3	196792147	196792319	173	DLG1	-	32	35	U2AF2_low_active
chr3	196786760	196786869	110	DLG1	-	33	35	U2AF2_low_active
chr3	196778448	196778539	92	DLG1	-	34	35	U2AF2_low_active
chr3	196769431	196771600	2170	DLG1	-	35	35	U2AF2_low_active
chr3	196756525	196756688	164	MELTF	-	1	17	U2AF2_low_active
chr3	196754627	196754781	155	MELTF	-	2	17	U2AF2_low_active
chr3	196753531	196753630	100	MELTF	-	3	17	U2AF2_low_active
chr3	196751174	196751356	183	MELTF	-	4	17	U2AF2_low_active
chr3	196749828	196749984	157	MELTF	-	5	17	U2AF2_low_active
chr3	196748275	196748342	68	MELTF	-	6	17	U2AF2_low_active
chr3	196745824	196746672	849	MELTF	-	7	17	U2AF2_low_active
chr3	196743974	196744161	188	MELTF	-	8	17	U2AF2_low_active
chr3	196743060	196743240	181	MELTF	-	9	17	U2AF2_low_active
chr3	196742236	196742387	152	MELTF	-	10	17	U2AF2_low_active
chr3	196737569	196737665	97	MELTF	-	11	17	U2AF2_low_active
chr3	196736489	196736683	195	MELTF	-	12	17	U2AF2_low_active
chr3	196735680	196735836	157	MELTF	-	13	17	U2AF2_low_active
chr3	196735528	196735595	68	MELTF	-	14	17	U2AF2_low_active
chr3	196733420	196733607	188	MELTF	-	15	17	U2AF2_low_active
chr3	196730772	196730970	199	MELTF	-	16	17	U2AF2_low_active
chr3	196728611	196730322	1712	MELTF	-	17	17	U2AF2_low_active
chr3	196695558	196695704	147	PIGZ	-	1	3	U2AF2_low_active
chr3	196678692	196678902	211	PIGZ	-	2	3	U2AF2_low_active
chr3	196673227	196675556	2330	PIGZ	-	3	3	U2AF2_low_active
chr3	196242031	196242217	187	SMCO1	-	1	4	U2AF2_low_active
chr3	196241975	196242217	243	SMCO1	-	2	4	U2AF2_low_active
chr3	196236391	196236540	150	SMCO1	-	3	4	U2AF2_low_active
chr3	196233750	196235202	1453	SMCO1	-	4	4	U2AF2_low_active
chr3	196229744	196230639	896	RNF168	-	1	6	U2AF2_high_active
chr3	196215478	196215554	77	RNF168	-	2	6	U2AF2_high_active
chr3	196214270	196214449	180	RNF168	-	3	6	U2AF2_high_active
chr3	196210641	196210762	122	RNF168	-	4	6	U2AF2_high_active
chr3	196202102	196202183	82	RNF168	-	5	6	U2AF2_high_active
chr3	196195654	196199643	3990	RNF168	-	6	6	U2AF2_high_active
chr3	196159198	196159298	101	UBXN7	-	1	11	U2AF2_low_active
chr3	196134117	196134264	148	UBXN7	-	2	11	U2AF2_low_active
chr3	196129823	196129890	68	UBXN7	-	3	11	U2AF2_low_active
chr3	196120425	196120490	66	UBXN7	-	4	11	U2AF2_low_active
chr3	196118684	196118796	113	UBXN7	-	5	11	U2AF2_low_active
chr3	196098767	196098913	147	UBXN7	-	6	11	U2AF2_low_active
chr3	196096292	196096382	91	UBXN7	-	7	11	U2AF2_low_active
chr3	196094899	196095026	128	UBXN7	-	8	11	U2AF2_low_active
chr3	196089165	196089558	394	UBXN7	-	9	11	U2AF2_low_active
chr3	196088715	196088794	80	UBXN7	-	10	11	U2AF2_low_active
chr3	196074533	196083717	9185	UBXN7	-	11	11	U2AF2_low_active
chr3	196065135	196065259	125	TM4SF19	-	1	6	U2AF2_low_active
chr3	196054261	196054462	202	TM4SF19	-	2	6	U2AF2_low_active
chr3	196053826	196053903	78	TM4SF19	-	3	6	U2AF2_low_active
chr3	196051146	196051311	166	TM4SF19	-	4	6	U2AF2_low_active
chr3	196051142	196051311	170	TM4SF19	-	5	6	U2AF2_low_active
chr3	196050418	196050868	451	TM4SF19	-	6	6	U2AF2_low_active
chr3	196044911	196045111	201	DYNLT2B	-	1	6	U2AF2_low_active
chr3	196042969	196043102	134	DYNLT2B	-	2	6	U2AF2_low_active
chr3	196033814	196033883	70	DYNLT2B	-	3	6	U2AF2_low_active
chr3	196022877	196022940	64	DYNLT2B	-	4	6	U2AF2_low_active
chr3	196018090	196018240	151	DYNLT2B	-	5	6	U2AF2_low_active
chr3	196018090	196018245	156	DYNLT2B	-	6	6	U2AF2_low_active
chr3	195938041	195938271	231	ZDHHC19	-	1	10	U2AF2_low_active
chr3	195937487	195937608	122	ZDHHC19	-	2	10	U2AF2_low_active
chr3	195936247	195936386	140	ZDHHC19	-	3	10	U2AF2_low_active
chr3	195935259	195935431	173	ZDHHC19	-	4	10	U2AF2_low_active
chr3	195934269	195934374	106	ZDHHC19	-	5	10	U2AF2_low_active
chr3	195926217	195926393	177	ZDHHC19	-	6	10	U2AF2_low_active
chr3	195925660	195925745	86	ZDHHC19	-	7	10	U2AF2_low_active
chr3	195925323	195925461	139	ZDHHC19	-	8	10	U2AF2_low_active
chr3	195925147	195925322	176	ZDHHC19	-	9	10	U2AF2_low_active
chr3	195924323	195924596	274	ZDHHC19	-	10	10	U2AF2_low_active
chr3	195808914	195808961	48	TFRC	-	1	20	U2AF2_high_active
chr3	195808702	195808961	260	TFRC	-	2	20	U2AF2_high_active
chr3	195803935	195803993	59	TFRC	-	3	20	U2AF2_high_active
chr3	195802030	195802231	202	TFRC	-	4	20	U2AF2_high_active
chr3	195800801	195800996	196	TFRC	-	5	20	U2AF2_high_active
chr3	195798874	195799023	150	TFRC	-	6	20	U2AF2_high_active
chr3	195798267	195798369	103	TFRC	-	7	20	U2AF2_high_active
chr3	195796326	195796439	114	TFRC	-	8	20	U2AF2_high_active
chr3	195794903	195795001	99	TFRC	-	9	20	U2AF2_high_active
chr3	195794389	195794528	140	TFRC	-	10	20	U2AF2_high_active
chr3	195792314	195792471	158	TFRC	-	11	20	U2AF2_high_active
chr3	195791180	195791299	120	TFRC	-	12	20	U2AF2_high_active
chr3	195789725	195789810	86	TFRC	-	13	20	U2AF2_high_active
chr3	195789453	195789516	64	TFRC	-	14	20	U2AF2_high_active
chr3	195787051	195787118	68	TFRC	-	15	20	U2AF2_high_active
chr3	195785445	195785503	59	TFRC	-	16	20	U2AF2_high_active
chr3	195785155	195785236	82	TFRC	-	17	20	U2AF2_high_active
chr3	195781951	195782172	222	TFRC	-	18	20	U2AF2_high_active
chr3	195780289	195780429	141	TFRC	-	19	20	U2AF2_high_active
chr3	195776155	195779055	2901	TFRC	-	20	20	U2AF2_high_active
chr3	195635356	195635422	67	TNK2	-	1	28	U2AF2_low_active
chr3	195624038	195624162	125	TNK2	-	2	28	U2AF2_low_active
chr3	195623614	195623646	33	TNK2	-	3	28	U2AF2_low_active
chr3	195622924	195623015	92	TNK2	-	4	28	U2AF2_low_active
chr3	195622766	195622813	48	TNK2	-	5	28	U2AF2_low_active
chr3	195622117	195622219	103	TNK2	-	6	28	U2AF2_low_active
chr3	195621477	195621607	131	TNK2	-	7	28	U2AF2_low_active
chr3	195619282	195619615	334	TNK2	-	8	28	U2AF2_low_active
chr3	195615297	195615477	181	TNK2	-	9	28	U2AF2_low_active
chr3	195613848	195613918	71	TNK2	-	10	28	U2AF2_low_active
chr3	195612284	195612414	131	TNK2	-	11	28	U2AF2_low_active
chr3	195611683	195611904	222	TNK2	-	12	28	U2AF2_low_active
chr3	195610028	195610180	153	TNK2	-	13	28	U2AF2_low_active
chr3	195609157	195609199	43	TNK2	-	14	28	U2AF2_low_active
chr3	195608922	195609199	278	TNK2	-	15	28	U2AF2_low_active
chr3	195605920	195606046	127	TNK2	-	16	28	U2AF2_low_active
chr3	195605317	195605463	147	TNK2	-	17	28	U2AF2_low_active
chr3	195605124	195605218	95	TNK2	-	18	28	U2AF2_low_active
chr3	195599147	195599341	195	TNK2	-	19	28	U2AF2_low_active
chr3	195596985	195597076	92	TNK2	-	20	28	U2AF2_low_active
chr3	195596985	195597249	265	TNK2	-	21	28	U2AF2_low_active
chr3	195596985	195597275	291	TNK2	-	22	28	U2AF2_low_active
chr3	195596368	195596412	45	TNK2	-	23	28	U2AF2_low_active
chr3	195594232	195595580	1349	TNK2	-	24	28	U2AF2_low_active
chr3	195594040	195594129	90	TNK2	-	25	28	U2AF2_low_active
chr3	195594040	195594135	96	TNK2	-	26	28	U2AF2_low_active
chr3	195593760	195593887	128	TNK2	-	27	28	U2AF2_low_active
chr3	195590235	195591058	824	TNK2	-	28	28	U2AF2_low_active
chr3	195269727	195270148	422	PPP1R2	-	1	8	U2AF2_low_active
chr3	195256595	195256702	108	PPP1R2	-	2	8	U2AF2_low_active
chr3	195254559	195254703	145	PPP1R2	-	3	8	U2AF2_low_active
chr3	195251617	195251694	78	PPP1R2	-	4	8	U2AF2_low_active
chr3	195250490	195250584	95	PPP1R2	-	5	8	U2AF2_low_active
chr3	195250487	195250584	98	PPP1R2	-	6	8	U2AF2_low_active
chr3	195245815	195245982	168	PPP1R2	-	7	8	U2AF2_low_active
chr3	195241224	195243740	2517	PPP1R2	-	8	8	U2AF2_low_active
chr3	195163524	195163749	226	ACAP2	-	1	23	U2AF2_low_active
chr3	195112819	195112876	58	ACAP2	-	2	23	U2AF2_low_active
chr3	195102632	195102751	120	ACAP2	-	3	23	U2AF2_low_active
chr3	195101738	195101791	54	ACAP2	-	4	23	U2AF2_low_active
chr3	195065988	195066046	59	ACAP2	-	5	23	U2AF2_low_active
chr3	195063200	195063383	184	ACAP2	-	6	23	U2AF2_low_active
chr3	195057661	195057705	45	ACAP2	-	7	23	U2AF2_low_active
chr3	195053757	195053852	96	ACAP2	-	8	23	U2AF2_low_active
chr3	195047614	195047688	75	ACAP2	-	9	23	U2AF2_low_active
chr3	195041430	195041542	113	ACAP2	-	10	23	U2AF2_low_active
chr3	195029515	195029566	52	ACAP2	-	11	23	U2AF2_low_active
chr3	195027952	195028052	101	ACAP2	-	12	23	U2AF2_low_active
chr3	195027240	195027345	106	ACAP2	-	13	23	U2AF2_low_active
chr3	195022695	195022903	209	ACAP2	-	14	23	U2AF2_low_active
chr3	195022304	195022373	70	ACAP2	-	15	23	U2AF2_low_active
chr3	195017919	195018010	92	ACAP2	-	16	23	U2AF2_low_active
chr3	195016437	195016621	185	ACAP2	-	17	23	U2AF2_low_active
chr3	195015448	195015540	93	ACAP2	-	18	23	U2AF2_low_active
chr3	195012994	195013181	188	ACAP2	-	19	23	U2AF2_low_active
chr3	195012435	195012544	110	ACAP2	-	20	23	U2AF2_low_active
chr3	195009850	195009960	111	ACAP2	-	21	23	U2AF2_low_active
chr3	195006525	195006586	62	ACAP2	-	22	23	U2AF2_low_active
chr3	194995474	195000157	4684	ACAP2	-	23	23	U2AF2_low_active
chr3	194991284	194991888	605	XXYLT1	-	1	5	U2AF2_low_active
chr3	194968501	194968585	85	XXYLT1	-	2	5	U2AF2_low_active
chr3	194947438	194947585	148	XXYLT1	-	3	5	U2AF2_low_active
chr3	194877178	194877310	133	XXYLT1	-	4	5	U2AF2_low_active
chr3	194789013	194790840	1828	XXYLT1	-	5	5	U2AF2_low_active
chr3	194392793	194392920	128	LSG1	-	1	14	U2AF2_high_active
chr3	194390738	194390864	127	LSG1	-	2	14	U2AF2_high_active
chr3	194387181	194387301	121	LSG1	-	3	14	U2AF2_high_active
chr3	194386932	194387018	87	LSG1	-	4	14	U2AF2_high_active
chr3	194386286	194386372	87	LSG1	-	5	14	U2AF2_high_active
chr3	194380802	194380862	61	LSG1	-	6	14	U2AF2_high_active
chr3	194379686	194379862	177	LSG1	-	7	14	U2AF2_high_active
chr3	194373458	194373871	414	LSG1	-	8	14	U2AF2_high_active
chr3	194371844	194371945	102	LSG1	-	9	14	U2AF2_high_active
chr3	194371610	194371753	144	LSG1	-	10	14	U2AF2_high_active
chr3	194369410	194369533	124	LSG1	-	11	14	U2AF2_high_active
chr3	194366893	194366972	80	LSG1	-	12	14	U2AF2_high_active
chr3	194365302	194365475	174	LSG1	-	13	14	U2AF2_high_active
chr3	194361520	194362976	1457	LSG1	-	14	14	U2AF2_high_active
chr3	194353808	194354148	341	TMEM44	-	1	13	U2AF2_low_active
chr3	194349112	194349238	127	TMEM44	-	2	13	U2AF2_low_active
chr3	194346626	194346719	94	TMEM44	-	3	13	U2AF2_low_active
chr3	194344258	194344424	167	TMEM44	-	4	13	U2AF2_low_active
chr3	194343953	194344039	87	TMEM44	-	5	13	U2AF2_low_active
chr3	194338365	194338505	141	TMEM44	-	6	13	U2AF2_low_active
chr3	194337828	194337998	171	TMEM44	-	7	13	U2AF2_low_active
chr3	194336298	194336426	129	TMEM44	-	8	13	U2AF2_low_active
chr3	194331645	194331749	105	TMEM44	-	9	13	U2AF2_low_active
chr3	194325016	194325170	155	TMEM44	-	10	13	U2AF2_low_active
chr3	194325016	194325174	159	TMEM44	-	11	13	U2AF2_low_active
chr3	194313770	194313799	30	TMEM44	-	12	13	U2AF2_low_active
chr3	194308407	194309368	962	TMEM44	-	13	13	U2AF2_low_active
chr3	194207295	194207731	437	ATP13A3	-	1	37	U2AF2_high_active
chr3	194206523	194206555	33	ATP13A3	-	2	37	U2AF2_high_active
chr3	194206523	194206564	42	ATP13A3	-	3	37	U2AF2_high_active
chr3	194188613	194189114	502	ATP13A3	-	4	37	U2AF2_high_active
chr3	194182869	194182965	97	ATP13A3	-	5	37	U2AF2_high_active
chr3	194181387	194181560	174	ATP13A3	-	6	37	U2AF2_high_active
chr3	194180518	194180700	183	ATP13A3	-	7	37	U2AF2_high_active
chr3	194180200	194180270	71	ATP13A3	-	8	37	U2AF2_high_active
chr3	194177823	194177903	81	ATP13A3	-	9	37	U2AF2_high_active
chr3	194176622	194176691	70	ATP13A3	-	10	37	U2AF2_high_active
chr3	194174987	194175121	135	ATP13A3	-	11	37	U2AF2_high_active
chr3	194174435	194174507	73	ATP13A3	-	12	37	U2AF2_high_active
chr3	194170874	194171005	132	ATP13A3	-	13	37	U2AF2_high_active
chr3	194169186	194169365	180	ATP13A3	-	14	37	U2AF2_high_active
chr3	194168581	194168738	158	ATP13A3	-	15	37	U2AF2_high_active
chr3	194167656	194167844	189	ATP13A3	-	16	37	U2AF2_high_active
chr3	194165454	194165515	62	ATP13A3	-	17	37	U2AF2_high_active
chr3	194162040	194162190	151	ATP13A3	-	18	37	U2AF2_high_active
chr3	194159585	194159701	117	ATP13A3	-	19	37	U2AF2_high_active
chr3	194158285	194158302	18	ATP13A3	-	20	37	U2AF2_high_active
chr3	194158040	194158193	154	ATP13A3	-	21	37	U2AF2_high_active
chr3	194157824	194157944	121	ATP13A3	-	22	37	U2AF2_high_active
chr3	194154501	194154625	125	ATP13A3	-	23	37	U2AF2_high_active
chr3	194152446	194152621	176	ATP13A3	-	24	37	U2AF2_high_active
chr3	194151833	194151955	123	ATP13A3	-	25	37	U2AF2_high_active
chr3	194151672	194151751	80	ATP13A3	-	26	37	U2AF2_high_active
chr3	194151002	194151044	43	ATP13A3	-	27	37	U2AF2_high_active
chr3	194150801	194150910	110	ATP13A3	-	28	37	U2AF2_high_active
chr3	194150407	194150503	97	ATP13A3	-	29	37	U2AF2_high_active
chr3	194149574	194149646	73	ATP13A3	-	30	37	U2AF2_high_active
chr3	194147804	194147981	178	ATP13A3	-	31	37	U2AF2_high_active
chr3	194146071	194146258	188	ATP13A3	-	32	37	U2AF2_high_active
chr3	194140608	194140696	89	ATP13A3	-	33	37	U2AF2_high_active
chr3	194134488	194134568	81	ATP13A3	-	34	37	U2AF2_high_active
chr3	194132928	194133017	90	ATP13A3	-	35	37	U2AF2_high_active
chr3	194129272	194130018	747	ATP13A3	-	36	37	U2AF2_high_active
chr3	194123406	194126845	3440	ATP13A3	-	37	37	U2AF2_high_active
chr3	194119967	194119995	29	GP5	-	1	2	U2AF2_low_active
chr3	194115550	194119013	3464	GP5	-	2	2	U2AF2_low_active
chr1	193074748	193075187	440	GLRX2	-	1	7	U2AF2_high_active
chr1	193074647	193075244	598	GLRX2	-	2	7	U2AF2_high_active
chr1	193074394	193074544	151	GLRX2	-	3	7	U2AF2_high_active
chr1	193070271	193070334	64	GLRX2	-	4	7	U2AF2_high_active
chr1	193066714	193066890	177	GLRX2	-	5	7	U2AF2_high_active
chr1	193065600	193065889	290	GLRX2	-	6	7	U2AF2_high_active
chr1	193065595	193065889	295	GLRX2	-	7	7	U2AF2_high_active
chr2	192711169	192711814	646	CAVIN2	-	1	2	U2AF2_low_active
chr2	192699036	192701443	2408	CAVIN2	-	2	2	U2AF2_low_active
chr2	191878744	191878897	154	STAT1	-	1	34	U2AF2_high_active
chr2	191878251	191878404	154	STAT1	-	2	34	U2AF2_high_active
chr2	191875093	191875175	83	STAT1	-	3	34	U2AF2_high_active
chr2	191874602	191874730	129	STAT1	-	4	34	U2AF2_high_active
chr2	191873689	191873833	145	STAT1	-	5	34	U2AF2_high_active
chr2	191873689	191873869	181	STAT1	-	6	34	U2AF2_high_active
chr2	191872289	191872387	99	STAT1	-	7	34	U2AF2_high_active
chr2	191865800	191865889	90	STAT1	-	8	34	U2AF2_high_active
chr2	191864352	191864423	72	STAT1	-	9	34	U2AF2_high_active
chr2	191864352	191864430	79	STAT1	-	10	34	U2AF2_high_active
chr2	191862943	191863034	92	STAT1	-	11	34	U2AF2_high_active
chr2	191862582	191862733	152	STAT1	-	12	34	U2AF2_high_active
chr2	191859787	191859945	159	STAT1	-	13	34	U2AF2_high_active
chr2	191855954	191856046	93	STAT1	-	14	34	U2AF2_high_active
chr2	191854341	191854400	60	STAT1	-	15	34	U2AF2_high_active
chr2	191851765	191851794	30	STAT1	-	16	34	U2AF2_high_active
chr2	191851580	191851667	88	STAT1	-	17	34	U2AF2_high_active
chr2	191851580	191851673	94	STAT1	-	18	34	U2AF2_high_active
chr2	191850345	191850386	42	STAT1	-	19	34	U2AF2_high_active
chr2	191849036	191849119	84	STAT1	-	20	34	U2AF2_high_active
chr2	191848368	191848466	99	STAT1	-	21	34	U2AF2_high_active
chr2	191847109	191847244	136	STAT1	-	22	34	U2AF2_high_active
chr2	191845346	191845395	50	STAT1	-	23	34	U2AF2_high_active
chr2	191844498	191844592	95	STAT1	-	24	34	U2AF2_high_active
chr2	191843582	191843727	146	STAT1	-	25	34	U2AF2_high_active
chr2	191841669	191841751	83	STAT1	-	26	34	U2AF2_high_active
chr2	191841566	191841751	186	STAT1	-	27	34	U2AF2_high_active
chr2	191840538	191840613	76	STAT1	-	28	34	U2AF2_high_active
chr2	191840538	191840637	100	STAT1	-	29	34	U2AF2_high_active
chr2	191840264	191840613	350	STAT1	-	30	34	U2AF2_high_active
chr2	191839556	191839594	39	STAT1	-	31	34	U2AF2_high_active
chr2	191839556	191839646	91	STAT1	-	32	34	U2AF2_high_active
chr2	191839556	191839658	103	STAT1	-	33	34	U2AF2_high_active
chr2	191833875	191835443	1569	STAT1	-	34	34	U2AF2_high_active
chr2	191399285	191399448	164	NEMP2	-	1	10	U2AF2_low_active
chr2	191389989	191390104	116	NEMP2	-	2	10	U2AF2_low_active
chr2	191383678	191383909	232	NEMP2	-	3	10	U2AF2_low_active
chr2	191383462	191383534	73	NEMP2	-	4	10	U2AF2_low_active
chr2	191382246	191382339	94	NEMP2	-	5	10	U2AF2_low_active
chr2	191380996	191381064	69	NEMP2	-	6	10	U2AF2_low_active
chr2	191380996	191381110	115	NEMP2	-	7	10	U2AF2_low_active
chr2	191379179	191379404	226	NEMP2	-	8	10	U2AF2_low_active
chr2	191375087	191375263	177	NEMP2	-	9	10	U2AF2_low_active
chr2	191369064	191374038	4975	NEMP2	-	10	10	U2AF2_low_active
chr2	190445144	190445512	369	SLC40A1	-	1	8	U2AF2_high_active
chr2	190444539	190444606	68	SLC40A1	-	2	8	U2AF2_high_active
chr2	190439887	190440046	160	SLC40A1	-	3	8	U2AF2_high_active
chr2	190437572	190437687	116	SLC40A1	-	4	8	U2AF2_high_active
chr2	190436441	190436567	127	SLC40A1	-	5	8	U2AF2_high_active
chr2	190430080	190430325	246	SLC40A1	-	6	8	U2AF2_high_active
chr2	190428310	190428951	642	SLC40A1	-	7	8	U2AF2_high_active
chr2	190425316	190426917	1602	SLC40A1	-	8	8	U2AF2_high_active
chr2	188418927	188419162	236	TFPI	-	1	11	U2AF2_low_active
chr2	188394091	188394212	122	TFPI	-	2	11	U2AF2_low_active
chr2	188378343	188378373	31	TFPI	-	3	11	U2AF2_low_active
chr2	188368375	188368497	123	TFPI	-	4	11	U2AF2_low_active
chr2	188361608	188361805	198	TFPI	-	5	11	U2AF2_low_active
chr2	188353064	188353102	39	TFPI	-	6	11	U2AF2_low_active
chr2	188349538	188349714	177	TFPI	-	7	11	U2AF2_low_active
chr2	188348851	188348943	93	TFPI	-	8	11	U2AF2_low_active
chr2	188343305	188343530	226	TFPI	-	9	11	U2AF2_low_active
chr2	188332480	188332659	180	TFPI	-	10	11	U2AF2_low_active
chr2	188328957	188331769	2813	TFPI	-	11	11	U2AF2_low_active
chr3	187463198	187463256	59	BCL6	-	1	12	U2AF2_low_active
chr3	187453878	187454289	412	BCL6	-	2	12	U2AF2_low_active
chr3	187452657	187452695	39	BCL6	-	3	12	U2AF2_low_active
chr3	187451321	187451491	171	BCL6	-	4	12	U2AF2_low_active
chr3	187449497	187449718	222	BCL6	-	5	12	U2AF2_low_active
chr3	187446838	187447809	972	BCL6	-	6	12	U2AF2_low_active
chr3	187446148	187446332	185	BCL6	-	7	12	U2AF2_low_active
chr3	187444519	187444686	168	BCL6	-	8	12	U2AF2_low_active
chr3	187443287	187443417	131	BCL6	-	9	12	U2AF2_low_active
chr3	187442729	187442866	138	BCL6	-	10	12	U2AF2_low_active
chr3	187439169	187440389	1221	BCL6	-	11	12	U2AF2_low_active
chr3	187439165	187440389	1225	BCL6	-	12	12	U2AF2_low_active
chr3	186857001	186857284	284	RPL39L	-	1	3	U2AF2_low_active
chr3	186845787	186845850	64	RPL39L	-	2	3	U2AF2_low_active
chr3	186838736	186839116	381	RPL39L	-	3	3	U2AF2_low_active
chr3	186262095	186262169	75	CRYGS	-	1	3	U2AF2_low_active
chr3	186257144	186257386	243	CRYGS	-	2	3	U2AF2_low_active
chr3	186256232	186256757	526	CRYGS	-	3	3	U2AF2_low_active
chr3	185826729	185826878	150	ETV5	-	1	13	U2AF2_low_active
chr3	185823613	185823731	119	ETV5	-	2	13	U2AF2_low_active
chr3	185823414	185823501	88	ETV5	-	3	13	U2AF2_low_active
chr3	185823238	185823285	48	ETV5	-	4	13	U2AF2_low_active
chr3	185823094	185823144	51	ETV5	-	5	13	U2AF2_low_active
chr3	185798835	185798964	130	ETV5	-	6	13	U2AF2_low_active
chr3	185797606	185797893	288	ETV5	-	7	13	U2AF2_low_active
chr3	185783602	185783861	260	ETV5	-	8	13	U2AF2_low_active
chr3	185782206	185782265	60	ETV5	-	9	13	U2AF2_low_active
chr3	185775212	185775280	69	ETV5	-	10	13	U2AF2_low_active
chr3	185774864	185775033	170	ETV5	-	11	13	U2AF2_low_active
chr3	185769819	185769920	102	ETV5	-	12	13	U2AF2_low_active
chr3	185764103	185766649	2547	ETV5	-	13	13	U2AF2_low_active
chr3	185655613	185655802	190	TRA2B	-	1	9	U2AF2_high_active
chr3	185644389	185644522	134	TRA2B	-	2	9	U2AF2_high_active
chr3	185643252	185643414	163	TRA2B	-	3	9	U2AF2_high_active
chr3	185641584	185641772	189	TRA2B	-	4	9	U2AF2_high_active
chr3	185639799	185639914	116	TRA2B	-	5	9	U2AF2_high_active
chr3	185638892	185638975	84	TRA2B	-	6	9	U2AF2_high_active
chr3	185637225	185637284	60	TRA2B	-	7	9	U2AF2_high_active
chr3	185636153	185636226	74	TRA2B	-	8	9	U2AF2_high_active
chr3	185632346	185635513	3168	TRA2B	-	9	9	U2AF2_high_active
chr3	185542571	185542830	260	IGF2BP2	-	1	20	U2AF2_low_active
chr3	185540941	185541001	61	IGF2BP2	-	2	20	U2AF2_low_active
chr3	185538800	185538930	131	IGF2BP2	-	3	20	U2AF2_low_active
chr3	185416087	185416135	49	IGF2BP2	-	4	20	U2AF2_low_active
chr3	185414400	185414451	52	IGF2BP2	-	5	20	U2AF2_low_active
chr3	185410487	185410550	64	IGF2BP2	-	6	20	U2AF2_low_active
chr3	185410487	185410568	82	IGF2BP2	-	7	20	U2AF2_low_active
chr3	185407143	185407415	273	IGF2BP2	-	8	20	U2AF2_low_active
chr3	185404845	185404979	135	IGF2BP2	-	9	20	U2AF2_low_active
chr4	185395533	185395704	172	IRF2	-	1	9	U2AF2_low_active
chr3	185393579	185393701	123	IGF2BP2	-	10	20	U2AF2_low_active
chr3	185393084	185393219	136	IGF2BP2	-	11	20	U2AF2_low_active
chr3	185390329	185390457	129	IGF2BP2	-	12	20	U2AF2_low_active
chr3	185376129	185376197	69	IGF2BP2	-	13	20	U2AF2_low_active
chr3	185375074	185375190	117	IGF2BP2	-	14	20	U2AF2_low_active
chr3	185369882	185369956	75	IGF2BP2	-	15	20	U2AF2_low_active
chr3	185367191	185367322	132	IGF2BP2	-	16	20	U2AF2_low_active
chr3	185364813	185364926	114	IGF2BP2	-	17	20	U2AF2_low_active
chr3	185363130	185363411	282	IGF2BP2	-	18	20	U2AF2_low_active
chr3	185360918	185362375	1458	IGF2BP2	-	19	20	U2AF2_low_active
chr3	185360918	185363411	2494	IGF2BP2	-	20	20	U2AF2_low_active
chr4	185350132	185350224	93	IRF2	-	2	9	U2AF2_low_active
chr4	185340623	185340722	100	IRF2	-	3	9	U2AF2_low_active
chr4	185339686	185339862	177	IRF2	-	4	9	U2AF2_low_active
chr4	185339321	185339367	47	IRF2	-	5	9	U2AF2_low_active
chr4	185329312	185329429	118	IRF2	-	6	9	U2AF2_low_active
chr4	185320069	185320233	165	IRF2	-	7	9	U2AF2_low_active
chr4	185311857	185311903	47	IRF2	-	8	9	U2AF2_low_active
chr4	185308883	185310220	1338	IRF2	-	9	9	U2AF2_low_active
chr1	185286085	185286375	291	IVNS1ABP	-	1	15	U2AF2_high_active
chr1	185280227	185280454	228	IVNS1ABP	-	2	15	U2AF2_high_active
chr1	185278515	185278643	129	IVNS1ABP	-	3	15	U2AF2_high_active
chr1	185278135	185278304	170	IVNS1ABP	-	4	15	U2AF2_high_active
chr1	185277932	185278007	76	IVNS1ABP	-	5	15	U2AF2_high_active
chr1	185276621	185276794	174	IVNS1ABP	-	6	15	U2AF2_high_active
chr1	185276146	185276271	126	IVNS1ABP	-	7	15	U2AF2_high_active
chr1	185274668	185274775	108	IVNS1ABP	-	8	15	U2AF2_high_active
chr1	185270566	185270695	130	IVNS1ABP	-	9	15	U2AF2_high_active
chr1	185270104	185270328	225	IVNS1ABP	-	10	15	U2AF2_high_active
chr1	185269569	185269690	122	IVNS1ABP	-	11	15	U2AF2_high_active
chr1	185269349	185269475	127	IVNS1ABP	-	12	15	U2AF2_high_active
chr1	185269131	185269262	132	IVNS1ABP	-	13	15	U2AF2_high_active
chr1	185268842	185269015	174	IVNS1ABP	-	14	15	U2AF2_high_active
chr1	185265520	185267420	1901	IVNS1ABP	-	15	15	U2AF2_high_active
chr1	184943434	184943640	207	NIBAN1	-	1	14	U2AF2_low_active
chr1	184868312	184868442	131	NIBAN1	-	2	14	U2AF2_low_active
chr1	184863209	184863340	132	NIBAN1	-	3	14	U2AF2_low_active
chr1	184859242	184859356	115	NIBAN1	-	4	14	U2AF2_low_active
chr1	184853767	184853934	168	NIBAN1	-	5	14	U2AF2_low_active
chr1	184800981	184801096	116	NIBAN1	-	6	14	U2AF2_low_active
chr1	184792772	184792876	105	NIBAN1	-	7	14	U2AF2_low_active
chr1	184792301	184792463	163	NIBAN1	-	8	14	U2AF2_low_active
chr1	184787772	184787959	188	NIBAN1	-	9	14	U2AF2_low_active
chr1	184777208	184777369	162	NIBAN1	-	10	14	U2AF2_low_active
chr1	184775080	184775190	111	NIBAN1	-	11	14	U2AF2_low_active
chr1	184772719	184772826	108	NIBAN1	-	12	14	U2AF2_low_active
chr1	184767213	184767324	112	NIBAN1	-	13	14	U2AF2_low_active
chr1	184760166	184765231	5066	NIBAN1	-	14	14	U2AF2_low_active
chr1	184723623	184723992	370	EDEM3	-	1	22	U2AF2_high_active
chr1	184718681	184718726	46	EDEM3	-	2	22	U2AF2_high_active
chr1	184706745	184706845	101	EDEM3	-	3	22	U2AF2_high_active
chr1	184706159	184706198	40	EDEM3	-	4	22	U2AF2_high_active
chr1	184703665	184703777	113	EDEM3	-	5	22	U2AF2_high_active
chr1	184701971	184702124	154	EDEM3	-	6	22	U2AF2_high_active
chr1	184695389	184695523	135	EDEM3	-	7	22	U2AF2_high_active
chr1	184692885	184692990	106	EDEM3	-	8	22	U2AF2_high_active
chr1	184690423	184690520	98	EDEM3	-	9	22	U2AF2_high_active
chr1	184688577	184688702	126	EDEM3	-	10	22	U2AF2_high_active
chr1	184688296	184688379	84	EDEM3	-	11	22	U2AF2_high_active
chr1	184686674	184686757	84	EDEM3	-	12	22	U2AF2_high_active
chr1	184686022	184686146	125	EDEM3	-	13	22	U2AF2_high_active
chr1	184681567	184681732	166	EDEM3	-	14	22	U2AF2_high_active
chr1	184680857	184681011	155	EDEM3	-	15	22	U2AF2_high_active
chr1	184679528	184679681	154	EDEM3	-	16	22	U2AF2_high_active
chr1	184677287	184677478	192	EDEM3	-	17	22	U2AF2_high_active
chr1	184675777	184675942	166	EDEM3	-	18	22	U2AF2_high_active
chr1	184675777	184675961	185	EDEM3	-	19	22	U2AF2_high_active
chr1	184671945	184672130	186	EDEM3	-	20	22	U2AF2_high_active
chr1	184670631	184670678	48	EDEM3	-	21	22	U2AF2_high_active
chr1	184659371	184663606	4236	EDEM3	-	22	22	U2AF2_high_active
chr1	184006715	184006862	148	COLGALT2	-	1	14	U2AF2_low_active
chr1	184006229	184006862	634	COLGALT2	-	2	14	U2AF2_low_active
chr1	183947544	183947654	111	COLGALT2	-	3	14	U2AF2_low_active
chr1	183944231	183944348	118	COLGALT2	-	4	14	U2AF2_low_active
chr1	183942750	183942884	135	COLGALT2	-	5	14	U2AF2_low_active
chr1	183938403	183938607	205	COLGALT2	-	6	14	U2AF2_low_active
chr1	183933035	183933154	120	COLGALT2	-	7	14	U2AF2_low_active
chr1	183923896	183923972	77	COLGALT2	-	8	14	U2AF2_low_active
chr1	183920141	183920247	107	COLGALT2	-	9	14	U2AF2_low_active
chr1	183914566	183914698	133	COLGALT2	-	10	14	U2AF2_low_active
chr1	183913330	183913457	128	COLGALT2	-	11	14	U2AF2_low_active
chr1	183909715	183909921	207	COLGALT2	-	12	14	U2AF2_low_active
chr1	183904968	183908171	3204	COLGALT2	-	13	14	U2AF2_low_active
chr2	183902720	183903185	466	NCKAP1	-	1	32	U2AF2_high_active
chr1	183898796	183899423	628	COLGALT2	-	14	14	U2AF2_low_active
chr2	183889706	183889723	18	NCKAP1	-	2	32	U2AF2_high_active
chr2	183888534	183888644	111	NCKAP1	-	3	32	U2AF2_high_active
chr2	183867961	183868053	93	NCKAP1	-	4	32	U2AF2_high_active
chr2	183867702	183867758	57	NCKAP1	-	5	32	U2AF2_high_active
chr2	183866855	183866997	143	NCKAP1	-	6	32	U2AF2_high_active
chr2	183866681	183866771	91	NCKAP1	-	7	32	U2AF2_high_active
chr2	183860429	183860566	138	NCKAP1	-	8	32	U2AF2_high_active
chr2	183859567	183859615	49	NCKAP1	-	9	32	U2AF2_high_active
chr2	183853758	183853914	157	NCKAP1	-	10	32	U2AF2_high_active
chr2	183850899	183850955	57	NCKAP1	-	11	32	U2AF2_high_active
chr2	183848014	183848110	97	NCKAP1	-	12	32	U2AF2_high_active
chr2	183847549	183847655	107	NCKAP1	-	13	32	U2AF2_high_active
chr2	183845972	183846104	133	NCKAP1	-	14	32	U2AF2_high_active
chr2	183843562	183843643	82	NCKAP1	-	15	32	U2AF2_high_active
chr2	183841621	183841679	59	NCKAP1	-	16	32	U2AF2_high_active
chr4	183838464	183838539	76	DCTD	-	1	12	U2AF2_low_active
chr4	183838441	183838539	99	DCTD	-	2	12	U2AF2_low_active
chr4	183837826	183838764	939	DCTD	-	3	12	U2AF2_low_active
chr4	183837572	183837692	121	DCTD	-	4	12	U2AF2_low_active
chr4	183837439	183837692	254	DCTD	-	5	12	U2AF2_low_active
chr4	183837034	183837037	4	DCTD	-	6	12	U2AF2_low_active
chr4	183837034	183837041	8	DCTD	-	7	12	U2AF2_low_active
chr4	183836614	183836728	115	DCTD	-	8	12	U2AF2_low_active
chr4	183836076	183836211	136	DCTD	-	9	12	U2AF2_low_active
chr2	183831944	183832089	146	NCKAP1	-	17	32	U2AF2_high_active
chr2	183829404	183829536	133	NCKAP1	-	18	32	U2AF2_high_active
chr2	183826887	183827006	120	NCKAP1	-	19	32	U2AF2_high_active
chr2	183822185	183822324	140	NCKAP1	-	20	32	U2AF2_high_active
chr2	183821190	183821321	132	NCKAP1	-	21	32	U2AF2_high_active
chr2	183817841	183818059	219	NCKAP1	-	22	32	U2AF2_high_active
chr2	183817521	183817651	131	NCKAP1	-	23	32	U2AF2_high_active
chr2	183817133	183817230	98	NCKAP1	-	24	32	U2AF2_high_active
chr4	183815642	183815758	117	DCTD	-	10	12	U2AF2_low_active
chr4	183814184	183814280	97	DCTD	-	11	12	U2AF2_low_active
chr4	183811244	183812630	1387	DCTD	-	12	12	U2AF2_low_active
chr2	183806798	183806891	94	NCKAP1	-	25	32	U2AF2_high_active
chr2	183800021	183800103	83	NCKAP1	-	26	32	U2AF2_high_active
chr2	183799480	183799560	81	NCKAP1	-	27	32	U2AF2_high_active
chr2	183795423	183795516	94	NCKAP1	-	28	32	U2AF2_high_active
chr2	183793511	183793627	117	NCKAP1	-	29	32	U2AF2_high_active
chr2	183792845	183792954	110	NCKAP1	-	30	32	U2AF2_high_active
chr2	183791544	183791633	90	NCKAP1	-	31	32	U2AF2_high_active
chr2	183773843	183790546	16704	NCKAP1	-	32	32	U2AF2_high_active
chr3	183735618	183735672	55	ABCC5	-	1	34	U2AF2_low_active
chr3	183732052	183732235	184	ABCC5	-	2	34	U2AF2_low_active
chr3	183707014	183707171	158	ABCC5	-	3	34	U2AF2_low_active
chr3	183706360	183706515	156	ABCC5	-	4	34	U2AF2_low_active
chr3	183705558	183705705	148	ABCC5	-	5	34	U2AF2_low_active
chr3	183703092	183703166	75	ABCC5	-	6	34	U2AF2_low_active
chr3	183703092	183703243	152	ABCC5	-	7	34	U2AF2_low_active
chr3	183701541	183702682	1142	ABCC5	-	8	34	U2AF2_low_active
chr3	183700562	183700795	234	ABCC5	-	9	34	U2AF2_low_active
chr3	183700239	183700412	174	ABCC5	-	10	34	U2AF2_low_active
chr3	183699515	183699662	148	ABCC5	-	11	34	U2AF2_low_active
chr3	183696291	183696439	149	ABCC5	-	12	34	U2AF2_low_active
chr3	183695305	183695412	108	ABCC5	-	13	34	U2AF2_low_active
chr3	183689351	183689707	357	ABCC5	-	14	34	U2AF2_low_active
chr3	183689351	183689822	472	ABCC5	-	15	34	U2AF2_low_active
chr3	183685483	183685554	72	ABCC5	-	16	34	U2AF2_low_active
chr3	183683165	183683289	125	ABCC5	-	17	34	U2AF2_low_active
chr3	183682973	183683045	73	ABCC5	-	18	34	U2AF2_low_active
chr3	183681173	183681376	204	ABCC5	-	19	34	U2AF2_low_active
chr3	183679299	183679442	144	ABCC5	-	20	34	U2AF2_low_active
chr3	183677521	183677623	103	ABCC5	-	21	34	U2AF2_low_active
chr3	183670874	183671058	185	ABCC5	-	22	34	U2AF2_low_active
chr3	183669645	183669791	147	ABCC5	-	23	34	U2AF2_low_active
chr3	183669229	183669358	130	ABCC5	-	24	34	U2AF2_low_active
chr3	183667760	183667913	154	ABCC5	-	25	34	U2AF2_low_active
chr3	183667541	183667669	129	ABCC5	-	26	34	U2AF2_low_active
chr3	183665112	183665298	187	ABCC5	-	27	34	U2AF2_low_active
chr3	183663638	183663727	90	ABCC5	-	28	34	U2AF2_low_active
chr3	183660515	183660704	190	ABCC5	-	29	34	U2AF2_low_active
chr3	183655689	183655848	160	ABCC5	-	30	34	U2AF2_low_active
chr3	183646535	183646613	79	ABCC5	-	31	34	U2AF2_low_active
chr3	183645118	183645231	114	ABCC5	-	32	34	U2AF2_low_active
chr3	183643343	183643507	165	ABCC5	-	33	34	U2AF2_low_active
chr3	183637722	183639189	1468	ABCC5	-	34	34	U2AF2_low_active
chr3	183602510	183602668	159	PARL	-	1	11	U2AF2_high_active
chr3	183585653	183585848	196	PARL	-	2	11	U2AF2_high_active
chr3	183584413	183584553	141	PARL	-	3	11	U2AF2_high_active
chr3	183580541	183580589	49	PARL	-	4	11	U2AF2_high_active
chr3	183580485	183580589	105	PARL	-	5	11	U2AF2_high_active
chr3	183562019	183562114	96	PARL	-	6	11	U2AF2_high_active
chr3	183560086	183560235	150	PARL	-	7	11	U2AF2_high_active
chr1	183559975	183560049	75	NCF2	-	1	17	U2AF2_low_active
chr1	183559291	183559494	204	NCF2	-	2	17	U2AF2_low_active
chr1	183559291	183559594	304	NCF2	-	3	17	U2AF2_low_active
chr3	183558358	183558428	71	PARL	-	8	11	U2AF2_high_active
chr1	183556030	183556112	83	NCF2	-	4	17	U2AF2_low_active
chr3	183551512	183551613	102	PARL	-	9	11	U2AF2_high_active
chr3	183551280	183551377	98	PARL	-	10	11	U2AF2_high_active
chr3	183547059	183547497	439	PARL	-	11	11	U2AF2_high_active
chr1	183546734	183546842	109	NCF2	-	5	17	U2AF2_low_active
chr1	183543622	183543756	135	NCF2	-	6	17	U2AF2_low_active
chr3	183542935	183543365	431	MAP6D1	-	1	3	U2AF2_low_active
chr1	183542320	183542427	108	NCF2	-	7	17	U2AF2_low_active
chr1	183539915	183539974	60	NCF2	-	8	17	U2AF2_low_active
chr1	183538277	183538320	44	NCF2	-	9	17	U2AF2_low_active
chr1	183536339	183536480	142	NCF2	-	10	17	U2AF2_low_active
chr1	183536055	183536123	69	NCF2	-	11	17	U2AF2_low_active
chr3	183535782	183535899	118	MAP6D1	-	2	3	U2AF2_low_active
chr1	183534839	183534914	76	NCF2	-	12	17	U2AF2_low_active
chr3	183533710	183535224	1515	MAP6D1	-	3	3	U2AF2_low_active
chr1	183533140	183533165	26	NCF2	-	13	17	U2AF2_low_active
chr1	183532569	183532720	152	NCF2	-	14	17	U2AF2_low_active
chr1	183532330	183532441	112	NCF2	-	15	17	U2AF2_low_active
chr1	183529231	183529408	178	NCF2	-	16	17	U2AF2_low_active
chr1	183524697	183525365	669	NCF2	-	17	17	U2AF2_low_active
chr1	182921864	182922301	438	SHCBP1L	-	1	11	U2AF2_low_active
chr1	182921072	182921124	53	SHCBP1L	-	2	11	U2AF2_low_active
chr1	182920453	182920602	150	SHCBP1L	-	3	11	U2AF2_low_active
chr1	182909464	182909678	215	SHCBP1L	-	4	11	U2AF2_low_active
chr1	182908602	182908688	87	SHCBP1L	-	5	11	U2AF2_low_active
chr1	182908311	182908529	219	SHCBP1L	-	6	11	U2AF2_low_active
chr1	182898782	182898887	106	SHCBP1L	-	7	11	U2AF2_low_active
chr1	182874631	182874784	154	SHCBP1L	-	8	11	U2AF2_low_active
chr1	182873315	182873565	251	SHCBP1L	-	9	11	U2AF2_low_active
chr1	182872174	182872296	123	SHCBP1L	-	10	11	U2AF2_low_active
chr1	182869000	182869369	370	SHCBP1L	-	11	11	U2AF2_low_active
chr3	182817140	182817284	145	MCCC1	-	1	22	U2AF2_low_active
chr3	182817140	182817375	236	MCCC1	-	2	22	U2AF2_low_active
chr3	182816276	182817031	756	MCCC1	-	3	22	U2AF2_low_active
chr3	182812347	182812393	47	MCCC1	-	4	22	U2AF2_low_active
chr3	182810197	182810333	137	MCCC1	-	5	22	U2AF2_low_active
chr3	182804481	182804576	96	MCCC1	-	6	22	U2AF2_low_active
chr3	182790154	182790275	122	MCCC1	-	7	22	U2AF2_low_active
chr3	182788998	182789145	148	MCCC1	-	8	22	U2AF2_low_active
chr3	182788787	182788908	122	MCCC1	-	9	22	U2AF2_low_active
chr3	182775099	182775210	112	MCCC1	-	10	22	U2AF2_low_active
chr3	182769947	182770028	82	MCCC1	-	11	22	U2AF2_low_active
chr3	182763201	182763328	128	MCCC1	-	12	22	U2AF2_low_active
chr3	182759355	182759538	184	MCCC1	-	13	22	U2AF2_low_active
chr3	182756814	182756923	110	MCCC1	-	14	22	U2AF2_low_active
chr3	182755006	182755222	217	MCCC1	-	15	22	U2AF2_low_active
chr3	182751779	182751865	87	MCCC1	-	16	22	U2AF2_low_active
chr3	182746881	182746977	97	MCCC1	-	17	22	U2AF2_low_active
chr3	182743543	182743592	50	MCCC1	-	18	22	U2AF2_low_active
chr3	182740205	182740342	138	MCCC1	-	19	22	U2AF2_low_active
chr3	182737918	182738025	108	MCCC1	-	20	22	U2AF2_low_active
chr3	182735054	182735125	72	MCCC1	-	21	22	U2AF2_low_active
chr3	182733006	182733354	349	MCCC1	-	22	22	U2AF2_low_active
chr3	182703609	182703706	98	DCUN1D1	-	1	8	U2AF2_low_active
chr3	182698275	182698326	52	DCUN1D1	-	2	8	U2AF2_low_active
chr3	182683325	182683541	217	DCUN1D1	-	3	8	U2AF2_low_active
chr3	182681669	182681837	169	DCUN1D1	-	4	8	U2AF2_low_active
chr3	182679014	182679144	131	DCUN1D1	-	5	8	U2AF2_low_active
chr3	182665338	182665420	83	DCUN1D1	-	6	8	U2AF2_low_active
chr3	182665026	182665122	97	DCUN1D1	-	7	8	U2AF2_low_active
chr3	182655862	182662961	7100	DCUN1D1	-	8	8	U2AF2_low_active
chr1	182573351	182573524	174	RGS16	-	1	5	U2AF2_low_active
chr1	182572364	182572474	111	RGS16	-	2	5	U2AF2_low_active
[truncated: 79,879 more rows]

## Sheet: active_gene_intron
DataS2 Table 2. all introns in U2AF2-high active and U2AF2-low active genes
Chromosome	start	end	length	gene_name	strand	intron_order	total_intron_number	gene_group
chr1	249119566	249120033	468	SH3BP5L	-	1	12	U2AF2_low_active
chr1	249115461	249118951	3491	SH3BP5L	-	2	12	U2AF2_low_active
chr1	249115112	249115345	234	SH3BP5L	-	3	12	U2AF2_low_active
chr1	249111084	249114601	3518	SH3BP5L	-	4	12	U2AF2_low_active
chr1	249111084	249118951	7868	SH3BP5L	-	5	12	U2AF2_low_active
chr1	249110862	249111020	159	SH3BP5L	-	6	12	U2AF2_low_active
chr1	249109077	249110732	1656	SH3BP5L	-	7	12	U2AF2_low_active
chr1	249108810	249108909	100	SH3BP5L	-	8	12	U2AF2_low_active
chr1	249108810	249110732	1923	SH3BP5L	-	9	12	U2AF2_low_active
chr1	249107445	249108647	1203	SH3BP5L	-	10	12	U2AF2_low_active
chr1	249107362	249108647	1286	SH3BP5L	-	11	12	U2AF2_low_active
chr1	249106570	249107187	618	SH3BP5L	-	12	12	U2AF2_low_active
chr1	247494950	247495091	142	ZNF496	-	1	10	U2AF2_high_active
chr1	247493384	247494733	1350	ZNF496	-	2	10	U2AF2_high_active
chr1	247492918	247493267	350	ZNF496	-	3	10	U2AF2_high_active
chr1	247492169	247492490	322	ZNF496	-	4	10	U2AF2_high_active
chr1	247486533	247491984	5452	ZNF496	-	5	10	U2AF2_high_active
chr1	247473759	247486455	12697	ZNF496	-	6	10	U2AF2_high_active
chr1	247473109	247473625	517	ZNF496	-	7	10	U2AF2_high_active
chr1	247471891	247473000	1110	ZNF496	-	8	10	U2AF2_high_active
chr1	247471330	247471776	447	ZNF496	-	9	10	U2AF2_high_active
chr1	247464579	247471776	7198	ZNF496	-	10	10	U2AF2_high_active
chr1	247323116	247335149	12034	ZNF124	-	1	7	U2AF2_low_active
chr1	247322369	247322988	620	ZNF124	-	2	7	U2AF2_low_active
chr1	247320706	247322307	1602	ZNF124	-	3	7	U2AF2_low_active
chr1	247320520	247322307	1788	ZNF124	-	4	7	U2AF2_low_active
chr1	247320510	247322307	1798	ZNF124	-	5	7	U2AF2_low_active
chr1	247302060	247322307	20248	ZNF124	-	6	7	U2AF2_low_active
chr1	247287174	247322307	35134	ZNF124	-	7	7	U2AF2_low_active
chr1	247265416	247267498	2083	ZNF669	-	1	4	U2AF2_low_active
chr1	247265416	247267240	1825	ZNF669	-	2	4	U2AF2_low_active
chr1	247265094	247265288	195	ZNF669	-	3	4	U2AF2_low_active
chr1	247264622	247265032	411	ZNF669	-	4	4	U2AF2_low_active
chr1	247202840	247241895	39056	ZNF670	-	1	4	U2AF2_low_active
chr1	247202173	247202712	540	ZNF670	-	2	4	U2AF2_low_active
chr1	247201730	247202111	382	ZNF670	-	3	4	U2AF2_low_active
chr1	247201727	247202111	385	ZNF670	-	4	4	U2AF2_low_active
chr1	247163377	247171207	7831	ZNF695	-	1	6	U2AF2_low_active
chr1	247162743	247163213	471	ZNF695	-	2	6	U2AF2_low_active
chr1	247151558	247162649	11092	ZNF695	-	3	6	U2AF2_low_active
chr1	247131095	247151426	20332	ZNF695	-	4	6	U2AF2_low_active
chr1	247131095	247151422	20328	ZNF695	-	5	6	U2AF2_low_active
chr1	247109130	247130996	21867	ZNF695	-	6	6	U2AF2_low_active
chr1	247081680	247094609	12930	AHCTF1	-	1	39	U2AF2_high_active
chr1	247081680	247094879	13200	AHCTF1	-	2	39	U2AF2_high_active
chr1	247079698	247081551	1854	AHCTF1	-	3	39	U2AF2_high_active
chr1	247076715	247079443	2729	AHCTF1	-	4	39	U2AF2_high_active
chr1	247071061	247076533	5473	AHCTF1	-	5	39	U2AF2_high_active
chr1	247068960	247070852	1893	AHCTF1	-	6	39	U2AF2_high_active
chr1	247067336	247068842	1507	AHCTF1	-	7	39	U2AF2_high_active
chr1	247065978	247067250	1273	AHCTF1	-	8	39	U2AF2_high_active
chr1	247063772	247065826	2055	AHCTF1	-	9	39	U2AF2_high_active
chr1	247063549	247063638	90	AHCTF1	-	10	39	U2AF2_high_active
chr1	247062815	247063366	552	AHCTF1	-	11	39	U2AF2_high_active
chr1	247061639	247062752	1114	AHCTF1	-	12	39	U2AF2_high_active
chr1	247059228	247061509	2282	AHCTF1	-	13	39	U2AF2_high_active
chr1	247058051	247059136	1086	AHCTF1	-	14	39	U2AF2_high_active
chr1	247055222	247057960	2739	AHCTF1	-	15	39	U2AF2_high_active
chr1	247054363	247055080	718	AHCTF1	-	16	39	U2AF2_high_active
chr1	247053362	247054257	896	AHCTF1	-	17	39	U2AF2_high_active
chr1	247051820	247053267	1448	AHCTF1	-	18	39	U2AF2_high_active
chr1	247051536	247051695	160	AHCTF1	-	19	39	U2AF2_high_active
chr1	247050660	247051478	819	AHCTF1	-	20	39	U2AF2_high_active
chr1	247048983	247050512	1530	AHCTF1	-	21	39	U2AF2_high_active
chr1	247040605	247048794	8190	AHCTF1	-	22	39	U2AF2_high_active
chr1	247040384	247040459	76	AHCTF1	-	23	39	U2AF2_high_active
chr1	247039490	247040251	762	AHCTF1	-	24	39	U2AF2_high_active
chr1	247031114	247039338	8225	AHCTF1	-	25	39	U2AF2_high_active
chr1	247030654	247030962	309	AHCTF1	-	26	39	U2AF2_high_active
chr1	247027419	247030545	3127	AHCTF1	-	27	39	U2AF2_high_active
chr1	247025456	247027225	1770	AHCTF1	-	28	39	U2AF2_high_active
chr1	247024598	247025260	663	AHCTF1	-	29	39	U2AF2_high_active
chr1	247021117	247024200	3084	AHCTF1	-	30	39	U2AF2_high_active
chr1	247019130	247020992	1863	AHCTF1	-	31	39	U2AF2_high_active
chr1	247016602	247019031	2430	AHCTF1	-	32	39	U2AF2_high_active
chr1	247015341	247016392	1052	AHCTF1	-	33	39	U2AF2_high_active
chr1	247014745	247016392	1648	AHCTF1	-	34	39	U2AF2_high_active
chr1	247014745	247015206	462	AHCTF1	-	35	39	U2AF2_high_active
chr1	247007231	247012916	5686	AHCTF1	-	36	39	U2AF2_high_active
chr1	247006079	247007096	1018	AHCTF1	-	37	39	U2AF2_high_active
chr1	247004301	247005995	1695	AHCTF1	-	38	39	U2AF2_high_active
chr1	247004301	247005999	1699	AHCTF1	-	39	39	U2AF2_high_active
chr1	246518397	246518725	329	SMYD3	-	1	17	U2AF2_low_active
chr1	246518397	246580597	62201	SMYD3	-	2	17	U2AF2_low_active
chr1	246518397	246670355	151959	SMYD3	-	3	17	U2AF2_low_active
chr1	246498777	246518332	19556	SMYD3	-	4	17	U2AF2_low_active
chr1	246493840	246498668	4829	SMYD3	-	5	17	U2AF2_low_active
chr1	246490640	246493781	3142	SMYD3	-	6	17	U2AF2_low_active
chr1	246093240	246151695	58456	SMYD3	-	7	17	U2AF2_low_active
chr1	246093240	246490502	397263	SMYD3	-	8	17	U2AF2_low_active
chr1	246092855	246093171	317	SMYD3	-	9	17	U2AF2_low_active
chr1	246091336	246093171	1836	SMYD3	-	10	17	U2AF2_low_active
chr1	246091336	246092813	1478	SMYD3	-	11	17	U2AF2_low_active
chr1	246078943	246091232	12290	SMYD3	-	12	17	U2AF2_low_active
chr1	246027189	246078831	51643	SMYD3	-	13	17	U2AF2_low_active
chr1	246027189	246091232	64044	SMYD3	-	14	17	U2AF2_low_active
chr1	246021973	246027100	5128	SMYD3	-	15	17	U2AF2_low_active
chr1	245927452	246021797	94346	SMYD3	-	16	17	U2AF2_low_active
chr1	245912967	245927342	14376	SMYD3	-	17	17	U2AF2_low_active
chr1	245026033	245026918	886	HNRNPU	-	1	14	U2AF2_high_active
chr1	245026033	245026975	943	HNRNPU	-	2	14	U2AF2_high_active
chr1	245025837	245025920	84	HNRNPU	-	3	14	U2AF2_high_active
chr1	245023777	245025762	1986	HNRNPU	-	4	14	U2AF2_high_active
chr1	245022677	245023636	960	HNRNPU	-	5	14	U2AF2_high_active
chr1	245022144	245022576	433	HNRNPU	-	6	14	U2AF2_high_active
chr1	245021577	245022030	454	HNRNPU	-	7	14	U2AF2_high_active
chr1	245021020	245021312	293	HNRNPU	-	8	14	U2AF2_high_active
chr1	245020159	245020899	741	HNRNPU	-	9	14	U2AF2_high_active
chr1	245019928	245020029	102	HNRNPU	-	10	14	U2AF2_high_active
chr1	245019461	245019758	298	HNRNPU	-	11	14	U2AF2_high_active
chr1	245018911	245019205	295	HNRNPU	-	12	14	U2AF2_high_active
chr1	245018347	245018725	379	HNRNPU	-	13	14	U2AF2_high_active
chr1	245017806	245018274	469	HNRNPU	-	14	14	U2AF2_high_active
chr1	244601071	244614936	13866	ADSS2	-	1	13	U2AF2_high_active
chr1	244600196	244600967	772	ADSS2	-	2	13	U2AF2_high_active
chr1	244595898	244600126	4229	ADSS2	-	3	13	U2AF2_high_active
chr1	244587690	244595846	8157	ADSS2	-	4	13	U2AF2_high_active
chr1	244587363	244587622	260	ADSS2	-	5	13	U2AF2_high_active
chr1	244586219	244587254	1036	ADSS2	-	6	13	U2AF2_high_active
chr1	244583599	244586136	2538	ADSS2	-	7	13	U2AF2_high_active
chr1	244582217	244583471	1255	ADSS2	-	8	13	U2AF2_high_active
chr1	244581055	244582061	1007	ADSS2	-	9	13	U2AF2_high_active
chr1	244579381	244580929	1549	ADSS2	-	10	13	U2AF2_high_active
chr1	244574739	244579282	4544	ADSS2	-	11	13	U2AF2_high_active
chr1	244574730	244579282	4553	ADSS2	-	12	13	U2AF2_high_active
chr1	244572941	244574588	1648	ADSS2	-	13	13	U2AF2_high_active
chr1	241680617	241682890	2274	FH	-	1	9	U2AF2_high_active
chr1	241677014	241680481	3468	FH	-	2	9	U2AF2_high_active
chr1	241675444	241676902	1459	FH	-	3	9	U2AF2_high_active
chr1	241672086	241675266	3181	FH	-	4	9	U2AF2_high_active
chr1	241669469	241671902	2434	FH	-	5	9	U2AF2_high_active
chr1	241667546	241669302	1757	FH	-	6	9	U2AF2_high_active
chr1	241665871	241667341	1471	FH	-	7	9	U2AF2_high_active
chr1	241663891	241665742	1852	FH	-	8	9	U2AF2_high_active
chr1	241661271	241663736	2466	FH	-	9	9	U2AF2_high_active
chr2	240961758	240964643	2886	NDUFA10	-	1	16	U2AF2_low_active
chr2	240960830	240961588	759	NDUFA10	-	2	16	U2AF2_low_active
chr2	240960830	240964643	3814	NDUFA10	-	3	16	U2AF2_low_active
chr2	240958057	240960613	2557	NDUFA10	-	4	16	U2AF2_low_active
chr2	240954278	240957969	3692	NDUFA10	-	5	16	U2AF2_low_active
chr2	240951114	240954155	3042	NDUFA10	-	6	16	U2AF2_low_active
chr2	240946788	240951033	4246	NDUFA10	-	7	16	U2AF2_low_active
chr2	240944713	240946732	2020	NDUFA10	-	8	16	U2AF2_low_active
chr2	240929600	240944626	15027	NDUFA10	-	9	16	U2AF2_low_active
chr2	240913079	240929490	16412	NDUFA10	-	10	16	U2AF2_low_active
chr2	240900604	240944626	44023	NDUFA10	-	11	16	U2AF2_low_active
chr2	240900604	240929490	28887	NDUFA10	-	12	16	U2AF2_low_active
chr2	240852408	240944626	92219	NDUFA10	-	13	16	U2AF2_low_active
chr2	240851852	240852217	366	NDUFA10	-	14	16	U2AF2_low_active
chr2	240834732	240851665	16934	NDUFA10	-	15	16	U2AF2_low_active
chr2	240832125	240834621	2497	NDUFA10	-	16	16	U2AF2_low_active
chr2	240274614	240322671	48058	HDAC4	-	1	29	U2AF2_low_active
chr2	240274614	240322070	47457	HDAC4	-	2	29	U2AF2_low_active
chr2	240274614	240323095	48482	HDAC4	-	3	29	U2AF2_low_active
chr2	240158361	240274372	116012	HDAC4	-	4	29	U2AF2_low_active
chr2	240111774	240158288	46515	HDAC4	-	5	29	U2AF2_low_active
chr2	240098260	240111528	13269	HDAC4	-	6	29	U2AF2_low_active
chr2	240085620	240098108	12489	HDAC4	-	7	29	U2AF2_low_active
chr2	240078470	240085498	7029	HDAC4	-	8	29	U2AF2_low_active
chr2	240066411	240078347	11937	HDAC4	-	9	29	U2AF2_low_active
chr2	240061493	240066278	4786	HDAC4	-	10	29	U2AF2_low_active
chr2	240056340	240061379	5040	HDAC4	-	11	29	U2AF2_low_active
chr2	240056140	240056222	83	HDAC4	-	12	29	U2AF2_low_active
chr2	240048391	240055940	7550	HDAC4	-	13	29	U2AF2_low_active
chr2	240048376	240055940	7565	HDAC4	-	14	29	U2AF2_low_active
chr2	240037007	240048151	11145	HDAC4	-	15	29	U2AF2_low_active
chr2	240033409	240036748	3340	HDAC4	-	16	29	U2AF2_low_active
chr2	240029880	240033221	3342	HDAC4	-	17	29	U2AF2_low_active
chr2	240024593	240029745	5153	HDAC4	-	18	29	U2AF2_low_active
chr2	240016753	240024471	7719	HDAC4	-	19	29	U2AF2_low_active
chr2	240011813	240016705	4893	HDAC4	-	20	29	U2AF2_low_active
chr2	240009311	240011704	2394	HDAC4	-	21	29	U2AF2_low_active
chr2	240005939	240009254	3316	HDAC4	-	22	29	U2AF2_low_active
chr2	240003918	240005850	1933	HDAC4	-	23	29	U2AF2_low_active
chr2	240002889	240003797	909	HDAC4	-	24	29	U2AF2_low_active
chr2	239990304	240002790	12487	HDAC4	-	25	29	U2AF2_low_active
chr2	239988552	239990184	1633	HDAC4	-	26	29	U2AF2_low_active
chr2	239976530	239988417	11888	HDAC4	-	27	29	U2AF2_low_active
chr2	239975298	239976444	1147	HDAC4	-	28	29	U2AF2_low_active
chr2	239974833	239975155	323	HDAC4	-	29	29	U2AF2_low_active
chr2	239186597	239196989	10393	PER2	-	1	22	U2AF2_low_active
chr2	239185835	239186347	513	PER2	-	2	22	U2AF2_low_active
chr2	239184539	239185771	1233	PER2	-	3	22	U2AF2_low_active
chr2	239181833	239184383	2551	PER2	-	4	22	U2AF2_low_active
chr2	239180155	239181710	1556	PER2	-	5	22	U2AF2_low_active
chr2	239177616	239179952	2337	PER2	-	6	22	U2AF2_low_active
chr2	239176840	239177563	724	PER2	-	7	22	U2AF2_low_active
chr2	239174232	239176696	2465	PER2	-	8	22	U2AF2_low_active
chr2	239171700	239174152	2453	PER2	-	9	22	U2AF2_low_active
chr2	239170986	239171592	607	PER2	-	10	22	U2AF2_low_active
chr2	239170479	239170831	353	PER2	-	11	22	U2AF2_low_active
chr2	239169595	239170369	775	PER2	-	12	22	U2AF2_low_active
chr2	239168695	239169468	774	PER2	-	13	22	U2AF2_low_active
chr2	239167286	239168609	1324	PER2	-	14	22	U2AF2_low_active
chr2	239167042	239167137	96	PER2	-	15	22	U2AF2_low_active
chr2	239165728	239166916	1189	PER2	-	16	22	U2AF2_low_active
chr2	239164553	239165562	1010	PER2	-	17	22	U2AF2_low_active
chr2	239162344	239164297	1954	PER2	-	18	22	U2AF2_low_active
chr2	239160403	239161552	1150	PER2	-	19	22	U2AF2_low_active
chr2	239159385	239160239	855	PER2	-	20	22	U2AF2_low_active
chr2	239157854	239159191	1338	PER2	-	21	22	U2AF2_low_active
chr2	239155166	239157702	2537	PER2	-	22	22	U2AF2_low_active
chr2	239148389	239148465	77	HES6	-	1	5	U2AF2_low_active
chr2	239148210	239148301	92	HES6	-	2	5	U2AF2_low_active
chr2	239148204	239148301	98	HES6	-	3	5	U2AF2_low_active
chr2	239147893	239148127	235	HES6	-	4	5	U2AF2_low_active
chr2	239147893	239148167	275	HES6	-	5	5	U2AF2_low_active
chr2	239103512	239112139	8628	ILKAP	-	1	11	U2AF2_low_active
chr2	239102973	239103445	473	ILKAP	-	2	11	U2AF2_low_active
chr2	239098614	239102915	4302	ILKAP	-	3	11	U2AF2_low_active
chr2	239096899	239098493	1595	ILKAP	-	4	11	U2AF2_low_active
chr2	239093929	239096771	2843	ILKAP	-	5	11	U2AF2_low_active
chr2	239092755	239093821	1067	ILKAP	-	6	11	U2AF2_low_active
chr2	239092382	239092660	279	ILKAP	-	7	11	U2AF2_low_active
chr2	239090828	239092293	1466	ILKAP	-	8	11	U2AF2_low_active
chr2	239082295	239090705	8411	ILKAP	-	9	11	U2AF2_low_active
chr2	239079666	239082174	2509	ILKAP	-	10	11	U2AF2_low_active
chr2	239079318	239079583	266	ILKAP	-	11	11	U2AF2_low_active
chr1	236433295	236444981	11687	ERO1B	-	1	15	U2AF2_low_active
chr1	236416806	236433174	16369	ERO1B	-	2	15	U2AF2_low_active
chr1	236415392	236416721	1330	ERO1B	-	3	15	U2AF2_low_active
chr1	236413268	236415349	2082	ERO1B	-	4	15	U2AF2_low_active
chr1	236406796	236413184	6389	ERO1B	-	5	15	U2AF2_low_active
chr1	236399699	236406721	7023	ERO1B	-	6	15	U2AF2_low_active
chr1	236399136	236399577	442	ERO1B	-	7	15	U2AF2_low_active
chr1	236396140	236399088	2949	ERO1B	-	8	15	U2AF2_low_active
chr1	236393551	236396127	2577	ERO1B	-	9	15	U2AF2_low_active
chr1	236390040	236393523	3484	ERO1B	-	10	15	U2AF2_low_active
chr1	236389816	236389946	131	ERO1B	-	11	15	U2AF2_low_active
chr1	236388440	236389568	1129	ERO1B	-	12	15	U2AF2_low_active
chr1	236385311	236388369	3059	ERO1B	-	13	15	U2AF2_low_active
chr1	236384266	236385223	958	ERO1B	-	14	15	U2AF2_low_active
chr1	236381877	236384131	2255	ERO1B	-	15	15	U2AF2_low_active
chr1	235324383	235324488	106	RBM34	-	1	13	U2AF2_high_active
chr1	235323963	235324207	245	RBM34	-	2	13	U2AF2_high_active
chr1	235318428	235323825	5398	RBM34	-	3	13	U2AF2_high_active
chr1	235318428	235324207	5780	RBM34	-	4	13	U2AF2_high_active
chr1	235316081	235318195	2115	RBM34	-	5	13	U2AF2_high_active
chr1	235311763	235316020	4258	RBM34	-	6	13	U2AF2_high_active
chr1	235311763	235318195	6433	RBM34	-	7	13	U2AF2_high_active
chr1	235301490	235311718	10229	RBM34	-	8	13	U2AF2_high_active
chr1	235301256	235301405	150	RBM34	-	9	13	U2AF2_high_active
chr1	235299389	235301191	1803	RBM34	-	10	13	U2AF2_high_active
chr1	235299086	235299348	263	RBM34	-	11	13	U2AF2_high_active
chr1	235299083	235299348	266	RBM34	-	12	13	U2AF2_high_active
chr1	235295313	235298966	3654	RBM34	-	13	13	U2AF2_high_active
chr1	235285688	235291909	6222	TOMM20	-	1	4	U2AF2_high_active
chr1	235283215	235285640	2426	TOMM20	-	2	4	U2AF2_high_active
chr1	235277226	235283132	5907	TOMM20	-	3	4	U2AF2_high_active
chr1	235275424	235277082	1659	TOMM20	-	4	4	U2AF2_high_active
chr2	234762557	234763029	473	HJURP	-	1	10	U2AF2_high_active
chr2	234761267	234762489	1223	HJURP	-	2	10	U2AF2_high_active
chr2	234758506	234761210	2705	HJURP	-	3	10	U2AF2_high_active
chr2	234756108	234758408	2301	HJURP	-	4	10	U2AF2_high_active
chr2	234754467	234761210	6744	HJURP	-	5	10	U2AF2_high_active
chr2	234754467	234756042	1576	HJURP	-	6	10	U2AF2_high_active
chr2	234752930	234754373	1444	HJURP	-	7	10	U2AF2_high_active
chr2	234752930	234761210	8281	HJURP	-	8	10	U2AF2_high_active
chr2	234750852	234752850	1999	HJURP	-	9	10	U2AF2_high_active
chr2	234746299	234749254	2956	HJURP	-	10	10	U2AF2_high_active
chr1	234743599	234744240	642	IRF2BP2	-	1	2	U2AF2_high_active
chr1	234743599	234744192	594	IRF2BP2	-	2	2	U2AF2_high_active
chr1	234608558	234613918	5361	TARBP1	-	1	29	U2AF2_low_active
chr1	234607004	234608459	1456	TARBP1	-	2	29	U2AF2_low_active
chr1	234603397	234606933	3537	TARBP1	-	3	29	U2AF2_low_active
chr1	234601455	234603247	1793	TARBP1	-	4	29	U2AF2_low_active
chr1	234599681	234601401	1721	TARBP1	-	5	29	U2AF2_low_active
chr1	234596143	234599582	3440	TARBP1	-	6	29	U2AF2_low_active
chr1	234595073	234596006	934	TARBP1	-	7	29	U2AF2_low_active
chr1	234593503	234594975	1473	TARBP1	-	8	29	U2AF2_low_active
chr1	234586313	234593412	7100	TARBP1	-	9	29	U2AF2_low_active
chr1	234584326	234586173	1848	TARBP1	-	10	29	U2AF2_low_active
chr1	234582722	234584225	1504	TARBP1	-	11	29	U2AF2_low_active
chr1	234573119	234582548	9430	TARBP1	-	12	29	U2AF2_low_active
chr1	234569318	234573020	3703	TARBP1	-	13	29	U2AF2_low_active
chr1	234566048	234569155	3108	TARBP1	-	14	29	U2AF2_low_active
chr1	234565424	234565832	409	TARBP1	-	15	29	U2AF2_low_active
chr1	234565071	234565161	91	TARBP1	-	16	29	U2AF2_low_active
chr1	234563513	234564881	1369	TARBP1	-	17	29	U2AF2_low_active
chr1	234563135	234563321	187	TARBP1	-	18	29	U2AF2_low_active
chr1	234561540	234563062	1523	TARBP1	-	19	29	U2AF2_low_active
chr1	234556559	234561418	4860	TARBP1	-	20	29	U2AF2_low_active
chr1	234553980	234556447	2468	TARBP1	-	21	29	U2AF2_low_active
chr1	234546278	234553829	7552	TARBP1	-	22	29	U2AF2_low_active
chr1	234541846	234546190	4345	TARBP1	-	23	29	U2AF2_low_active
chr1	234537009	234541648	4640	TARBP1	-	24	29	U2AF2_low_active
chr1	234534300	234536926	2627	TARBP1	-	25	29	U2AF2_low_active
chr1	234529584	234534127	4544	TARBP1	-	26	29	U2AF2_low_active
chr1	234529233	234529391	159	TARBP1	-	27	29	U2AF2_low_active
chr1	234528299	234529107	809	TARBP1	-	28	29	U2AF2_low_active
chr1	234527492	234528161	670	TARBP1	-	29	29	U2AF2_low_active
chr2	234474220	234475329	1110	USP40	-	1	58	U2AF2_low_active
chr2	234474220	234474992	773	USP40	-	2	58	U2AF2_low_active
chr2	234474215	234475329	1115	USP40	-	3	58	U2AF2_low_active
chr2	234471450	234474001	2552	USP40	-	4	58	U2AF2_low_active
chr2	234469680	234471381	1702	USP40	-	5	58	U2AF2_low_active
chr2	234468571	234471381	2811	USP40	-	6	58	U2AF2_low_active
chr2	234468571	234469613	1043	USP40	-	7	58	U2AF2_low_active
chr2	234465666	234468456	2791	USP40	-	8	58	U2AF2_low_active
chr2	234463173	234465500	2328	USP40	-	9	58	U2AF2_low_active
chr2	234462858	234463025	168	USP40	-	10	58	U2AF2_low_active
chr2	234460166	234463025	2860	USP40	-	11	58	U2AF2_low_active
chr2	234460166	234462789	2624	USP40	-	12	58	U2AF2_low_active
chr2	234457876	234460021	2146	USP40	-	13	58	U2AF2_low_active
chr2	234451191	234457746	6556	USP40	-	14	58	U2AF2_low_active
chr2	234451191	234463025	11835	USP40	-	15	58	U2AF2_low_active
chr2	234451010	234457746	6737	USP40	-	16	58	U2AF2_low_active
chr2	234451010	234463025	12016	USP40	-	17	58	U2AF2_low_active
chr2	234451010	234451096	87	USP40	-	18	58	U2AF2_low_active
chr2	234449416	234450913	1498	USP40	-	19	58	U2AF2_low_active
chr2	234449413	234450913	1501	USP40	-	20	58	U2AF2_low_active
chr2	234442426	234449307	6882	USP40	-	21	58	U2AF2_low_active
chr2	234438159	234442124	3966	USP40	-	22	58	U2AF2_low_active
chr2	234438159	234442280	4122	USP40	-	23	58	U2AF2_low_active
chr2	234436225	234438076	1852	USP40	-	24	58	U2AF2_low_active
chr2	234434209	234436052	1844	USP40	-	25	58	U2AF2_low_active
chr2	234433209	234434123	915	USP40	-	26	58	U2AF2_low_active
chr2	234433209	234436052	2844	USP40	-	27	58	U2AF2_low_active
chr2	234432136	234433137	1002	USP40	-	28	58	U2AF2_low_active
chr2	234429761	234431815	2055	USP40	-	29	58	U2AF2_low_active
chr2	234428318	234429636	1319	USP40	-	30	58	U2AF2_low_active
chr2	234421269	234428259	6991	USP40	-	31	58	U2AF2_low_active
chr2	234420444	234421214	771	USP40	-	32	58	U2AF2_low_active
chr2	234418782	234420354	1573	USP40	-	33	58	U2AF2_low_active
chr2	234417821	234418694	874	USP40	-	34	58	U2AF2_low_active
chr2	234415530	234418694	3165	USP40	-	35	58	U2AF2_low_active
chr2	234408562	234418694	10133	USP40	-	36	58	U2AF2_low_active
chr2	234408562	234415431	6870	USP40	-	37	58	U2AF2_low_active
chr2	234407259	234408524	1266	USP40	-	38	58	U2AF2_low_active
chr2	234406290	234407193	904	USP40	-	39	58	U2AF2_low_active
chr2	234405479	234407193	1715	USP40	-	40	58	U2AF2_low_active
chr2	234405479	234406229	751	USP40	-	41	58	U2AF2_low_active
chr2	234402198	234405403	3206	USP40	-	42	58	U2AF2_low_active
chr2	234399908	234402070	2163	USP40	-	43	58	U2AF2_low_active
chr2	234399718	234399812	95	USP40	-	44	58	U2AF2_low_active
chr2	234398130	234398307	178	USP40	-	45	58	U2AF2_low_active
chr2	234398130	234399812	1683	USP40	-	46	58	U2AF2_low_active
chr2	234398130	234399677	1548	USP40	-	47	58	U2AF2_low_active
chr2	234396951	234398010	1060	USP40	-	48	58	U2AF2_low_active
chr2	234396663	234396884	222	USP40	-	49	58	U2AF2_low_active
chr2	234396653	234396884	232	USP40	-	50	58	U2AF2_low_active
chr2	234394624	234398010	3387	USP40	-	51	58	U2AF2_low_active
chr2	234394624	234396884	2261	USP40	-	52	58	U2AF2_low_active
chr2	234394273	234394412	140	USP40	-	53	58	U2AF2_low_active
chr2	234389944	234394176	4233	USP40	-	54	58	U2AF2_low_active
chr2	234389944	234394509	4566	USP40	-	55	58	U2AF2_low_active
chr2	234389525	234389848	324	USP40	-	56	58	U2AF2_low_active
chr2	234386150	234389848	3699	USP40	-	57	58	U2AF2_low_active
chr2	234386150	234388768	2619	USP40	-	58	58	U2AF2_low_active
chr2	232328028	232329046	1019	NCL	-	1	13	U2AF2_high_active
chr2	232326729	232327910	1182	NCL	-	2	13	U2AF2_high_active
chr2	232325578	232326250	673	NCL	-	3	13	U2AF2_high_active
chr2	232325276	232325379	104	NCL	-	4	13	U2AF2_high_active
chr2	232325005	232325188	184	NCL	-	5	13	U2AF2_high_active
chr2	232323837	232324862	1026	NCL	-	6	13	U2AF2_high_active
chr2	232323101	232323711	611	NCL	-	7	13	U2AF2_high_active
chr2	232322512	232322976	465	NCL	-	8	13	U2AF2_high_active
chr2	232321836	232322353	518	NCL	-	9	13	U2AF2_high_active
chr2	232321476	232321711	236	NCL	-	10	13	U2AF2_high_active
chr2	232320848	232321341	494	NCL	-	11	13	U2AF2_high_active
chr2	232320336	232320720	385	NCL	-	12	13	U2AF2_high_active
chr2	232319979	232320111	133	NCL	-	13	13	U2AF2_high_active
chr1	231509846	231556743	46898	EGLN1	-	1	6	U2AF2_low_active
chr1	231506445	231509725	3281	EGLN1	-	2	6	U2AF2_low_active
chr1	231503383	231509725	6343	EGLN1	-	3	6	U2AF2_low_active
chr1	231503383	231506307	2925	EGLN1	-	4	6	U2AF2_low_active
chr1	231502222	231506307	4086	EGLN1	-	5	6	U2AF2_low_active
chr1	231502222	231503314	1093	EGLN1	-	6	6	U2AF2_low_active
chr1	231155873	231175666	19794	FAM89A	-	1	1	U2AF2_low_active
chr1	229685182	229693882	8701	ABCB10	-	1	12	U2AF2_high_active
chr1	229683449	229684980	1532	ABCB10	-	2	12	U2AF2_high_active
chr1	229678119	229683245	5127	ABCB10	-	3	12	U2AF2_high_active
chr1	229676500	229677983	1484	ABCB10	-	4	12	U2AF2_high_active
chr1	229675339	229676352	1014	ABCB10	-	5	12	U2AF2_high_active
chr1	229667479	229675202	7724	ABCB10	-	6	12	U2AF2_high_active
chr1	229666156	229667382	1227	ABCB10	-	7	12	U2AF2_high_active
chr1	229663056	229665945	2890	ABCB10	-	8	12	U2AF2_high_active
chr1	229661864	229662975	1112	ABCB10	-	9	12	U2AF2_high_active
chr1	229657383	229661682	4300	ABCB10	-	10	12	U2AF2_high_active
chr1	229654623	229657338	2716	ABCB10	-	11	12	U2AF2_high_active
chr1	229654158	229654587	430	ABCB10	-	12	12	U2AF2_high_active
chr1	229641906	229643814	1909	NUP133	-	1	25	U2AF2_high_active
chr1	229637850	229641786	3937	NUP133	-	2	25	U2AF2_high_active
chr1	229636611	229637745	1135	NUP133	-	3	25	U2AF2_high_active
chr1	229635566	229636502	937	NUP133	-	4	25	U2AF2_high_active
chr1	229634054	229635430	1377	NUP133	-	5	25	U2AF2_high_active
chr1	229631795	229633882	2088	NUP133	-	6	25	U2AF2_high_active
chr1	229631313	229631638	326	NUP133	-	7	25	U2AF2_high_active
chr1	229625850	229631241	5392	NUP133	-	8	25	U2AF2_high_active
chr1	229623361	229625701	2341	NUP133	-	9	25	U2AF2_high_active
chr1	229622276	229623212	937	NUP133	-	10	25	U2AF2_high_active
chr1	229619893	229622117	2225	NUP133	-	11	25	U2AF2_high_active
chr1	229613508	229619800	6293	NUP133	-	12	25	U2AF2_high_active
chr1	229611480	229613343	1864	NUP133	-	13	25	U2AF2_high_active
chr1	229606552	229611384	4833	NUP133	-	14	25	U2AF2_high_active
chr1	229602504	229606326	3823	NUP133	-	15	25	U2AF2_high_active
chr1	229601267	229602380	1114	NUP133	-	16	25	U2AF2_high_active
chr1	229600623	229601166	544	NUP133	-	17	25	U2AF2_high_active
chr1	229599424	229600370	947	NUP133	-	18	25	U2AF2_high_active
chr1	229596517	229599289	2773	NUP133	-	19	25	U2AF2_high_active
chr1	229594044	229596357	2314	NUP133	-	20	25	U2AF2_high_active
chr1	229588391	229593907	5517	NUP133	-	21	25	U2AF2_high_active
chr1	229586353	229588271	1919	NUP133	-	22	25	U2AF2_high_active
chr1	229584938	229586271	1334	NUP133	-	23	25	U2AF2_high_active
chr1	229580750	229584872	4123	NUP133	-	24	25	U2AF2_high_active
chr1	229577788	229580660	2873	NUP133	-	25	25	U2AF2_high_active
chr1	229568875	229569750	876	ACTA1	-	1	6	U2AF2_low_active
chr1	229568628	229568733	106	ACTA1	-	2	6	U2AF2_low_active
chr1	229568179	229568302	124	ACTA1	-	3	6	U2AF2_low_active
chr1	229567933	229568016	84	ACTA1	-	4	6	U2AF2_low_active
chr1	229567650	229567740	91	ACTA1	-	5	6	U2AF2_low_active
chr1	229567390	229567467	78	ACTA1	-	6	6	U2AF2_low_active
chr1	229478261	229478658	398	CCSAP	-	1	3	U2AF2_low_active
chr1	229462754	229477845	15092	CCSAP	-	2	3	U2AF2_low_active
chr1	229461159	229462484	1326	CCSAP	-	3	3	U2AF2_low_active
chr1	228602815	228604239	1425	TRIM17	-	1	8	U2AF2_low_active
chr1	228602779	228604239	1461	TRIM17	-	2	8	U2AF2_low_active
chr1	228602779	228604087	1309	TRIM17	-	3	8	U2AF2_low_active
chr1	228601594	228602344	751	TRIM17	-	4	8	U2AF2_low_active
chr1	228598878	228601497	2620	TRIM17	-	5	8	U2AF2_low_active
chr1	228597113	228598646	1534	TRIM17	-	6	8	U2AF2_low_active
chr1	228596977	228597089	113	TRIM17	-	7	8	U2AF2_low_active
chr1	228596453	228596872	420	TRIM17	-	8	8	U2AF2_low_active
chr1	228589863	228593854	3992	TRIM11	-	1	5	U2AF2_low_active
chr1	228588896	228589766	871	TRIM11	-	2	5	U2AF2_low_active
chr1	228584867	228588664	3798	TRIM11	-	3	5	U2AF2_low_active
chr1	228584749	228584843	95	TRIM11	-	4	5	U2AF2_low_active
chr1	228582954	228584647	1694	TRIM11	-	5	5	U2AF2_low_active
chr1	228296723	228296961	239	MRPL55	-	1	14	U2AF2_low_active
chr1	228296723	228296849	127	MRPL55	-	2	14	U2AF2_low_active
chr1	228296176	228296961	786	MRPL55	-	3	14	U2AF2_low_active
chr1	228296176	228296655	480	MRPL55	-	4	14	U2AF2_low_active
chr1	228296176	228296849	674	MRPL55	-	5	14	U2AF2_low_active
chr1	228296023	228296137	115	MRPL55	-	6	14	U2AF2_low_active
chr1	228296020	228296137	118	MRPL55	-	7	14	U2AF2_low_active
chr1	228296020	228296849	830	MRPL55	-	8	14	U2AF2_low_active
chr1	228296020	228296655	636	MRPL55	-	9	14	U2AF2_low_active
chr1	228296020	228296961	942	MRPL55	-	10	14	U2AF2_low_active
chr1	228295786	228295935	150	MRPL55	-	11	14	U2AF2_low_active
chr1	228295571	228295935	365	MRPL55	-	12	14	U2AF2_low_active
chr1	228295571	228295677	107	MRPL55	-	13	14	U2AF2_low_active
chr1	228294620	228295368	749	MRPL55	-	14	14	U2AF2_low_active
chr1	228290751	228290834	84	C1orf35	-	1	9	U2AF2_low_active
chr1	228290390	228290599	210	C1orf35	-	2	9	U2AF2_low_active
chr1	228290262	228290343	82	C1orf35	-	3	9	U2AF2_low_active
chr1	228290084	228290178	95	C1orf35	-	4	9	U2AF2_low_active
chr1	228289867	228290010	144	C1orf35	-	5	9	U2AF2_low_active
chr1	228289616	228289780	165	C1orf35	-	6	9	U2AF2_low_active
chr1	228289175	228289780	606	C1orf35	-	7	9	U2AF2_low_active
chr1	228289175	228289435	261	C1orf35	-	8	9	U2AF2_low_active
chr1	228288956	228289039	84	C1orf35	-	9	9	U2AF2_low_active
chr2	228235697	228243801	8105	TM4SF20	-	1	3	U2AF2_low_active
chr2	228230961	228235630	4670	TM4SF20	-	2	3	U2AF2_low_active
chr2	228228729	228230808	2080	TM4SF20	-	3	3	U2AF2_low_active
chr1	227441857	227504705	62849	CDC42BPA	-	1	47	U2AF2_high_active
chr1	227400921	227441764	40844	CDC42BPA	-	2	47	U2AF2_high_active
chr1	227387354	227400836	13483	CDC42BPA	-	3	47	U2AF2_high_active
chr1	227381636	227387257	5622	CDC42BPA	-	4	47	U2AF2_high_active
chr1	227348338	227381486	33149	CDC42BPA	-	5	47	U2AF2_high_active
chr1	227335261	227348243	12983	CDC42BPA	-	6	47	U2AF2_high_active
chr1	227333439	227335059	1621	CDC42BPA	-	7	47	U2AF2_high_active
chr1	227330726	227333189	2464	CDC42BPA	-	8	47	U2AF2_high_active
chr1	227327444	227330645	3202	CDC42BPA	-	9	47	U2AF2_high_active
chr1	227316933	227327276	10344	CDC42BPA	-	10	47	U2AF2_high_active
chr1	227307639	227316809	9171	CDC42BPA	-	11	47	U2AF2_high_active
chr1	227300615	227307504	6890	CDC42BPA	-	12	47	U2AF2_high_active
chr1	227300124	227300371	248	CDC42BPA	-	13	47	U2AF2_high_active
chr1	227300124	227307504	7381	CDC42BPA	-	14	47	U2AF2_high_active
chr1	227288941	227300012	11072	CDC42BPA	-	15	47	U2AF2_high_active
chr1	227279693	227288692	9000	CDC42BPA	-	16	47	U2AF2_high_active
chr1	227268719	227279586	10868	CDC42BPA	-	17	47	U2AF2_high_active
chr1	227262066	227268593	6528	CDC42BPA	-	18	47	U2AF2_high_active
chr1	227261714	227261959	246	CDC42BPA	-	19	47	U2AF2_high_active
chr1	227260001	227261564	1564	CDC42BPA	-	20	47	U2AF2_high_active
chr1	227257555	227259908	2354	CDC42BPA	-	21	47	U2AF2_high_active
chr1	227256403	227257477	1075	CDC42BPA	-	22	47	U2AF2_high_active
chr1	227247113	227257477	10365	CDC42BPA	-	23	47	U2AF2_high_active
chr1	227247113	227256354	9242	CDC42BPA	-	24	47	U2AF2_high_active
chr1	227247091	227259908	12818	CDC42BPA	-	25	47	U2AF2_high_active
chr1	227239687	227247073	7387	CDC42BPA	-	26	47	U2AF2_high_active
chr1	227239687	227257477	17791	CDC42BPA	-	27	47	U2AF2_high_active
chr1	227235712	227247073	11362	CDC42BPA	-	28	47	U2AF2_high_active
chr1	227235712	227239581	3870	CDC42BPA	-	29	47	U2AF2_high_active
chr1	227235712	227257477	21766	CDC42BPA	-	30	47	U2AF2_high_active
chr1	227227938	227235627	7690	CDC42BPA	-	31	47	U2AF2_high_active
chr1	227227938	227257477	29540	CDC42BPA	-	32	47	U2AF2_high_active
chr1	227223309	227227831	4523	CDC42BPA	-	33	47	U2AF2_high_active
chr1	227222496	227223171	676	CDC42BPA	-	34	47	U2AF2_high_active
chr1	227221117	227222355	1239	CDC42BPA	-	35	47	U2AF2_high_active
chr1	227219216	227221034	1819	CDC42BPA	-	36	47	U2AF2_high_active
chr1	227218172	227218998	827	CDC42BPA	-	37	47	U2AF2_high_active
chr1	227216952	227218108	1157	CDC42BPA	-	38	47	U2AF2_high_active
chr1	227213854	227216357	2504	CDC42BPA	-	39	47	U2AF2_high_active
chr1	227211049	227213755	2707	CDC42BPA	-	40	47	U2AF2_high_active
chr1	227204752	227210963	6212	CDC42BPA	-	41	47	U2AF2_high_active
chr1	227203899	227204627	729	CDC42BPA	-	42	47	U2AF2_high_active
chr1	227198765	227203780	5016	CDC42BPA	-	43	47	U2AF2_high_active
chr1	227192813	227203780	10968	CDC42BPA	-	44	47	U2AF2_high_active
chr1	227192813	227198578	5766	CDC42BPA	-	45	47	U2AF2_high_active
chr1	227182682	227192694	10013	CDC42BPA	-	46	47	U2AF2_high_active
chr1	227182101	227182523	423	CDC42BPA	-	47	47	U2AF2_high_active
chr1	226590081	226595510	5430	PARP1	-	1	22	U2AF2_high_active
chr1	226580016	226589914	9899	PARP1	-	2	22	U2AF2_high_active
chr1	226578326	226579899	1574	PARP1	-	3	22	U2AF2_high_active
chr1	226576457	226578110	1654	PARP1	-	4	22	U2AF2_high_active
chr1	226574144	226576356	2213	PARP1	-	5	22	U2AF2_high_active
chr1	226573382	226574026	645	PARP1	-	6	22	U2AF2_high_active
chr1	226570885	226573204	2320	PARP1	-	7	22	U2AF2_high_active
chr1	226568910	226570736	1827	PARP1	-	8	22	U2AF2_high_active
chr1	226567866	226568768	903	PARP1	-	9	22	U2AF2_high_active
chr1	226567343	226567622	280	PARP1	-	10	22	U2AF2_high_active
chr1	226566976	226567273	298	PARP1	-	11	22	U2AF2_high_active
chr1	226565005	226566842	1838	PARP1	-	12	22	U2AF2_high_active
chr1	226562056	226564808	2753	PARP1	-	13	22	U2AF2_high_active
chr1	226558219	226561926	3708	PARP1	-	14	22	U2AF2_high_active
chr1	226556023	226558134	2112	PARP1	-	15	22	U2AF2_high_active
chr1	226555310	226555899	590	PARP1	-	16	22	U2AF2_high_active
chr1	226553754	226555180	1427	PARP1	-	17	22	U2AF2_high_active
chr1	226552856	226553654	799	PARP1	-	18	22	U2AF2_high_active
chr1	226551772	226552702	931	PARP1	-	19	22	U2AF2_high_active
chr1	226550862	226551643	782	PARP1	-	20	22	U2AF2_high_active
chr1	226549785	226550799	1015	PARP1	-	21	22	U2AF2_high_active
chr1	226549243	226549669	427	PARP1	-	22	22	U2AF2_high_active
chr1	226488907	226496809	7903	LIN9	-	1	21	U2AF2_high_active
chr1	226488907	226497326	8420	LIN9	-	2	21	U2AF2_high_active
chr1	226485534	226488873	3340	LIN9	-	3	21	U2AF2_high_active
chr1	226485515	226488873	3359	LIN9	-	4	21	U2AF2_high_active
chr1	226485512	226488873	3362	LIN9	-	5	21	U2AF2_high_active
chr1	226483648	226485419	1772	LIN9	-	6	21	U2AF2_high_active
chr1	226475499	226485419	9921	LIN9	-	7	21	U2AF2_high_active
chr1	226475499	226483542	8044	LIN9	-	8	21	U2AF2_high_active
chr1	226475499	226488873	13375	LIN9	-	9	21	U2AF2_high_active
chr1	226474160	226475364	1205	LIN9	-	10	21	U2AF2_high_active
chr1	226465634	226474033	8400	LIN9	-	11	21	U2AF2_high_active
chr1	226455792	226465475	9684	LIN9	-	12	21	U2AF2_high_active
chr1	226454034	226455657	1624	LIN9	-	13	21	U2AF2_high_active
chr1	226453336	226453913	578	LIN9	-	14	21	U2AF2_high_active
chr1	226438621	226453233	14613	LIN9	-	15	21	U2AF2_high_active
chr1	226438621	226453913	15293	LIN9	-	16	21	U2AF2_high_active
chr1	226426798	226438539	11742	LIN9	-	17	21	U2AF2_high_active
chr1	226426798	226453233	26436	LIN9	-	18	21	U2AF2_high_active
chr1	226421225	226426671	5447	LIN9	-	19	21	U2AF2_high_active
chr1	226420895	226421044	150	LIN9	-	20	21	U2AF2_high_active
chr1	226420308	226420796	489	LIN9	-	21	21	U2AF2_high_active
chr1	226353702	226374090	20389	ACBD3	-	1	7	U2AF2_high_active
chr1	226352631	226353559	929	ACBD3	-	2	7	U2AF2_high_active
chr1	226349391	226352489	3099	ACBD3	-	3	7	U2AF2_high_active
chr1	226347060	226349231	2172	ACBD3	-	4	7	U2AF2_high_active
chr1	226342535	226346884	4350	ACBD3	-	5	7	U2AF2_high_active
chr1	226340321	226342347	2027	ACBD3	-	6	7	U2AF2_high_active
chr1	226334523	226340035	5513	ACBD3	-	7	7	U2AF2_high_active
chr1	226183085	226186893	3809	SDE2	-	1	6	U2AF2_high_active
chr1	226180704	226182966	2263	SDE2	-	2	6	U2AF2_high_active
chr1	226180269	226180591	323	SDE2	-	3	6	U2AF2_high_active
chr1	226179065	226180098	1034	SDE2	-	4	6	U2AF2_high_active
chr1	226176090	226178943	2854	SDE2	-	5	6	U2AF2_high_active
chr1	226173225	226175596	2372	SDE2	-	6	6	U2AF2_high_active
chr1	226111472	226111743	272	PYCR2	-	1	7	U2AF2_high_active
chr1	226110084	226111400	1317	PYCR2	-	2	7	U2AF2_high_active
chr1	226109780	226109903	124	PYCR2	-	3	7	U2AF2_high_active
chr1	226109345	226109903	559	PYCR2	-	4	7	U2AF2_high_active
chr1	226109345	226109557	213	PYCR2	-	5	7	U2AF2_high_active
chr1	226109072	226109251	180	PYCR2	-	6	7	U2AF2_high_active
chr1	226108321	226108907	587	PYCR2	-	7	7	U2AF2_high_active
chr1	225611792	225615655	3864	LBR	-	1	14	U2AF2_high_active
chr1	225611792	225616407	4616	LBR	-	2	14	U2AF2_high_active
chr1	225609980	225611612	1633	LBR	-	3	14	U2AF2_high_active
chr1	225607501	225609778	2278	LBR	-	4	14	U2AF2_high_active
chr1	225607155	225607416	262	LBR	-	5	14	U2AF2_high_active
chr1	225605883	225606964	1082	LBR	-	6	14	U2AF2_high_active
chr1	225603035	225605685	2651	LBR	-	7	14	U2AF2_high_active
chr1	225600348	225602979	2632	LBR	-	8	14	U2AF2_high_active
chr1	225599143	225600155	1013	LBR	-	9	14	U2AF2_high_active
chr1	225598119	225599038	920	LBR	-	10	14	U2AF2_high_active
chr1	225594535	225597992	3458	LBR	-	11	14	U2AF2_high_active
chr1	225592409	225594365	1957	LBR	-	12	14	U2AF2_high_active
chr1	225592229	225592327	99	LBR	-	13	14	U2AF2_high_active
chr1	225591166	225592105	940	LBR	-	14	14	U2AF2_high_active
chr2	225422574	225434405	11832	CUL3	-	1	17	U2AF2_low_active
chr2	225422574	225449660	27087	CUL3	-	2	17	U2AF2_low_active
chr2	225400359	225422375	22017	CUL3	-	3	17	U2AF2_low_active
chr2	225400359	225449660	49302	CUL3	-	4	17	U2AF2_low_active
chr2	225379490	225400244	20755	CUL3	-	5	17	U2AF2_low_active
chr2	225378356	225379328	973	CUL3	-	6	17	U2AF2_low_active
chr2	225376300	225378240	1941	CUL3	-	7	17	U2AF2_low_active
chr2	225371721	225376070	4350	CUL3	-	8	17	U2AF2_low_active
chr2	225370850	225371574	725	CUL3	-	9	17	U2AF2_low_active
chr2	225368540	225370672	2133	CUL3	-	10	17	U2AF2_low_active
chr2	225367790	225368368	579	CUL3	-	11	17	U2AF2_low_active
chr2	225365205	225367681	2477	CUL3	-	12	17	U2AF2_low_active
chr2	225362567	225365079	2513	CUL3	-	13	17	U2AF2_low_active
chr2	225360684	225362469	1786	CUL3	-	14	17	U2AF2_low_active
chr2	225346796	225360548	13753	CUL3	-	15	17	U2AF2_low_active
chr2	225343063	225346608	3546	CUL3	-	16	17	U2AF2_low_active
chr2	225339094	225342916	3823	CUL3	-	17	17	U2AF2_low_active
chr2	225265223	225265753	531	FAM124B	-	1	3	U2AF2_low_active
chr2	225244926	225265753	20828	FAM124B	-	2	3	U2AF2_low_active
chr2	225244926	225265097	20172	FAM124B	-	3	3	U2AF2_low_active
chr1	224514167	224517772	3606	NVL	-	1	27	U2AF2_high_active
chr1	224505633	224517772	12140	NVL	-	2	27	U2AF2_high_active
chr1	224505633	224514092	8460	NVL	-	3	27	U2AF2_high_active
chr1	224505496	224505579	84	NVL	-	4	27	U2AF2_high_active
chr1	224499560	224505395	5836	NVL	-	5	27	U2AF2_high_active
chr1	224495966	224499501	3536	NVL	-	6	27	U2AF2_high_active
chr1	224492869	224505395	12527	NVL	-	7	27	U2AF2_high_active
chr1	224492869	224499501	6633	NVL	-	8	27	U2AF2_high_active
chr1	224492869	224495692	2824	NVL	-	9	27	U2AF2_high_active
chr1	224492515	224492735	221	NVL	-	10	27	U2AF2_high_active
chr1	224491560	224492437	878	NVL	-	11	27	U2AF2_high_active
chr1	224489474	224491424	1951	NVL	-	12	27	U2AF2_high_active
chr1	224488366	224489392	1027	NVL	-	13	27	U2AF2_high_active
chr1	224488366	224491424	3059	NVL	-	14	27	U2AF2_high_active
chr1	224484321	224488263	3943	NVL	-	15	27	U2AF2_high_active
chr1	224482114	224484202	2089	NVL	-	16	27	U2AF2_high_active
chr1	224477436	224481968	4533	NVL	-	17	27	U2AF2_high_active
chr1	224475696	224477185	1490	NVL	-	18	27	U2AF2_high_active
chr1	224473833	224475476	1644	NVL	-	19	27	U2AF2_high_active
chr1	224468888	224473727	4840	NVL	-	20	27	U2AF2_high_active
chr1	224463161	224468824	5664	NVL	-	21	27	U2AF2_high_active
chr1	224455836	224463040	7205	NVL	-	22	27	U2AF2_high_active
chr1	224438021	224455735	17715	NVL	-	23	27	U2AF2_high_active
chr1	224424285	224437913	13629	NVL	-	24	27	U2AF2_high_active
chr1	224420992	224424207	3216	NVL	-	25	27	U2AF2_high_active
chr1	224418999	224420902	1904	NVL	-	26	27	U2AF2_high_active
chr1	224415373	224418927	3555	NVL	-	27	27	U2AF2_high_active
chr1	224009070	224033355	24286	TP53BP2	-	1	19	U2AF2_high_active
chr1	224006040	224008921	2882	TP53BP2	-	2	19	U2AF2_high_active
chr1	224002056	224008921	6866	TP53BP2	-	3	19	U2AF2_high_active
chr1	224002056	224005907	3852	TP53BP2	-	4	19	U2AF2_high_active
chr1	223998216	224001941	3726	TP53BP2	-	5	19	U2AF2_high_active
chr1	223994650	223998132	3483	TP53BP2	-	6	19	U2AF2_high_active
chr1	223992051	223994547	2497	TP53BP2	-	7	19	U2AF2_high_active
chr1	223991155	223991875	721	TP53BP2	-	8	19	U2AF2_high_active
chr1	223990598	223990972	375	TP53BP2	-	9	19	U2AF2_high_active
chr1	223990047	223990432	386	TP53BP2	-	10	19	U2AF2_high_active
chr1	223988513	223989817	1305	TP53BP2	-	11	19	U2AF2_high_active
chr1	223987750	223988401	652	TP53BP2	-	12	19	U2AF2_high_active
chr1	223986380	223987600	1221	TP53BP2	-	13	19	U2AF2_high_active
chr1	223984293	223985916	1624	TP53BP2	-	14	19	U2AF2_high_active
chr1	223981143	223983516	2374	TP53BP2	-	15	19	U2AF2_high_active
chr1	223980225	223981004	780	TP53BP2	-	16	19	U2AF2_high_active
chr1	223976877	223980090	3214	TP53BP2	-	17	19	U2AF2_high_active
chr1	223972017	223976709	4693	TP53BP2	-	18	19	U2AF2_high_active
chr1	223968597	223971816	3220	TP53BP2	-	19	19	U2AF2_high_active
chr2	223513515	223520734	7220	FARSB	-	1	18	U2AF2_high_active
chr2	223511716	223513458	1743	FARSB	-	2	18	U2AF2_high_active
chr2	223507725	223513458	5734	FARSB	-	3	18	U2AF2_high_active
chr2	223507725	223511519	3795	FARSB	-	4	18	U2AF2_high_active
chr2	223505651	223507569	1919	FARSB	-	5	18	U2AF2_high_active
chr2	223504415	223505580	1166	FARSB	-	6	18	U2AF2_high_active
chr2	223499261	223504298	5038	FARSB	-	7	18	U2AF2_high_active
chr2	223498027	223499109	1083	FARSB	-	8	18	U2AF2_high_active
chr2	223496394	223497917	1524	FARSB	-	9	18	U2AF2_high_active
chr2	223494894	223496322	1429	FARSB	-	10	18	U2AF2_high_active
chr2	223493608	223494831	1224	FARSB	-	11	18	U2AF2_high_active
chr2	223489495	223493555	4061	FARSB	-	12	18	U2AF2_high_active
chr2	223489199	223489432	234	FARSB	-	13	18	U2AF2_high_active
chr2	223488450	223488990	541	FARSB	-	14	18	U2AF2_high_active
chr2	223484457	223488368	3912	FARSB	-	15	18	U2AF2_high_active
chr2	223478648	223484363	5716	FARSB	-	16	18	U2AF2_high_active
chr2	223464803	223478529	13727	FARSB	-	17	18	U2AF2_high_active
chr2	223436742	223464646	27905	FARSB	-	18	18	U2AF2_high_active
chr1	222761908	222763068	1161	TAF1A	-	1	12	U2AF2_high_active
chr1	222757640	222761784	4145	TAF1A	-	2	12	U2AF2_high_active
chr1	222753215	222757469	4255	TAF1A	-	3	12	U2AF2_high_active
chr1	222753215	222761784	8570	TAF1A	-	4	12	U2AF2_high_active
chr1	222750986	222753100	2115	TAF1A	-	5	12	U2AF2_high_active
chr1	222744008	222750786	6779	TAF1A	-	6	12	U2AF2_high_active
chr1	222743011	222743876	866	TAF1A	-	7	12	U2AF2_high_active
chr1	222737468	222742851	5384	TAF1A	-	8	12	U2AF2_high_active
chr1	222736639	222737400	762	TAF1A	-	9	12	U2AF2_high_active
chr1	222734861	222736514	1654	TAF1A	-	10	12	U2AF2_high_active
chr1	222732115	222734705	2591	TAF1A	-	11	12	U2AF2_high_active
chr1	222731611	222731964	354	TAF1A	-	12	12	U2AF2_high_active
chr1	222717532	222721065	3534	HHIPL2	-	1	8	U2AF2_low_active
chr1	222715498	222716878	1381	HHIPL2	-	2	8	U2AF2_low_active
chr1	222713684	222715353	1670	HHIPL2	-	3	8	U2AF2_low_active
chr1	222712117	222713351	1235	HHIPL2	-	4	8	U2AF2_low_active
chr1	222705454	222711989	6536	HHIPL2	-	5	8	U2AF2_low_active
chr1	222700393	222705307	4915	HHIPL2	-	6	8	U2AF2_low_active
chr1	222697037	222700310	3274	HHIPL2	-	7	8	U2AF2_low_active
chr1	222696230	222696953	724	HHIPL2	-	8	8	U2AF2_low_active
chr1	221913130	221915322	2193	DUSP10	-	1	5	U2AF2_low_active
chr1	221879809	221910184	30376	DUSP10	-	2	5	U2AF2_low_active
chr1	221879809	221912275	32467	DUSP10	-	3	5	U2AF2_low_active
chr1	221879809	221915322	35514	DUSP10	-	4	5	U2AF2_low_active
chr1	221876020	221879436	3417	DUSP10	-	5	5	U2AF2_low_active
chr2	220253471	220253555	85	DNPEP	-	1	22	U2AF2_low_active
chr1	220253197	220263027	9831	BPNT1	-	1	11	U2AF2_high_active
chr2	220251886	220251999	114	DNPEP	-	2	22	U2AF2_low_active
chr2	220251886	220252297	412	DNPEP	-	3	22	U2AF2_low_active
chr2	220251886	220252480	595	DNPEP	-	4	22	U2AF2_low_active
chr2	220251886	220253423	1538	DNPEP	-	5	22	U2AF2_low_active
chr2	220251886	220264587	12702	DNPEP	-	6	22	U2AF2_low_active
chr2	220251703	220251791	89	DNPEP	-	7	22	U2AF2_low_active
chr2	220251671	220251791	121	DNPEP	-	8	22	U2AF2_low_active
chr2	220251501	220251613	113	DNPEP	-	9	22	U2AF2_low_active
chr2	220251134	220251386	253	DNPEP	-	10	22	U2AF2_low_active
chr2	220250821	220251007	187	DNPEP	-	11	22	U2AF2_low_active
chr2	220250429	220250689	261	DNPEP	-	12	22	U2AF2_low_active
chr2	220250254	220250352	99	DNPEP	-	13	22	U2AF2_low_active
chr2	220249166	220250145	980	DNPEP	-	14	22	U2AF2_low_active
chr2	220249166	220250352	1187	DNPEP	-	15	22	U2AF2_low_active
chr2	220249166	220250689	1524	DNPEP	-	16	22	U2AF2_low_active
chr2	220247937	220249087	1151	DNPEP	-	17	22	U2AF2_low_active
chr1	220247414	220263027	15614	BPNT1	-	2	11	U2AF2_high_active
chr1	220247414	220253068	5655	BPNT1	-	3	11	U2AF2_high_active
chr1	220247414	220262985	15572	BPNT1	-	4	11	U2AF2_high_active
chr2	220246862	220247852	991	DNPEP	-	18	22	U2AF2_low_active
chr2	220246307	220246700	394	DNPEP	-	19	22	U2AF2_low_active
chr1	220246300	220247308	1009	BPNT1	-	5	11	U2AF2_high_active
chr2	220246159	220246266	108	DNPEP	-	20	22	U2AF2_low_active
chr1	220242775	220246191	3417	BPNT1	-	6	11	U2AF2_high_active
chr1	220242775	220247308	4534	BPNT1	-	7	11	U2AF2_high_active
chr1	220240736	220242725	1990	BPNT1	-	8	11	U2AF2_high_active
chr2	220239745	220246056	6312	DNPEP	-	21	22	U2AF2_low_active
chr2	220239065	220239576	512	DNPEP	-	22	22	U2AF2_low_active
chr1	220236297	220240643	4347	BPNT1	-	9	11	U2AF2_high_active
chr1	220233134	220236098	2965	BPNT1	-	10	11	U2AF2_high_active
chr1	220232335	220233027	693	BPNT1	-	11	11	U2AF2_high_active
chr1	220213612	220219684	6073	EPRS1	-	1	31	U2AF2_high_active
chr1	220208356	220213526	5171	EPRS1	-	2	31	U2AF2_high_active
chr1	220207001	220208255	1255	EPRS1	-	3	31	U2AF2_high_active
chr1	220205869	220206843	975	EPRS1	-	4	31	U2AF2_high_active
chr1	220203823	220205728	1906	EPRS1	-	5	31	U2AF2_high_active
chr1	220198601	220203727	5127	EPRS1	-	6	31	U2AF2_high_active
chr1	220197799	220198473	675	EPRS1	-	7	31	U2AF2_high_active
chr1	220195861	220197605	1745	EPRS1	-	8	31	U2AF2_high_active
chr1	220193564	220195688	2125	EPRS1	-	9	31	U2AF2_high_active
chr1	220192422	220193329	908	EPRS1	-	10	31	U2AF2_high_active
chr1	220191851	220192336	486	EPRS1	-	11	31	U2AF2_high_active
chr1	220184399	220191790	7392	EPRS1	-	12	31	U2AF2_high_active
chr1	220180681	220184287	3607	EPRS1	-	13	31	U2AF2_high_active
chr1	220179656	220180543	888	EPRS1	-	14	31	U2AF2_high_active
chr1	220178703	220179447	745	EPRS1	-	15	31	U2AF2_high_active
chr1	220174598	220178589	3992	EPRS1	-	16	31	U2AF2_high_active
chr1	220170685	220174479	3795	EPRS1	-	17	31	U2AF2_high_active
chr1	220162166	220170324	8159	EPRS1	-	18	31	U2AF2_high_active
chr1	220160747	220161931	1185	EPRS1	-	19	31	U2AF2_high_active
chr1	220157600	220160483	2884	EPRS1	-	20	31	U2AF2_high_active
chr1	220156741	220157547	807	EPRS1	-	21	31	U2AF2_high_active
chr1	220156187	220156530	344	EPRS1	-	22	31	U2AF2_high_active
chr1	220154800	220156113	1314	EPRS1	-	23	31	U2AF2_high_active
chr1	220154200	220154719	520	EPRS1	-	24	31	U2AF2_high_active
chr1	220153583	220154097	515	EPRS1	-	25	31	U2AF2_high_active
chr1	220152958	220153426	469	EPRS1	-	26	31	U2AF2_high_active
chr1	220152062	220152759	698	EPRS1	-	27	31	U2AF2_high_active
chr1	220146741	220151887	5147	EPRS1	-	28	31	U2AF2_high_active
chr1	220145490	220146579	1090	EPRS1	-	29	31	U2AF2_high_active
chr1	220142465	220145410	2946	EPRS1	-	30	31	U2AF2_high_active
chr1	220142299	220142399	101	EPRS1	-	31	31	U2AF2_high_active
chr1	220100486	220101142	657	SLC30A10	-	1	5	U2AF2_high_active
chr1	220100448	220101142	695	SLC30A10	-	2	5	U2AF2_high_active
chr1	220100448	220131909	31462	SLC30A10	-	3	5	U2AF2_high_active
chr1	220091837	220100369	8533	SLC30A10	-	4	5	U2AF2_high_active
chr1	220089291	220091596	2306	SLC30A10	-	5	5	U2AF2_high_active
chr2	216299548	216300377	830	FN1	-	1	50	U2AF2_high_active
chr2	216298185	216299418	1234	FN1	-	2	50	U2AF2_high_active
chr2	216296688	216298046	1359	FN1	-	3	50	U2AF2_high_active
chr2	216295576	216296555	980	FN1	-	4	50	U2AF2_high_active
chr2	216293062	216295437	2376	FN1	-	5	50	U2AF2_high_active
chr2	216290009	216292902	2894	FN1	-	6	50	U2AF2_high_active
chr2	216289049	216289816	768	FN1	-	7	50	U2AF2_high_active
chr2	216288250	216288868	619	FN1	-	8	50	U2AF2_high_active
chr2	216286967	216288072	1106	FN1	-	9	50	U2AF2_high_active
chr2	216285525	216286813	1289	FN1	-	10	50	U2AF2_high_active
chr2	216284109	216285395	1287	FN1	-	11	50	U2AF2_high_active
chr2	216279682	216283964	4283	FN1	-	12	50	U2AF2_high_active
chr2	216274838	216279559	4722	FN1	-	13	50	U2AF2_high_active
chr2	216274463	216274656	194	FN1	-	14	50	U2AF2_high_active
chr2	216273150	216274285	1136	FN1	-	15	50	U2AF2_high_active
chr2	216272921	216273020	100	FN1	-	16	50	U2AF2_high_active
chr2	216272045	216272830	786	FN1	-	17	50	U2AF2_high_active
chr2	216271234	216271849	616	FN1	-	18	50	U2AF2_high_active
chr2	216269379	216270960	1582	FN1	-	19	50	U2AF2_high_active
chr2	216264075	216269111	5037	FN1	-	20	50	U2AF2_high_active
chr2	216262572	216263979	1408	FN1	-	21	50	U2AF2_high_active
chr2	216261947	216262402	456	FN1	-	22	50	U2AF2_high_active
chr2	216259443	216261859	2417	FN1	-	23	50	U2AF2_high_active
chr2	216257927	216259250	1324	FN1	-	24	50	U2AF2_high_active
chr2	216256538	216257653	1116	FN1	-	25	50	U2AF2_high_active
chr2	216256538	216259250	2713	FN1	-	26	50	U2AF2_high_active
chr2	216253025	216256354	3330	FN1	-	27	50	U2AF2_high_active
chr2	216251682	216252934	1253	FN1	-	28	50	U2AF2_high_active
chr2	216249700	216251411	1712	FN1	-	29	50	U2AF2_high_active
chr2	216248908	216249582	675	FN1	-	30	50	U2AF2_high_active
chr2	216248207	216248742	536	FN1	-	31	50	U2AF2_high_active
chr2	216247049	216248050	1002	FN1	-	32	50	U2AF2_high_active
chr2	216245804	216246934	1131	FN1	-	33	50	U2AF2_high_active
chr2	216244041	216245533	1493	FN1	-	34	50	U2AF2_high_active
chr2	216244041	216246934	2894	FN1	-	35	50	U2AF2_high_active
chr2	216242986	216243852	867	FN1	-	36	50	U2AF2_high_active
chr2	216241398	216242897	1500	FN1	-	37	50	U2AF2_high_active
chr2	216240442	216241220	779	FN1	-	38	50	U2AF2_high_active
chr2	216240117	216240351	235	FN1	-	39	50	U2AF2_high_active
chr2	216238135	216239936	1802	FN1	-	40	50	U2AF2_high_active
chr2	216237099	216238044	946	FN1	-	41	50	U2AF2_high_active
chr2	216237024	216238044	1021	FN1	-	42	50	U2AF2_high_active
chr2	216236739	216236831	93	FN1	-	43	50	U2AF2_high_active
chr2	216236739	216238044	1306	FN1	-	44	50	U2AF2_high_active
chr2	216235156	216236631	1476	FN1	-	45	50	U2AF2_high_active
chr2	216232751	216235016	2266	FN1	-	46	50	U2AF2_high_active
chr2	216230354	216232585	2232	FN1	-	47	50	U2AF2_high_active
chr2	216229709	216230227	519	FN1	-	48	50	U2AF2_high_active
chr2	216226803	216229601	2799	FN1	-	49	50	U2AF2_high_active
chr2	216226350	216226691	342	FN1	-	50	50	U2AF2_high_active
chr2	215661842	215674135	12294	BARD1	-	1	17	U2AF2_low_active
chr2	215657170	215661784	4615	BARD1	-	2	17	U2AF2_low_active
chr2	215657170	215674135	16966	BARD1	-	3	17	U2AF2_low_active
chr2	215646234	215657020	10787	BARD1	-	4	17	U2AF2_low_active
chr2	215646234	215661784	15551	BARD1	-	5	17	U2AF2_low_active
chr2	215646234	215674135	27902	BARD1	-	6	17	U2AF2_low_active
chr2	215634037	215645283	11247	BARD1	-	7	17	U2AF2_low_active
chr2	215634037	215657020	22984	BARD1	-	8	17	U2AF2_low_active
chr2	215632379	215633955	1577	BARD1	-	9	17	U2AF2_low_active
chr2	215617280	215632205	14926	BARD1	-	10	17	U2AF2_low_active
chr2	215617280	215661784	44505	BARD1	-	11	17	U2AF2_low_active
chr2	215617280	215674135	56856	BARD1	-	12	17	U2AF2_low_active
chr2	215610579	215617170	6592	BARD1	-	13	17	U2AF2_low_active
chr2	215609884	215610445	562	BARD1	-	14	17	U2AF2_low_active
chr2	215595233	215609790	14558	BARD1	-	15	17	U2AF2_low_active
chr2	215595233	215657020	61788	BARD1	-	16	17	U2AF2_low_active
chr2	215593733	215595134	1402	BARD1	-	17	17	U2AF2_low_active
chr1	212587423	212588063	641	PACC1	-	1	14	U2AF2_high_active
chr1	212583864	212587239	3376	PACC1	-	2	14	U2AF2_high_active
chr1	212583864	212588063	4200	PACC1	-	3	14	U2AF2_high_active
chr1	212583864	212588186	4323	PACC1	-	4	14	U2AF2_high_active
chr1	212560443	212583766	23324	PACC1	-	5	14	U2AF2_high_active
chr1	212558768	212560232	1465	PACC1	-	6	14	U2AF2_high_active
chr1	212558768	212583766	24999	PACC1	-	7	14	U2AF2_high_active
chr1	212553380	212558615	5236	PACC1	-	8	14	U2AF2_high_active
chr1	212551049	212553236	2188	PACC1	-	9	14	U2AF2_high_active
chr1	212550227	212550903	677	PACC1	-	10	14	U2AF2_high_active
chr1	212548643	212550903	2261	PACC1	-	11	14	U2AF2_high_active
chr1	212548643	212553236	4594	PACC1	-	12	14	U2AF2_high_active
chr1	212548643	212550135	1493	PACC1	-	13	14	U2AF2_high_active
chr1	212538719	212548534	9816	PACC1	-	14	14	U2AF2_high_active
chr1	212003673	212003914	242	LPGAT1	-	1	12	U2AF2_low_active
chr1	212002666	212003386	721	LPGAT1	-	2	12	U2AF2_low_active
chr1	212002666	212002791	126	LPGAT1	-	3	12	U2AF2_low_active
chr1	212002666	212003524	859	LPGAT1	-	4	12	U2AF2_low_active
chr1	212002666	212003914	1249	LPGAT1	-	5	12	U2AF2_low_active
chr1	212002662	212003524	863	LPGAT1	-	6	12	U2AF2_low_active
chr1	211966533	212002400	35868	LPGAT1	-	7	12	U2AF2_low_active
chr1	211961070	211966413	5344	LPGAT1	-	8	12	U2AF2_low_active
chr1	211956845	211960973	4129	LPGAT1	-	9	12	U2AF2_low_active
chr1	211952387	211956570	4184	LPGAT1	-	10	12	U2AF2_low_active
chr1	211924410	211952259	27850	LPGAT1	-	11	12	U2AF2_low_active
chr1	211923393	211924302	910	LPGAT1	-	12	12	U2AF2_low_active
chr1	211847856	211848725	870	NEK2	-	1	8	U2AF2_high_active
chr1	211847066	211847637	572	NEK2	-	2	8	U2AF2_high_active
chr1	211844627	211846824	2198	NEK2	-	3	8	U2AF2_high_active
chr1	211843750	211844543	794	NEK2	-	4	8	U2AF2_high_active
chr1	211842675	211843622	948	NEK2	-	5	8	U2AF2_high_active
chr1	211840574	211842454	1881	NEK2	-	6	8	U2AF2_high_active
chr1	211836995	211840447	3453	NEK2	-	7	8	U2AF2_high_active
chr1	211832055	211840447	8393	NEK2	-	8	8	U2AF2_high_active
chr1	211749632	211751332	1701	SLC30A1	-	1	1	U2AF2_low_active
chr1	209975389	209979291	3903	IRF6	-	1	9	U2AF2_low_active
chr1	209974762	209975316	555	IRF6	-	2	9	U2AF2_low_active
chr1	209969898	209979291	9394	IRF6	-	3	9	U2AF2_low_active
chr1	209969898	209974584	4687	IRF6	-	4	9	U2AF2_low_active
chr1	209968764	209969692	929	IRF6	-	5	9	U2AF2_low_active
chr1	209965773	209968634	2862	IRF6	-	6	9	U2AF2_low_active
chr1	209964233	209965613	1381	IRF6	-	7	9	U2AF2_low_active
chr1	209963131	209963839	709	IRF6	-	8	9	U2AF2_low_active
chr1	209961990	209963011	1022	IRF6	-	9	9	U2AF2_low_active
chr2	209118684	209118754	71	IDH1	-	1	11	U2AF2_high_active
chr2	209118684	209119066	383	IDH1	-	2	11	U2AF2_high_active
chr2	209118684	209119662	979	IDH1	-	3	11	U2AF2_high_active
chr2	209116292	209118609	2318	IDH1	-	4	11	U2AF2_high_active
chr2	209113385	209116153	2769	IDH1	-	5	11	U2AF2_high_active
chr2	209110149	209113092	2944	IDH1	-	6	11	U2AF2_high_active
chr2	209108329	209110042	1714	IDH1	-	7	11	U2AF2_high_active
chr2	209106870	209108150	1281	IDH1	-	8	11	U2AF2_high_active
chr2	209104728	209106717	1990	IDH1	-	9	11	U2AF2_high_active
chr2	209103958	209104586	629	IDH1	-	10	11	U2AF2_high_active
chr2	209101894	209103794	1901	IDH1	-	11	11	U2AF2_high_active
chr2	208633719	208633988	270	FZD5	-	1	1	U2AF2_low_active
chr1	207201025	207205923	4899	C1orf116	-	1	4	U2AF2_low_active
chr1	207198410	207205923	7514	C1orf116	-	2	4	U2AF2_low_active
chr1	207198410	207200838	2429	C1orf116	-	3	4	U2AF2_low_active
chr1	207196826	207198231	1406	C1orf116	-	4	4	U2AF2_low_active
chr2	206927969	206950624	22656	INO80D	-	1	10	U2AF2_low_active
chr2	206927770	206927874	105	INO80D	-	2	10	U2AF2_low_active
chr2	206921668	206927522	5855	INO80D	-	3	10	U2AF2_low_active
chr2	206911337	206920921	9585	INO80D	-	4	10	U2AF2_low_active
chr2	206893060	206911227	18168	INO80D	-	5	10	U2AF2_low_active
chr2	206884570	206892834	8265	INO80D	-	6	10	U2AF2_low_active
chr2	206882538	206884459	1922	INO80D	-	7	10	U2AF2_low_active
chr2	206874519	206882403	7885	INO80D	-	8	10	U2AF2_low_active
chr2	206872166	206874300	2135	INO80D	-	9	10	U2AF2_low_active
chr2	206870258	206872007	1750	INO80D	-	10	10	U2AF2_low_active
chr1	206784728	206785639	912	EIF2D	-	1	15	U2AF2_high_active
chr1	206782813	206784536	1724	EIF2D	-	2	15	U2AF2_high_active
chr1	206781680	206782728	1049	EIF2D	-	3	15	U2AF2_high_active
chr1	206778861	206781588	2728	EIF2D	-	4	15	U2AF2_high_active
chr1	206776559	206778752	2194	EIF2D	-	5	15	U2AF2_high_active
chr1	206775808	206776304	497	EIF2D	-	6	15	U2AF2_high_active
chr1	206773663	206778752	5090	EIF2D	-	7	15	U2AF2_high_active
chr1	206773663	206775689	2027	EIF2D	-	8	15	U2AF2_high_active
chr1	206773191	206773616	426	EIF2D	-	9	15	U2AF2_high_active
chr1	206772967	206773086	120	EIF2D	-	10	15	U2AF2_high_active
chr1	206772447	206772816	370	EIF2D	-	11	15	U2AF2_high_active
chr1	206770546	206772356	1811	EIF2D	-	12	15	U2AF2_high_active
chr1	206769188	206770449	1262	EIF2D	-	13	15	U2AF2_high_active
chr1	206767143	206769066	1924	EIF2D	-	14	15	U2AF2_high_active
chr1	206765178	206766967	1790	EIF2D	-	15	15	U2AF2_high_active
chr1	205780216	205781935	1720	SLC41A1	-	1	10	U2AF2_low_active
chr1	205770189	205779197	9009	SLC41A1	-	2	10	U2AF2_low_active
chr1	205768959	205770080	1122	SLC41A1	-	3	10	U2AF2_low_active
chr1	205768230	205768886	657	SLC41A1	-	4	10	U2AF2_low_active
chr1	205767944	205768084	141	SLC41A1	-	5	10	U2AF2_low_active
chr1	205767180	205767796	617	SLC41A1	-	6	10	U2AF2_low_active
chr1	205766132	205767031	900	SLC41A1	-	7	10	U2AF2_low_active
chr1	205764607	205766051	1445	SLC41A1	-	8	10	U2AF2_low_active
chr1	205764147	205764471	325	SLC41A1	-	9	10	U2AF2_low_active
chr1	205760847	205763997	3151	SLC41A1	-	10	10	U2AF2_low_active
chr1	205744215	205744501	287	RAB29	-	1	8	U2AF2_low_active
chr1	205744215	205744400	186	RAB29	-	2	8	U2AF2_low_active
chr1	205741696	205743960	2265	RAB29	-	3	8	U2AF2_low_active
chr1	205741696	205744400	2705	RAB29	-	4	8	U2AF2_low_active
chr1	205740782	205741623	842	RAB29	-	5	8	U2AF2_low_active
chr1	205740782	205743960	3179	RAB29	-	6	8	U2AF2_low_active
chr1	205739983	205740599	617	RAB29	-	7	8	U2AF2_low_active
chr1	205739582	205739860	279	RAB29	-	8	8	U2AF2_low_active
chr1	205698750	205719084	20335	NUCKS1	-	1	6	U2AF2_high_active
chr1	205696934	205698699	1766	NUCKS1	-	2	6	U2AF2_high_active
chr1	205693110	205696827	3718	NUCKS1	-	3	6	U2AF2_high_active
chr1	205689782	205693053	3272	NUCKS1	-	4	6	U2AF2_high_active
chr1	205688805	205689628	824	NUCKS1	-	5	6	U2AF2_high_active
chr1	205687608	205688654	1047	NUCKS1	-	6	6	U2AF2_high_active
chr1	205634015	205649521	15507	SLC45A3	-	1	4	U2AF2_low_active
chr1	205632747	205633612	866	SLC45A3	-	2	4	U2AF2_low_active
chr1	205631255	205631960	706	SLC45A3	-	3	4	U2AF2_low_active
chr1	205628800	205630988	2189	SLC45A3	-	4	4	U2AF2_low_active
chr1	205593020	205600759	7740	ELK4	-	1	4	U2AF2_high_active
chr1	205589967	205592803	2837	ELK4	-	2	4	U2AF2_high_active
chr1	205588202	205589093	892	ELK4	-	3	4	U2AF2_high_active
chr1	205585773	205588084	2312	ELK4	-	4	4	U2AF2_high_active
chr1	205156935	205180398	23464	DSTYK	-	1	13	U2AF2_low_active
chr1	205138961	205156545	17585	DSTYK	-	2	13	U2AF2_low_active
chr1	205133084	205138290	5207	DSTYK	-	3	13	U2AF2_low_active
chr1	205132135	205132850	716	DSTYK	-	4	13	U2AF2_low_active
chr1	205131341	205132050	710	DSTYK	-	5	13	U2AF2_low_active
chr1	205130516	205131163	648	DSTYK	-	6	13	U2AF2_low_active
chr1	205129399	205130385	987	DSTYK	-	7	13	U2AF2_low_active
chr1	205128808	205129241	434	DSTYK	-	8	13	U2AF2_low_active
chr1	205126515	205128674	2160	DSTYK	-	9	13	U2AF2_low_active
chr1	205119923	205126400	6478	DSTYK	-	10	13	U2AF2_low_active
chr1	205117468	205119807	2340	DSTYK	-	11	13	U2AF2_low_active
chr1	205116874	205117332	459	DSTYK	-	12	13	U2AF2_low_active
chr1	205116874	205119807	2934	DSTYK	-	13	13	U2AF2_low_active
chr1	205085012	205090982	5971	RBBP5	-	1	16	U2AF2_high_active
chr1	205084090	205084985	896	RBBP5	-	2	16	U2AF2_high_active
chr1	205084034	205084985	952	RBBP5	-	3	16	U2AF2_high_active
chr1	205074297	205083916	9620	RBBP5	-	4	16	U2AF2_high_active
chr1	205073148	205074155	1008	RBBP5	-	5	16	U2AF2_high_active
chr1	205070838	205072984	2147	RBBP5	-	6	16	U2AF2_high_active
chr1	205069400	205070727	1328	RBBP5	-	7	16	U2AF2_high_active
chr1	205069193	205069279	87	RBBP5	-	8	16	U2AF2_high_active
chr1	205068941	205069038	98	RBBP5	-	9	16	U2AF2_high_active
chr1	205068235	205068868	634	RBBP5	-	10	16	U2AF2_high_active
chr1	205066524	205068116	1593	RBBP5	-	11	16	U2AF2_high_active
chr1	205066040	205066453	414	RBBP5	-	12	16	U2AF2_high_active
chr1	205064193	205065809	1617	RBBP5	-	13	16	U2AF2_high_active
chr1	205057944	205064114	6171	RBBP5	-	14	16	U2AF2_high_active
chr1	205057944	205064000	6057	RBBP5	-	15	16	U2AF2_high_active
chr1	205057941	205064000	6060	RBBP5	-	16	16	U2AF2_high_active
chr1	204375442	204378619	3178	PPP1R15B	-	1	1	U2AF2_high_active
chr2	203735380	203736341	962	ICA1L	-	1	15	U2AF2_low_active
chr2	203693740	203735883	42144	ICA1L	-	2	15	U2AF2_low_active
chr2	203693740	203736341	42602	ICA1L	-	3	15	U2AF2_low_active
chr2	203693740	203735252	41513	ICA1L	-	4	15	U2AF2_low_active
chr2	203690491	203693570	3080	ICA1L	-	5	15	U2AF2_low_active
chr2	203686205	203690417	4213	ICA1L	-	6	15	U2AF2_low_active
chr2	203684623	203686080	1458	ICA1L	-	7	15	U2AF2_low_active
chr2	203682267	203684423	2157	ICA1L	-	8	15	U2AF2_low_active
chr2	203680733	203682140	1408	ICA1L	-	9	15	U2AF2_low_active
chr2	203679508	203680633	1126	ICA1L	-	10	15	U2AF2_low_active
chr2	203676513	203679424	2912	ICA1L	-	11	15	U2AF2_low_active
chr2	203661688	203676468	14781	ICA1L	-	12	15	U2AF2_low_active
chr2	203653811	203661612	7802	ICA1L	-	13	15	U2AF2_low_active
chr2	203650731	203653552	2822	ICA1L	-	14	15	U2AF2_low_active
chr2	203644372	203650640	6269	ICA1L	-	15	15	U2AF2_low_active
chr1	202936027	202936318	292	CYB5R1	-	1	8	U2AF2_low_active
chr1	202935729	202935876	148	CYB5R1	-	2	8	U2AF2_low_active
chr1	202935122	202935655	534	CYB5R1	-	3	8	U2AF2_low_active
chr1	202934629	202935014	386	CYB5R1	-	4	8	U2AF2_low_active
chr1	202933824	202934498	675	CYB5R1	-	5	8	U2AF2_low_active
chr1	202932856	202933739	884	CYB5R1	-	6	8	U2AF2_low_active
chr1	202932294	202932769	476	CYB5R1	-	7	8	U2AF2_low_active
chr1	202931828	202932193	366	CYB5R1	-	8	8	U2AF2_low_active
chr1	202923436	202927312	3877	ADIPOR1	-	1	11	U2AF2_high_active
chr1	202923436	202927602	4167	ADIPOR1	-	2	11	U2AF2_high_active
chr1	202920293	202923368	3076	ADIPOR1	-	3	11	U2AF2_high_active
chr1	202920293	202927036	6744	ADIPOR1	-	4	11	U2AF2_high_active
chr1	202920293	202927312	7020	ADIPOR1	-	5	11	U2AF2_high_active
chr1	202917549	202920057	2509	ADIPOR1	-	6	11	U2AF2_high_active
chr1	202915739	202917431	1693	ADIPOR1	-	7	11	U2AF2_high_active
chr1	202914298	202915566	1269	ADIPOR1	-	8	11	U2AF2_high_active
chr1	202913074	202914110	1037	ADIPOR1	-	9	11	U2AF2_high_active
chr1	202911347	202912885	1539	ADIPOR1	-	10	11	U2AF2_high_active
chr1	202910830	202911152	323	ADIPOR1	-	11	11	U2AF2_high_active
chr1	202894336	202896216	1881	KLHL12	-	1	13	U2AF2_high_active
chr1	202894336	202897608	3273	KLHL12	-	2	13	U2AF2_high_active
chr1	202889037	202894095	5059	KLHL12	-	3	13	U2AF2_high_active
chr1	202887517	202888882	1366	KLHL12	-	4	13	U2AF2_high_active
chr1	202880332	202887298	6967	KLHL12	-	5	13	U2AF2_high_active
chr1	202878253	202880181	1929	KLHL12	-	6	13	U2AF2_high_active
chr1	202866089	202878137	12049	KLHL12	-	7	13	U2AF2_high_active
chr1	202864846	202865981	1136	KLHL12	-	8	13	U2AF2_high_active
chr1	202863878	202878137	14260	KLHL12	-	9	13	U2AF2_high_active
chr1	202863878	202864649	772	KLHL12	-	10	13	U2AF2_high_active
chr1	202863411	202863718	308	KLHL12	-	11	13	U2AF2_high_active
chr1	202862554	202863311	758	KLHL12	-	12	13	U2AF2_high_active
chr1	202861788	202862366	579	KLHL12	-	13	13	U2AF2_high_active
chr1	202850352	202858100	7749	RABIF	-	1	1	U2AF2_low_active
chr1	202746223	202777229	31007	KDM5B	-	1	30	U2AF2_high_active
chr1	202746223	202777244	31022	KDM5B	-	2	30	U2AF2_high_active
chr1	202743864	202746144	2281	KDM5B	-	3	30	U2AF2_high_active
chr1	202742417	202743740	1324	KDM5B	-	4	30	U2AF2_high_active
chr1	202736189	202742245	6057	KDM5B	-	5	30	U2AF2_high_active
chr1	202735633	202736053	421	KDM5B	-	6	30	U2AF2_high_active
chr1	202733274	202735524	2251	KDM5B	-	7	30	U2AF2_high_active
chr1	202733274	202742245	8972	KDM5B	-	8	30	U2AF2_high_active
chr1	202733274	202736053	2780	KDM5B	-	9	30	U2AF2_high_active
chr1	202731937	202733176	1240	KDM5B	-	10	30	U2AF2_high_active
chr1	202729702	202731826	2125	KDM5B	-	11	30	U2AF2_high_active
chr1	202727639	202729542	1904	KDM5B	-	12	30	U2AF2_high_active
chr1	202725645	202727518	1874	KDM5B	-	13	30	U2AF2_high_active
chr1	202724581	202725485	905	KDM5B	-	14	30	U2AF2_high_active
chr1	202722196	202724398	2203	KDM5B	-	15	30	U2AF2_high_active
chr1	202719907	202722032	2126	KDM5B	-	16	30	U2AF2_high_active
chr1	202718268	202719786	1519	KDM5B	-	17	30	U2AF2_high_active
chr1	202715452	202718072	2621	KDM5B	-	18	30	U2AF2_high_active
chr1	202715111	202715269	159	KDM5B	-	19	30	U2AF2_high_active
chr1	202711934	202714985	3052	KDM5B	-	20	30	U2AF2_high_active
chr1	202711634	202711782	149	KDM5B	-	21	30	U2AF2_high_active
chr1	202710851	202711518	668	KDM5B	-	22	30	U2AF2_high_active
chr1	202709941	202710494	554	KDM5B	-	23	30	U2AF2_high_active
chr1	202705521	202709801	4281	KDM5B	-	24	30	U2AF2_high_active
chr1	202704716	202705340	625	KDM5B	-	25	30	U2AF2_high_active
chr1	202703015	202704556	1542	KDM5B	-	26	30	U2AF2_high_active
chr1	202701068	202702528	1461	KDM5B	-	27	30	U2AF2_high_active
chr1	202700192	202700955	764	KDM5B	-	28	30	U2AF2_high_active
chr1	202699156	202700036	881	KDM5B	-	29	30	U2AF2_high_active
chr1	202698302	202698834	533	KDM5B	-	30	30	U2AF2_high_active
chr2	202633669	202645599	11931	ALS2	-	1	33	U2AF2_low_active
chr2	202632107	202633588	1482	ALS2	-	2	33	U2AF2_low_active
chr2	202626542	202631951	5410	ALS2	-	3	33	U2AF2_low_active
chr2	202622483	202625603	3121	ALS2	-	4	33	U2AF2_low_active
chr2	202619395	202622124	2730	ALS2	-	5	33	U2AF2_low_active
chr2	202617966	202619225	1260	ALS2	-	6	33	U2AF2_low_active
chr2	202614513	202617868	3356	ALS2	-	7	33	U2AF2_low_active
chr2	202611472	202614434	2963	ALS2	-	8	33	U2AF2_low_active
chr2	202609153	202611288	2136	ALS2	-	9	33	U2AF2_low_active
chr2	202606578	202608980	2403	ALS2	-	10	33	U2AF2_low_active
chr2	202603459	202606396	2938	ALS2	-	11	33	U2AF2_low_active
chr2	202598162	202603392	5231	ALS2	-	12	33	U2AF2_low_active
chr2	202593907	202597998	4092	ALS2	-	13	33	U2AF2_low_active
chr2	202593364	202593774	411	ALS2	-	14	33	U2AF2_low_active
chr2	202592499	202593234	736	ALS2	-	15	33	U2AF2_low_active
chr2	202592002	202592427	426	ALS2	-	16	33	U2AF2_low_active
chr2	202591590	202591934	345	ALS2	-	17	33	U2AF2_low_active
chr2	202591273	202591386	114	ALS2	-	18	33	U2AF2_low_active
chr2	202590178	202591206	1029	ALS2	-	19	33	U2AF2_low_active
chr2	202589183	202590078	896	ALS2	-	20	33	U2AF2_low_active
chr2	202588165	202589017	853	ALS2	-	21	33	U2AF2_low_active
chr2	202587844	202588052	209	ALS2	-	22	33	U2AF2_low_active
chr2	202582934	202587765	4832	ALS2	-	23	33	U2AF2_low_active
chr2	202580563	202582799	2237	ALS2	-	24	33	U2AF2_low_active
chr2	202575832	202580394	4563	ALS2	-	25	33	U2AF2_low_active
chr2	202574762	202575713	952	ALS2	-	26	33	U2AF2_low_active
chr2	202572715	202574603	1889	ALS2	-	27	33	U2AF2_low_active
chr2	202571746	202572591	846	ALS2	-	28	33	U2AF2_low_active
chr2	202570185	202571568	1384	ALS2	-	29	33	U2AF2_low_active
chr2	202569924	202570138	215	ALS2	-	30	33	U2AF2_low_active
chr2	202569327	202569861	535	ALS2	-	31	33	U2AF2_low_active
chr2	202568942	202569176	235	ALS2	-	32	33	U2AF2_low_active
chr2	202566613	202568844	2232	ALS2	-	33	33	U2AF2_low_active
chr1	202304947	202311022	6076	UBE2T	-	1	7	U2AF2_high_active
chr1	202304187	202304769	583	UBE2T	-	2	7	U2AF2_high_active
chr1	202304187	202304773	587	UBE2T	-	3	7	U2AF2_high_active
chr1	202302684	202304116	1433	UBE2T	-	4	7	U2AF2_high_active
chr1	202302464	202302577	114	UBE2T	-	5	7	U2AF2_high_active
chr1	202302222	202302364	143	UBE2T	-	6	7	U2AF2_high_active
chr1	202301089	202302137	1049	UBE2T	-	7	7	U2AF2_high_active
chr1	202128583	202129672	1090	PTPN7	-	1	14	U2AF2_high_active
chr1	202128583	202130514	1932	PTPN7	-	2	14	U2AF2_high_active
chr1	202128579	202130514	1936	PTPN7	-	3	14	U2AF2_high_active
chr1	202127430	202128408	979	PTPN7	-	4	14	U2AF2_high_active
chr1	202127377	202128408	1032	PTPN7	-	5	14	U2AF2_high_active
chr1	202126952	202127245	294	PTPN7	-	6	14	U2AF2_high_active
chr1	202126952	202128408	1457	PTPN7	-	7	14	U2AF2_high_active
chr1	202126949	202127245	297	PTPN7	-	8	14	U2AF2_high_active
chr1	202124738	202126866	2129	PTPN7	-	9	14	U2AF2_high_active
chr1	202123452	202124660	1209	PTPN7	-	10	14	U2AF2_high_active
chr1	202122964	202123313	350	PTPN7	-	11	14	U2AF2_high_active
chr1	202121828	202122852	1025	PTPN7	-	12	14	U2AF2_high_active
chr1	202119553	202121669	2117	PTPN7	-	13	14	U2AF2_high_active
chr1	202117828	202119438	1611	PTPN7	-	14	14	U2AF2_high_active
chr1	201869880	201915207	45328	LMOD1	-	1	2	U2AF2_low_active
chr1	201867527	201868364	838	LMOD1	-	2	2	U2AF2_low_active
chr2	201824164	201828212	4049	ORC2	-	1	17	U2AF2_high_active
chr2	201822857	201824114	1258	ORC2	-	2	17	U2AF2_high_active
chr2	201822268	201822752	485	ORC2	-	3	17	U2AF2_high_active
chr2	201814367	201822123	7757	ORC2	-	4	17	U2AF2_high_active
chr2	201807501	201814276	6776	ORC2	-	5	17	U2AF2_high_active
chr2	201806003	201807407	1405	ORC2	-	6	17	U2AF2_high_active
chr2	201802690	201805970	3281	ORC2	-	7	17	U2AF2_high_active
chr2	201800616	201802628	2013	ORC2	-	8	17	U2AF2_high_active
chr2	201798698	201800421	1724	ORC2	-	9	17	U2AF2_high_active
chr2	201796172	201798598	2427	ORC2	-	10	17	U2AF2_high_active
chr2	201791624	201796061	4438	ORC2	-	11	17	U2AF2_high_active
chr2	201790656	201791490	835	ORC2	-	12	17	U2AF2_high_active
chr2	201785863	201790558	4696	ORC2	-	13	17	U2AF2_high_active
chr2	201785117	201785715	599	ORC2	-	14	17	U2AF2_high_active
chr2	201778716	201784944	6229	ORC2	-	15	17	U2AF2_high_active
chr2	201778137	201778653	517	ORC2	-	16	17	U2AF2_high_active
chr2	201776111	201778017	1907	ORC2	-	17	17	U2AF2_high_active
chr2	201726586	201728823	2238	CLK1	-	1	14	U2AF2_high_active
chr2	201726586	201729286	2701	CLK1	-	2	14	U2AF2_high_active
chr2	201726190	201726424	235	CLK1	-	3	14	U2AF2_high_active
chr2	201724939	201725960	1022	CLK1	-	4	14	U2AF2_high_active
chr2	201724470	201724847	378	CLK1	-	5	14	U2AF2_high_active
chr2	201724470	201725960	1491	CLK1	-	6	14	U2AF2_high_active
chr2	201722813	201724402	1590	CLK1	-	7	14	U2AF2_high_active
chr2	201722608	201722695	88	CLK1	-	8	14	U2AF2_high_active
chr2	201721709	201722440	732	CLK1	-	9	14	U2AF2_high_active
chr2	201721535	201721613	79	CLK1	-	10	14	U2AF2_high_active
chr2	201719810	201721404	1595	CLK1	-	11	14	U2AF2_high_active
chr2	201719419	201719726	308	CLK1	-	12	14	U2AF2_high_active
chr2	201718717	201719338	622	CLK1	-	13	14	U2AF2_high_active
chr2	201718173	201718625	453	CLK1	-	14	14	U2AF2_high_active
chr1	201123088	201123489	402	TMEM9	-	1	15	U2AF2_low_active
chr1	201123088	201123275	188	TMEM9	-	2	15	U2AF2_low_active
chr1	201123088	201123437	350	TMEM9	-	3	15	U2AF2_low_active
chr1	201123088	201123576	489	TMEM9	-	4	15	U2AF2_low_active
chr1	201123088	201123572	485	TMEM9	-	5	15	U2AF2_low_active
chr1	201123088	201140617	17530	TMEM9	-	6	15	U2AF2_low_active
chr1	201120981	201122985	2005	TMEM9	-	7	15	U2AF2_low_active
chr1	201120981	201122976	1996	TMEM9	-	8	15	U2AF2_low_active
chr1	201120981	201122910	1930	TMEM9	-	9	15	U2AF2_low_active
chr1	201115977	201120888	4912	TMEM9	-	10	15	U2AF2_low_active
chr1	201114464	201115867	1404	TMEM9	-	11	15	U2AF2_low_active
chr1	201113080	201115867	2788	TMEM9	-	12	15	U2AF2_low_active
chr1	201113080	201114236	1157	TMEM9	-	13	15	U2AF2_low_active
chr1	201113080	201115898	2819	TMEM9	-	14	15	U2AF2_low_active
chr1	201104944	201112947	8004	TMEM9	-	15	15	U2AF2_low_active
chr1	200978617	200992470	13854	KIF21B	-	1	36	U2AF2_low_active
chr1	200978080	200978393	314	KIF21B	-	2	36	U2AF2_low_active
chr1	200974823	200977896	3074	KIF21B	-	3	36	U2AF2_low_active
chr1	200974571	200974672	102	KIF21B	-	4	36	U2AF2_low_active
chr1	200974062	200974435	374	KIF21B	-	5	36	U2AF2_low_active
chr1	200973584	200973893	310	KIF21B	-	6	36	U2AF2_low_active
chr1	200972910	200973467	558	KIF21B	-	7	36	U2AF2_low_active
chr1	200971479	200972713	1235	KIF21B	-	8	36	U2AF2_low_active
chr1	200969909	200971288	1380	KIF21B	-	9	36	U2AF2_low_active
chr1	200969737	200969844	108	KIF21B	-	10	36	U2AF2_low_active
chr1	200969093	200969517	425	KIF21B	-	11	36	U2AF2_low_active
chr1	200968595	200969010	416	KIF21B	-	12	36	U2AF2_low_active
chr1	200967704	200968476	773	KIF21B	-	13	36	U2AF2_low_active
chr1	200965524	200967511	1988	KIF21B	-	14	36	U2AF2_low_active
chr1	200961518	200965323	3806	KIF21B	-	15	36	U2AF2_low_active
chr1	200960854	200961409	556	KIF21B	-	16	36	U2AF2_low_active
chr1	200960278	200960784	507	KIF21B	-	17	36	U2AF2_low_active
chr1	200959852	200960044	193	KIF21B	-	18	36	U2AF2_low_active
chr1	200959461	200959703	243	KIF21B	-	19	36	U2AF2_low_active
chr1	200959172	200959265	94	KIF21B	-	20	36	U2AF2_low_active
chr1	200958060	200959069	1010	KIF21B	-	21	36	U2AF2_low_active
chr1	200957673	200957893	221	KIF21B	-	22	36	U2AF2_low_active
chr1	200957482	200957620	139	KIF21B	-	23	36	U2AF2_low_active
chr1	200956330	200957423	1094	KIF21B	-	24	36	U2AF2_low_active
chr1	200956047	200956123	77	KIF21B	-	25	36	U2AF2_low_active
chr1	200954101	200955971	1871	KIF21B	-	26	36	U2AF2_low_active
chr1	200952223	200953986	1764	KIF21B	-	27	36	U2AF2_low_active
chr1	200950225	200952183	1959	KIF21B	-	28	36	U2AF2_low_active
chr1	200950225	200953986	3762	KIF21B	-	29	36	U2AF2_low_active
chr1	200948844	200950087	1244	KIF21B	-	30	36	U2AF2_low_active
chr1	200946505	200948662	2158	KIF21B	-	31	36	U2AF2_low_active
chr1	200946022	200946339	318	KIF21B	-	32	36	U2AF2_low_active
chr1	200944798	200945903	1106	KIF21B	-	33	36	U2AF2_low_active
chr1	200944042	200944626	585	KIF21B	-	34	36	U2AF2_low_active
chr1	200943323	200943841	519	KIF21B	-	35	36	U2AF2_low_active
chr1	200942707	200943841	1135	KIF21B	-	36	36	U2AF2_low_active
chr1	200635880	200638894	3015	DDX59	-	1	15	U2AF2_low_active
chr1	200635880	200635973	94	DDX59	-	2	15	U2AF2_low_active
chr1	200635880	200638694	2815	DDX59	-	3	15	U2AF2_low_active
chr1	200633215	200635064	1850	DDX59	-	4	15	U2AF2_low_active
chr1	200628245	200633046	4802	DDX59	-	5	15	U2AF2_low_active
chr1	200619805	200628154	8350	DDX59	-	6	15	U2AF2_low_active
chr1	200618355	200619552	1198	DDX59	-	7	15	U2AF2_low_active
chr1	200618355	200633046	14692	DDX59	-	8	15	U2AF2_low_active
chr1	200618355	200628154	9800	DDX59	-	9	15	U2AF2_low_active
chr1	200617696	200618201	506	DDX59	-	10	15	U2AF2_low_active
chr1	200613646	200617566	3921	DDX59	-	11	15	U2AF2_low_active
chr1	200613646	200618201	4556	DDX59	-	12	15	U2AF2_low_active
chr1	200613646	200628154	14509	DDX59	-	13	15	U2AF2_low_active
chr1	200610385	200617566	7182	DDX59	-	14	15	U2AF2_low_active
chr1	200610314	200617566	7253	DDX59	-	15	15	U2AF2_low_active
chr1	200587967	200589538	1572	KIF14	-	1	30	U2AF2_high_active
chr1	200584738	200586739	2002	KIF14	-	2	30	U2AF2_high_active
chr1	200583534	200584482	949	KIF14	-	3	30	U2AF2_high_active
chr1	200578057	200584482	6426	KIF14	-	4	30	U2AF2_high_active
chr1	200578057	200583445	5389	KIF14	-	5	30	U2AF2_high_active
chr1	200575927	200577957	2031	KIF14	-	6	30	U2AF2_high_active
chr1	200575023	200575873	851	KIF14	-	7	30	U2AF2_high_active
chr1	200574519	200574991	473	KIF14	-	8	30	U2AF2_high_active
chr1	200573084	200574410	1327	KIF14	-	9	30	U2AF2_high_active
chr1	200572470	200572966	497	KIF14	-	10	30	U2AF2_high_active
chr1	200571197	200572353	1157	KIF14	-	11	30	U2AF2_high_active
chr1	200569632	200571023	1392	KIF14	-	12	30	U2AF2_high_active
chr1	200569242	200569483	242	KIF14	-	13	30	U2AF2_high_active
chr1	200567550	200569177	1628	KIF14	-	14	30	U2AF2_high_active
chr1	200562898	200567364	4467	KIF14	-	15	30	U2AF2_high_active
chr1	200561369	200562794	1426	KIF14	-	16	30	U2AF2_high_active
chr1	200559401	200561207	1807	KIF14	-	17	30	U2AF2_high_active
chr1	200558498	200559252	755	KIF14	-	18	30	U2AF2_high_active
chr1	200555356	200558344	2989	KIF14	-	19	30	U2AF2_high_active
chr1	200550423	200555228	4806	KIF14	-	20	30	U2AF2_high_active
chr1	200549512	200550328	817	KIF14	-	21	30	U2AF2_high_active
chr1	200544820	200549381	4562	KIF14	-	22	30	U2AF2_high_active
chr1	200539134	200544718	5585	KIF14	-	23	30	U2AF2_high_active
chr1	200534798	200539038	4241	KIF14	-	24	30	U2AF2_high_active
chr1	200534382	200534572	191	KIF14	-	25	30	U2AF2_high_active
chr1	200530009	200534196	4188	KIF14	-	26	30	U2AF2_high_active
chr1	200528581	200529849	1269	KIF14	-	27	30	U2AF2_high_active
chr1	200524583	200528457	3875	KIF14	-	28	30	U2AF2_high_active
chr1	200523735	200524507	773	KIF14	-	29	30	U2AF2_high_active
chr1	200522896	200523595	700	KIF14	-	30	30	U2AF2_high_active
chr1	200378852	200379073	222	ZNF281	-	1	3	U2AF2_high_active
chr1	200378848	200379073	226	ZNF281	-	2	3	U2AF2_high_active
chr1	200378581	200378688	108	ZNF281	-	3	3	U2AF2_high_active
chr2	200325256	200329558	4303	SATB2	-	1	15	U2AF2_high_active
chr2	200325256	200335736	10481	SATB2	-	2	15	U2AF2_high_active
chr2	200320820	200325174	4355	SATB2	-	3	15	U2AF2_high_active
chr2	200320820	200322061	1242	SATB2	-	4	15	U2AF2_high_active
chr2	200298238	200320591	22354	SATB2	-	5	15	U2AF2_high_active
chr2	200262564	200298060	35497	SATB2	-	6	15	U2AF2_high_active
chr2	200261730	200262252	523	SATB2	-	7	15	U2AF2_high_active
chr2	200246544	200298060	51517	SATB2	-	8	15	U2AF2_high_active
chr2	200245211	200246416	1206	SATB2	-	9	15	U2AF2_high_active
chr2	200233431	200245086	11656	SATB2	-	10	15	U2AF2_high_active
chr2	200213897	200233327	19431	SATB2	-	11	15	U2AF2_high_active
chr2	200193634	200213423	19790	SATB2	-	12	15	U2AF2_high_active
chr2	200188682	200193420	4739	SATB2	-	13	15	U2AF2_high_active
chr2	200173681	200188525	14845	SATB2	-	14	15	U2AF2_high_active
chr2	200137396	200173482	36087	SATB2	-	15	15	U2AF2_high_active
chr2	198288699	198299695	10997	SF3B1	-	1	25	U2AF2_high_active
chr2	198285858	198288531	2674	SF3B1	-	2	25	U2AF2_high_active
chr2	198285267	198285752	486	SF3B1	-	3	25	U2AF2_high_active
chr2	198283676	198285151	1476	SF3B1	-	4	25	U2AF2_high_active
chr2	198283313	198285151	1839	SF3B1	-	5	25	U2AF2_high_active
chr2	198281636	198283232	1597	SF3B1	-	6	25	U2AF2_high_active
chr2	198274732	198281464	6733	SF3B1	-	7	25	U2AF2_high_active
chr2	198273306	198274493	1188	SF3B1	-	8	25	U2AF2_high_active
chr2	198272844	198273092	249	SF3B1	-	9	25	U2AF2_high_active
chr2	198270197	198272721	2525	SF3B1	-	10	25	U2AF2_high_active
chr2	198269902	198269998	97	SF3B1	-	11	25	U2AF2_high_active
chr2	198268489	198269799	1311	SF3B1	-	12	25	U2AF2_high_active
chr2	198267760	198268308	549	SF3B1	-	13	25	U2AF2_high_active
chr2	198267551	198267672	122	SF3B1	-	14	25	U2AF2_high_active
chr2	198266855	198267279	425	SF3B1	-	15	25	U2AF2_high_active
chr2	198266613	198266708	96	SF3B1	-	16	25	U2AF2_high_active
chr2	198266250	198266465	216	SF3B1	-	17	25	U2AF2_high_active
chr2	198265661	198266123	463	SF3B1	-	18	25	U2AF2_high_active
chr2	198265159	198265438	280	SF3B1	-	19	25	U2AF2_high_active
chr2	198264891	198264975	85	SF3B1	-	20	25	U2AF2_high_active
chr2	198263306	198264778	1473	SF3B1	-	21	25	U2AF2_high_active
chr2	198262841	198263184	344	SF3B1	-	22	25	U2AF2_high_active
chr2	198261053	198262708	1656	SF3B1	-	23	25	U2AF2_high_active
chr2	198257913	198260779	2867	SF3B1	-	24	25	U2AF2_high_active
chr2	198257186	198257695	510	SF3B1	-	25	25	U2AF2_high_active
chr1	197742063	197744268	2206	DENND1B	-	1	26	U2AF2_low_active
chr1	197704927	197741997	37071	DENND1B	-	2	26	U2AF2_low_active
chr1	197684205	197741997	57793	DENND1B	-	3	26	U2AF2_low_active
chr1	197684205	197704715	20511	DENND1B	-	4	26	U2AF2_low_active
chr2	197662633	197664233	1601	GTF3C3	-	1	17	U2AF2_high_active
chr2	197657877	197662520	4644	GTF3C3	-	2	17	U2AF2_high_active
chr2	197656185	197657679	1495	GTF3C3	-	3	17	U2AF2_high_active
chr2	197654795	197656060	1266	GTF3C3	-	4	17	U2AF2_high_active
chr2	197654094	197654602	509	GTF3C3	-	5	17	U2AF2_high_active
chr2	197650313	197653927	3615	GTF3C3	-	6	17	U2AF2_high_active
chr2	197649654	197650164	511	GTF3C3	-	7	17	U2AF2_high_active
chr2	197645387	197649580	4194	GTF3C3	-	8	17	U2AF2_high_active
chr2	197643792	197645282	1491	GTF3C3	-	9	17	U2AF2_high_active
chr1	197643300	197684160	40861	DENND1B	-	5	26	U2AF2_low_active
chr2	197641354	197643619	2266	GTF3C3	-	10	17	U2AF2_high_active
chr1	197641287	197643249	1963	DENND1B	-	6	26	U2AF2_low_active
chr2	197640836	197641150	315	GTF3C3	-	11	17	U2AF2_high_active
chr2	197639976	197640733	758	GTF3C3	-	12	17	U2AF2_high_active
chr2	197637878	197639839	1962	GTF3C3	-	13	17	U2AF2_high_active
chr2	197636663	197637639	977	GTF3C3	-	14	17	U2AF2_high_active
chr2	197634764	197636471	1708	GTF3C3	-	15	17	U2AF2_high_active
chr2	197631442	197634638	3197	GTF3C3	-	16	17	U2AF2_high_active
chr2	197629410	197631288	1879	GTF3C3	-	17	17	U2AF2_high_active
chr1	197627500	197641166	13667	DENND1B	-	7	26	U2AF2_low_active
chr1	197621446	197627429	5984	DENND1B	-	8	26	U2AF2_low_active
chr1	197616245	197621364	5120	DENND1B	-	9	26	U2AF2_low_active
chr1	197614874	197616184	1311	DENND1B	-	10	26	U2AF2_low_active
chr1	197614874	197621364	6491	DENND1B	-	11	26	U2AF2_low_active
chr1	197611952	197614819	2868	DENND1B	-	12	26	U2AF2_low_active
chr1	197586890	197611840	24951	DENND1B	-	13	26	U2AF2_low_active
chr1	197581107	197586788	5682	DENND1B	-	14	26	U2AF2_low_active
chr1	197576305	197581060	4756	DENND1B	-	15	26	U2AF2_low_active
chr1	197564464	197576202	11739	DENND1B	-	16	26	U2AF2_low_active
chr1	197552384	197564337	11954	DENND1B	-	17	26	U2AF2_low_active
chr1	197522243	197552281	30039	DENND1B	-	18	26	U2AF2_low_active
chr1	197515904	197522151	6248	DENND1B	-	19	26	U2AF2_low_active
chr1	197515904	197564337	48434	DENND1B	-	20	26	U2AF2_low_active
chr1	197515121	197515862	742	DENND1B	-	21	26	U2AF2_low_active
chr1	197510146	197515051	4906	DENND1B	-	22	26	U2AF2_low_active
chr1	197509202	197510088	887	DENND1B	-	23	26	U2AF2_low_active
chr1	197482084	197509093	27010	DENND1B	-	24	26	U2AF2_low_active
chr1	197481075	197482000	926	DENND1B	-	25	26	U2AF2_low_active
chr1	197480103	197480857	755	DENND1B	-	26	26	U2AF2_low_active
chr1	197113231	197115270	2040	ASPM	-	1	28	U2AF2_high_active
chr1	197112941	197113086	146	ASPM	-	2	28	U2AF2_high_active
chr1	197109002	197111460	2459	ASPM	-	3	28	U2AF2_high_active
chr1	197104373	197108896	4524	ASPM	-	4	28	U2AF2_high_active
chr1	197102726	197104225	1500	ASPM	-	5	28	U2AF2_high_active
chr1	197101483	197102479	997	ASPM	-	6	28	U2AF2_high_active
chr1	197099187	197101414	2228	ASPM	-	7	28	U2AF2_high_active
chr1	197098448	197099044	597	ASPM	-	8	28	U2AF2_high_active
chr1	197097796	197098316	521	ASPM	-	9	28	U2AF2_high_active
chr1	197094322	197097619	3298	ASPM	-	10	28	U2AF2_high_active
chr1	197094086	197094175	90	ASPM	-	11	28	U2AF2_high_active
chr1	197093462	197093999	538	ASPM	-	12	28	U2AF2_high_active
chr1	197091726	197093239	1514	ASPM	-	13	28	U2AF2_high_active
chr1	197091432	197091517	86	ASPM	-	14	28	U2AF2_high_active
chr1	197091174	197091288	115	ASPM	-	15	28	U2AF2_high_active
chr1	197087114	197091044	3931	ASPM	-	16	28	U2AF2_high_active
chr1	197074316	197086918	12603	ASPM	-	17	28	U2AF2_high_active
chr1	197065295	197086918	21624	ASPM	-	18	28	U2AF2_high_active
chr1	197065295	197069560	4266	ASPM	-	19	28	U2AF2_high_active
chr1	197063311	197065127	1817	ASPM	-	20	28	U2AF2_high_active
chr1	197062392	197063213	822	ASPM	-	21	28	U2AF2_high_active
chr1	197061187	197062181	995	ASPM	-	22	28	U2AF2_high_active
chr1	197060172	197061036	865	ASPM	-	23	28	U2AF2_high_active
chr1	197059519	197059979	461	ASPM	-	24	28	U2AF2_high_active
chr1	197059215	197059325	111	ASPM	-	25	28	U2AF2_high_active
chr1	197057563	197059059	1497	ASPM	-	26	28	U2AF2_high_active
chr1	197056103	197057385	1283	ASPM	-	27	28	U2AF2_high_active
chr1	197053557	197055932	2376	ASPM	-	28	28	U2AF2_high_active
chr2	197028152	197036056	7905	STK17B	-	1	7	U2AF2_low_active
chr3	197024107	197024543	437	DLG1	-	1	39	U2AF2_low_active
chr3	197024107	197024414	308	DLG1	-	2	39	U2AF2_low_active
chr3	197024107	197025288	1182	DLG1	-	3	39	U2AF2_low_active
chr3	197024107	197025406	1300	DLG1	-	4	39	U2AF2_low_active
chr3	197024107	197025915	1809	DLG1	-	5	39	U2AF2_low_active
chr3	197023349	197024056	708	DLG1	-	6	39	U2AF2_low_active
chr2	197021376	197027985	6610	STK17B	-	2	7	U2AF2_low_active
chr2	197010780	197021162	10383	STK17B	-	3	7	U2AF2_low_active
chr3	197009717	197023216	13500	DLG1	-	7	39	U2AF2_low_active
chr2	197008411	197010634	2224	STK17B	-	4	7	U2AF2_low_active
chr2	197006022	197008283	2262	STK17B	-	5	7	U2AF2_low_active
chr2	197004524	197005972	1449	STK17B	-	6	7	U2AF2_low_active
chr2	197002454	197004343	1890	STK17B	-	7	7	U2AF2_low_active
chr3	196921461	197009549	88089	DLG1	-	8	39	U2AF2_low_active
chr3	196888610	196910445	21836	DLG1	-	9	39	U2AF2_low_active
chr3	196888610	196921295	32686	DLG1	-	10	39	U2AF2_low_active
chr3	196876668	196910445	33778	DLG1	-	11	39	U2AF2_low_active
chr3	196876668	196888510	11843	DLG1	-	12	39	U2AF2_low_active
chr3	196876668	196921295	44628	DLG1	-	13	39	U2AF2_low_active
chr3	196869640	196876613	6974	DLG1	-	14	39	U2AF2_low_active
chr3	196869640	196921295	51656	DLG1	-	15	39	U2AF2_low_active
chr3	196867136	196869588	2453	DLG1	-	16	39	U2AF2_low_active
chr3	196865263	196867010	1748	DLG1	-	17	39	U2AF2_low_active
chr3	196863550	196865092	1543	DLG1	-	18	39	U2AF2_low_active
chr3	196857543	196863412	5870	DLG1	-	19	39	U2AF2_low_active
chr3	196846402	196857397	10996	DLG1	-	20	39	U2AF2_low_active
chr3	196842955	196846280	3326	DLG1	-	21	39	U2AF2_low_active
chr3	196831877	196842797	10921	DLG1	-	22	39	U2AF2_low_active
chr3	196817898	196831773	13876	DLG1	-	23	39	U2AF2_low_active
chr3	196812628	196817782	5155	DLG1	-	24	39	U2AF2_low_active
chr3	196807989	196812450	4462	DLG1	-	25	39	U2AF2_low_active
chr3	196803557	196807921	4365	DLG1	-	26	39	U2AF2_low_active
chr3	196803554	196807921	4368	DLG1	-	27	39	U2AF2_low_active
chr3	196802742	196807921	5180	DLG1	-	28	39	U2AF2_low_active
chr3	196802742	196803456	715	DLG1	-	29	39	U2AF2_low_active
chr3	196796132	196802707	6576	DLG1	-	30	39	U2AF2_low_active
chr3	196796132	196803456	7325	DLG1	-	31	39	U2AF2_low_active
chr3	196795409	196796089	681	DLG1	-	32	39	U2AF2_low_active
chr3	196793626	196795372	1747	DLG1	-	33	39	U2AF2_low_active
chr3	196793626	196796089	2464	DLG1	-	34	39	U2AF2_low_active
chr3	196792681	196793574	894	DLG1	-	35	39	U2AF2_low_active
chr3	196792320	196792578	259	DLG1	-	36	39	U2AF2_low_active
chr3	196786870	196792146	5277	DLG1	-	37	39	U2AF2_low_active
chr3	196778540	196786759	8220	DLG1	-	38	39	U2AF2_low_active
chr3	196771601	196778447	6847	DLG1	-	39	39	U2AF2_low_active
chr3	196754782	196756524	1743	MELTF	-	1	16	U2AF2_low_active
chr3	196753631	196754626	996	MELTF	-	2	16	U2AF2_low_active
chr3	196751357	196753530	2174	MELTF	-	3	16	U2AF2_low_active
chr3	196749985	196751173	1189	MELTF	-	4	16	U2AF2_low_active
chr3	196748343	196749827	1485	MELTF	-	5	16	U2AF2_low_active
chr3	196746673	196748274	1602	MELTF	-	6	16	U2AF2_low_active
chr3	196744162	196748274	4113	MELTF	-	7	16	U2AF2_low_active
chr3	196743241	196743973	733	MELTF	-	8	16	U2AF2_low_active
chr3	196742388	196743059	672	MELTF	-	9	16	U2AF2_low_active
chr3	196737666	196742235	4570	MELTF	-	10	16	U2AF2_low_active
chr3	196736684	196737568	885	MELTF	-	11	16	U2AF2_low_active
chr3	196735837	196736488	652	MELTF	-	12	16	U2AF2_low_active
chr3	196735596	196735679	84	MELTF	-	13	16	U2AF2_low_active
chr3	196733608	196735527	1920	MELTF	-	14	16	U2AF2_low_active
chr3	196730971	196733419	2449	MELTF	-	15	16	U2AF2_low_active
chr3	196730323	196730771	449	MELTF	-	16	16	U2AF2_low_active
chr3	196678903	196695557	16655	PIGZ	-	1	2	U2AF2_low_active
chr3	196675557	196678691	3135	PIGZ	-	2	2	U2AF2_low_active
chr3	196236541	196242030	5490	SMCO1	-	1	3	U2AF2_low_active
chr3	196236541	196241974	5434	SMCO1	-	2	3	U2AF2_low_active
chr3	196235203	196236390	1188	SMCO1	-	3	3	U2AF2_low_active
chr3	196215555	196229743	14189	RNF168	-	1	5	U2AF2_high_active
chr3	196214450	196215477	1028	RNF168	-	2	5	U2AF2_high_active
chr3	196210763	196214269	3507	RNF168	-	3	5	U2AF2_high_active
chr3	196202184	196210640	8457	RNF168	-	4	5	U2AF2_high_active
chr3	196199644	196202101	2458	RNF168	-	5	5	U2AF2_high_active
chr3	196134265	196159197	24933	UBXN7	-	1	10	U2AF2_low_active
chr3	196129891	196134116	4226	UBXN7	-	2	10	U2AF2_low_active
chr3	196120491	196129822	9332	UBXN7	-	3	10	U2AF2_low_active
chr3	196118797	196120424	1628	UBXN7	-	4	10	U2AF2_low_active
chr3	196098914	196118683	19770	UBXN7	-	5	10	U2AF2_low_active
chr3	196096383	196098766	2384	UBXN7	-	6	10	U2AF2_low_active
chr3	196095027	196096291	1265	UBXN7	-	7	10	U2AF2_low_active
chr3	196089559	196094898	5340	UBXN7	-	8	10	U2AF2_low_active
chr3	196088795	196089164	370	UBXN7	-	9	10	U2AF2_low_active
chr3	196083718	196088714	4997	UBXN7	-	10	10	U2AF2_low_active
chr3	196051312	196054260	2949	TM4SF19	-	1	2	U2AF2_low_active
chr3	196050869	196051145	277	TM4SF19	-	2	2	U2AF2_low_active
chr3	196043103	196044910	1808	DYNLT2B	-	1	5	U2AF2_low_active
chr3	196033884	196042968	9085	DYNLT2B	-	2	5	U2AF2_low_active
chr3	196022941	196033813	10873	DYNLT2B	-	3	5	U2AF2_low_active
chr3	196018246	196022876	4631	DYNLT2B	-	4	5	U2AF2_low_active
chr3	196018241	196022876	4636	DYNLT2B	-	5	5	U2AF2_low_active
chr3	195937609	195938040	432	ZDHHC19	-	1	11	U2AF2_low_active
chr3	195936387	195937486	1100	ZDHHC19	-	2	11	U2AF2_low_active
chr3	195935432	195936246	815	ZDHHC19	-	3	11	U2AF2_low_active
chr3	195934375	195935258	884	ZDHHC19	-	4	11	U2AF2_low_active
chr3	195926394	195934268	7875	ZDHHC19	-	5	11	U2AF2_low_active
chr3	195925746	195934268	8523	ZDHHC19	-	6	11	U2AF2_low_active
chr3	195925746	195926216	471	ZDHHC19	-	7	11	U2AF2_low_active
chr3	195925462	195925659	198	ZDHHC19	-	8	11	U2AF2_low_active
chr3	195925323	195925659	337	ZDHHC19	-	9	11	U2AF2_low_active
chr3	195924597	195925146	550	ZDHHC19	-	10	11	U2AF2_low_active
chr3	195924597	195925322	726	ZDHHC19	-	11	11	U2AF2_low_active
chr3	195803994	195808913	4920	TFRC	-	1	21	U2AF2_high_active
chr3	195803994	195808701	4708	TFRC	-	2	21	U2AF2_high_active
chr3	195802232	195803934	1703	TFRC	-	3	21	U2AF2_high_active
chr3	195800997	195802029	1033	TFRC	-	4	21	U2AF2_high_active
chr3	195800997	195803934	2938	TFRC	-	5	21	U2AF2_high_active
chr3	195799024	195800800	1777	TFRC	-	6	21	U2AF2_high_active
chr3	195799024	195803934	4911	TFRC	-	7	21	U2AF2_high_active
chr3	195798370	195798873	504	TFRC	-	8	21	U2AF2_high_active
chr3	195796440	195798266	1827	TFRC	-	9	21	U2AF2_high_active
chr3	195795002	195796325	1324	TFRC	-	10	21	U2AF2_high_active
chr3	195794529	195794902	374	TFRC	-	11	21	U2AF2_high_active
chr3	195792472	195794388	1917	TFRC	-	12	21	U2AF2_high_active
chr3	195791300	195792313	1014	TFRC	-	13	21	U2AF2_high_active
chr3	195789811	195791179	1369	TFRC	-	14	21	U2AF2_high_active
chr3	195789517	195789724	208	TFRC	-	15	21	U2AF2_high_active
chr3	195787119	195789452	2334	TFRC	-	16	21	U2AF2_high_active
chr3	195785504	195787050	1547	TFRC	-	17	21	U2AF2_high_active
chr3	195785237	195785444	208	TFRC	-	18	21	U2AF2_high_active
chr3	195782173	195785154	2982	TFRC	-	19	21	U2AF2_high_active
chr3	195780430	195781950	1521	TFRC	-	20	21	U2AF2_high_active
chr3	195779056	195780288	1233	TFRC	-	21	21	U2AF2_high_active
chr3	195615478	195619281	3804	TNK2	-	1	31	U2AF2_low_active
chr3	195615478	195621476	5999	TNK2	-	2	31	U2AF2_low_active
chr3	195615478	195622116	6639	TNK2	-	3	31	U2AF2_low_active
chr3	195615478	195622765	7288	TNK2	-	4	31	U2AF2_low_active
chr3	195615478	195622923	7446	TNK2	-	5	31	U2AF2_low_active
chr3	195615478	195623613	8136	TNK2	-	6	31	U2AF2_low_active
chr3	195615478	195624037	8560	TNK2	-	7	31	U2AF2_low_active
chr3	195615478	195635355	19878	TNK2	-	8	31	U2AF2_low_active
chr3	195613919	195615296	1378	TNK2	-	9	31	U2AF2_low_active
chr3	195612415	195613847	1433	TNK2	-	10	31	U2AF2_low_active
chr3	195611905	195613847	1943	TNK2	-	11	31	U2AF2_low_active
chr3	195611905	195612283	379	TNK2	-	12	31	U2AF2_low_active
chr3	195610181	195611682	1502	TNK2	-	13	31	U2AF2_low_active
chr3	195609200	195610027	828	TNK2	-	14	31	U2AF2_low_active
chr3	195606047	195608921	2875	TNK2	-	15	31	U2AF2_low_active
chr3	195606047	195610027	3981	TNK2	-	16	31	U2AF2_low_active
chr3	195606047	195609156	3110	TNK2	-	17	31	U2AF2_low_active
chr3	195605464	195605919	456	TNK2	-	18	31	U2AF2_low_active
chr3	195605219	195605316	98	TNK2	-	19	31	U2AF2_low_active
chr3	195599342	195605123	5782	TNK2	-	20	31	U2AF2_low_active
chr3	195597276	195599146	1871	TNK2	-	21	31	U2AF2_low_active
chr3	195597250	195599146	1897	TNK2	-	22	31	U2AF2_low_active
chr3	195597077	195599146	2070	TNK2	-	23	31	U2AF2_low_active
chr3	195596413	195596984	572	TNK2	-	24	31	U2AF2_low_active
chr3	195595581	195596984	1404	TNK2	-	25	31	U2AF2_low_active
chr3	195595581	195596367	787	TNK2	-	26	31	U2AF2_low_active
chr3	195594136	195594231	96	TNK2	-	27	31	U2AF2_low_active
chr3	195594130	195594231	102	TNK2	-	28	31	U2AF2_low_active
chr3	195593888	195594231	344	TNK2	-	29	31	U2AF2_low_active
chr3	195593888	195594039	152	TNK2	-	30	31	U2AF2_low_active
chr3	195591059	195593759	2701	TNK2	-	31	31	U2AF2_low_active
chr3	195256703	195269726	13024	PPP1R2	-	1	10	U2AF2_low_active
chr3	195254704	195256594	1891	PPP1R2	-	2	10	U2AF2_low_active
chr3	195251695	195256594	4900	PPP1R2	-	3	10	U2AF2_low_active
chr3	195251695	195254558	2864	PPP1R2	-	4	10	U2AF2_low_active
chr3	195250585	195251616	1032	PPP1R2	-	5	10	U2AF2_low_active
chr3	195250585	195256594	6010	PPP1R2	-	6	10	U2AF2_low_active
chr3	195245983	195250486	4504	PPP1R2	-	7	10	U2AF2_low_active
chr3	195245983	195250489	4507	PPP1R2	-	8	10	U2AF2_low_active
chr3	195245983	195251616	5634	PPP1R2	-	9	10	U2AF2_low_active
chr3	195243741	195245814	2074	PPP1R2	-	10	10	U2AF2_low_active
chr3	195112877	195163523	50647	ACAP2	-	1	22	U2AF2_low_active
chr3	195102752	195112818	10067	ACAP2	-	2	22	U2AF2_low_active
chr3	195101792	195102631	840	ACAP2	-	3	22	U2AF2_low_active
chr3	195066047	195101737	35691	ACAP2	-	4	22	U2AF2_low_active
chr3	195063384	195065987	2604	ACAP2	-	5	22	U2AF2_low_active
chr3	195057706	195063199	5494	ACAP2	-	6	22	U2AF2_low_active
chr3	195053853	195057660	3808	ACAP2	-	7	22	U2AF2_low_active
chr3	195047689	195053756	6068	ACAP2	-	8	22	U2AF2_low_active
chr3	195041543	195047613	6071	ACAP2	-	9	22	U2AF2_low_active
chr3	195029567	195041429	11863	ACAP2	-	10	22	U2AF2_low_active
chr3	195028053	195029514	1462	ACAP2	-	11	22	U2AF2_low_active
chr3	195027346	195027951	606	ACAP2	-	12	22	U2AF2_low_active
chr3	195022904	195027239	4336	ACAP2	-	13	22	U2AF2_low_active
chr3	195022374	195022694	321	ACAP2	-	14	22	U2AF2_low_active
chr3	195018011	195022303	4293	ACAP2	-	15	22	U2AF2_low_active
chr3	195016622	195017918	1297	ACAP2	-	16	22	U2AF2_low_active
chr3	195015541	195016436	896	ACAP2	-	17	22	U2AF2_low_active
chr3	195013182	195015447	2266	ACAP2	-	18	22	U2AF2_low_active
chr3	195012545	195012993	449	ACAP2	-	19	22	U2AF2_low_active
chr3	195009961	195012434	2474	ACAP2	-	20	22	U2AF2_low_active
chr3	195006587	195009849	3263	ACAP2	-	21	22	U2AF2_low_active
chr3	195000158	195006524	6367	ACAP2	-	22	22	U2AF2_low_active
chr3	194947586	194968500	20915	XXYLT1	-	1	4	U2AF2_low_active
chr3	194947586	194991283	43698	XXYLT1	-	2	4	U2AF2_low_active
chr3	194877311	194947437	70127	XXYLT1	-	3	4	U2AF2_low_active
chr3	194790841	194877177	86337	XXYLT1	-	4	4	U2AF2_low_active
chr3	194390865	194392792	1928	LSG1	-	1	13	U2AF2_high_active
chr3	194387302	194390737	3436	LSG1	-	2	13	U2AF2_high_active
chr3	194387019	194387180	162	LSG1	-	3	13	U2AF2_high_active
chr3	194386373	194386931	559	LSG1	-	4	13	U2AF2_high_active
chr3	194380863	194386285	5423	LSG1	-	5	13	U2AF2_high_active
chr3	194379863	194380801	939	LSG1	-	6	13	U2AF2_high_active
chr3	194373872	194379685	5814	LSG1	-	7	13	U2AF2_high_active
chr3	194371946	194373457	1512	LSG1	-	8	13	U2AF2_high_active
chr3	194371754	194371843	90	LSG1	-	9	13	U2AF2_high_active
chr3	194369534	194371609	2076	LSG1	-	10	13	U2AF2_high_active
chr3	194366973	194369409	2437	LSG1	-	11	13	U2AF2_high_active
chr3	194365476	194366892	1417	LSG1	-	12	13	U2AF2_high_active
chr3	194362977	194365301	2325	LSG1	-	13	13	U2AF2_high_active
chr3	194349239	194353807	4569	TMEM44	-	1	14	U2AF2_low_active
chr3	194346720	194349111	2392	TMEM44	-	2	14	U2AF2_low_active
chr3	194344425	194346625	2201	TMEM44	-	3	14	U2AF2_low_active
chr3	194344040	194344257	218	TMEM44	-	4	14	U2AF2_low_active
chr3	194338506	194343952	5447	TMEM44	-	5	14	U2AF2_low_active
chr3	194337999	194343952	5954	TMEM44	-	6	14	U2AF2_low_active
chr3	194337999	194338364	366	TMEM44	-	7	14	U2AF2_low_active
chr3	194336427	194337827	1401	TMEM44	-	8	14	U2AF2_low_active
chr3	194331750	194336297	4548	TMEM44	-	9	14	U2AF2_low_active
chr3	194325175	194331644	6470	TMEM44	-	10	14	U2AF2_low_active
chr3	194325171	194331644	6474	TMEM44	-	11	14	U2AF2_low_active
chr3	194313800	194325015	11216	TMEM44	-	12	14	U2AF2_low_active
chr3	194309369	194325015	15647	TMEM44	-	13	14	U2AF2_low_active
chr3	194309369	194313769	4401	TMEM44	-	14	14	U2AF2_low_active
chr3	194206565	194207294	730	ATP13A3	-	1	40	U2AF2_high_active
chr3	194206556	194207294	739	ATP13A3	-	2	40	U2AF2_high_active
chr3	194182966	194188612	5647	ATP13A3	-	3	40	U2AF2_high_active
chr3	194182966	194206522	23557	ATP13A3	-	4	40	U2AF2_high_active
chr3	194181561	194182868	1308	ATP13A3	-	5	40	U2AF2_high_active
chr3	194180701	194181386	686	ATP13A3	-	6	40	U2AF2_high_active
chr3	194180271	194180517	247	ATP13A3	-	7	40	U2AF2_high_active
chr3	194177904	194180199	2296	ATP13A3	-	8	40	U2AF2_high_active
chr3	194176692	194177822	1131	ATP13A3	-	9	40	U2AF2_high_active
chr3	194176692	194180199	3508	ATP13A3	-	10	40	U2AF2_high_active
chr3	194175122	194176621	1500	ATP13A3	-	11	40	U2AF2_high_active
chr3	194174508	194174986	479	ATP13A3	-	12	40	U2AF2_high_active
chr3	194171006	194174434	3429	ATP13A3	-	13	40	U2AF2_high_active
chr3	194169366	194170873	1508	ATP13A3	-	14	40	U2AF2_high_active
chr3	194168739	194169185	447	ATP13A3	-	15	40	U2AF2_high_active
chr3	194167845	194168580	736	ATP13A3	-	16	40	U2AF2_high_active
chr3	194165516	194167655	2140	ATP13A3	-	17	40	U2AF2_high_active
chr3	194162191	194165453	3263	ATP13A3	-	18	40	U2AF2_high_active
chr3	194159702	194162039	2338	ATP13A3	-	19	40	U2AF2_high_active
chr3	194159702	194165453	5752	ATP13A3	-	20	40	U2AF2_high_active
chr3	194158303	194159584	1282	ATP13A3	-	21	40	U2AF2_high_active
chr3	194158194	194158284	91	ATP13A3	-	22	40	U2AF2_high_active
chr3	194157945	194158039	95	ATP13A3	-	23	40	U2AF2_high_active
chr3	194154626	194157823	3198	ATP13A3	-	24	40	U2AF2_high_active
chr3	194152622	194154500	1879	ATP13A3	-	25	40	U2AF2_high_active
chr3	194151956	194152445	490	ATP13A3	-	26	40	U2AF2_high_active
chr3	194151752	194151832	81	ATP13A3	-	27	40	U2AF2_high_active
chr3	194151045	194151671	627	ATP13A3	-	28	40	U2AF2_high_active
chr3	194150911	194151001	91	ATP13A3	-	29	40	U2AF2_high_active
chr3	194150911	194151671	761	ATP13A3	-	30	40	U2AF2_high_active
chr3	194150504	194150800	297	ATP13A3	-	31	40	U2AF2_high_active
chr3	194149647	194150406	760	ATP13A3	-	32	40	U2AF2_high_active
chr3	194147982	194149573	1592	ATP13A3	-	33	40	U2AF2_high_active
chr3	194146259	194147803	1545	ATP13A3	-	34	40	U2AF2_high_active
chr3	194140697	194146070	5374	ATP13A3	-	35	40	U2AF2_high_active
chr3	194134569	194140607	6039	ATP13A3	-	36	40	U2AF2_high_active
chr3	194133018	194134487	1470	ATP13A3	-	37	40	U2AF2_high_active
chr3	194130019	194132927	2909	ATP13A3	-	38	40	U2AF2_high_active
chr3	194126846	194134487	7642	ATP13A3	-	39	40	U2AF2_high_active
chr3	194126846	194132927	6082	ATP13A3	-	40	40	U2AF2_high_active
chr3	194119014	194119966	953	GP5	-	1	1	U2AF2_low_active
chr1	193070335	193074646	4312	GLRX2	-	1	5	U2AF2_high_active
chr1	193070335	193074393	4059	GLRX2	-	2	5	U2AF2_high_active
chr1	193070335	193074747	4413	GLRX2	-	3	5	U2AF2_high_active
chr1	193066891	193070270	3380	GLRX2	-	4	5	U2AF2_high_active
chr1	193065890	193066713	824	GLRX2	-	5	5	U2AF2_high_active
chr2	192701444	192711168	9725	CAVIN2	-	1	1	U2AF2_low_active
chr2	191878405	191878743	339	STAT1	-	1	38	U2AF2_high_active
chr2	191875176	191878250	3075	STAT1	-	2	38	U2AF2_high_active
chr2	191874731	191878250	3520	STAT1	-	3	38	U2AF2_high_active
chr2	191874731	191875092	362	STAT1	-	4	38	U2AF2_high_active
chr2	191873870	191874601	732	STAT1	-	5	38	U2AF2_high_active
chr2	191873834	191874601	768	STAT1	-	6	38	U2AF2_high_active
chr2	191872388	191873688	1301	STAT1	-	7	38	U2AF2_high_active
chr2	191865890	191872288	6399	STAT1	-	8	38	U2AF2_high_active
chr2	191864431	191865799	1369	STAT1	-	9	38	U2AF2_high_active
chr2	191864431	191872288	7858	STAT1	-	10	38	U2AF2_high_active
chr2	191864424	191865799	1376	STAT1	-	11	38	U2AF2_high_active
chr2	191863035	191864351	1317	STAT1	-	12	38	U2AF2_high_active
chr2	191862734	191862942	209	STAT1	-	13	38	U2AF2_high_active
chr2	191862734	191864351	1618	STAT1	-	14	38	U2AF2_high_active
chr2	191859946	191862581	2636	STAT1	-	15	38	U2AF2_high_active
chr2	191856047	191859786	3740	STAT1	-	16	38	U2AF2_high_active
chr2	191856047	191862581	6535	STAT1	-	17	38	U2AF2_high_active
chr2	191854401	191855953	1553	STAT1	-	18	38	U2AF2_high_active
chr2	191854401	191859786	5386	STAT1	-	19	38	U2AF2_high_active
chr2	191851795	191855953	4159	STAT1	-	20	38	U2AF2_high_active
chr2	191851795	191854340	2546	STAT1	-	21	38	U2AF2_high_active
chr2	191851674	191851764	91	STAT1	-	22	38	U2AF2_high_active
chr2	191851674	191854340	2667	STAT1	-	23	38	U2AF2_high_active
chr2	191851668	191851764	97	STAT1	-	24	38	U2AF2_high_active
chr2	191850387	191851579	1193	STAT1	-	25	38	U2AF2_high_active
chr2	191849120	191850344	1225	STAT1	-	26	38	U2AF2_high_active
chr2	191848467	191849035	569	STAT1	-	27	38	U2AF2_high_active
chr2	191847245	191848367	1123	STAT1	-	28	38	U2AF2_high_active
chr2	191845396	191847108	1713	STAT1	-	29	38	U2AF2_high_active
chr2	191844593	191845345	753	STAT1	-	30	38	U2AF2_high_active
chr2	191843728	191844497	770	STAT1	-	31	38	U2AF2_high_active
chr2	191841752	191843581	1830	STAT1	-	32	38	U2AF2_high_active
chr2	191840638	191841565	928	STAT1	-	33	38	U2AF2_high_active
chr2	191840614	191841565	952	STAT1	-	34	38	U2AF2_high_active
chr2	191839659	191840537	879	STAT1	-	35	38	U2AF2_high_active
chr2	191839647	191840537	891	STAT1	-	36	38	U2AF2_high_active
chr2	191839595	191841668	2074	STAT1	-	37	38	U2AF2_high_active
chr2	191835444	191839555	4112	STAT1	-	38	38	U2AF2_high_active
chr2	191390105	191399284	9180	NEMP2	-	1	9	U2AF2_low_active
chr2	191383910	191389988	6079	NEMP2	-	2	9	U2AF2_low_active
chr2	191383535	191383677	143	NEMP2	-	3	9	U2AF2_low_active
chr2	191382340	191383461	1122	NEMP2	-	4	9	U2AF2_low_active
chr2	191381111	191382245	1135	NEMP2	-	5	9	U2AF2_low_active
chr2	191381065	191382245	1181	NEMP2	-	6	9	U2AF2_low_active
chr2	191379405	191380995	1591	NEMP2	-	7	9	U2AF2_low_active
chr2	191375264	191379178	3915	NEMP2	-	8	9	U2AF2_low_active
chr2	191374039	191375086	1048	NEMP2	-	9	9	U2AF2_low_active
chr2	190444607	190445143	537	SLC40A1	-	1	7	U2AF2_high_active
chr2	190440047	190444538	4492	SLC40A1	-	2	7	U2AF2_high_active
chr2	190437688	190439886	2199	SLC40A1	-	3	7	U2AF2_high_active
chr2	190436568	190437571	1004	SLC40A1	-	4	7	U2AF2_high_active
chr2	190430326	190436440	6115	SLC40A1	-	5	7	U2AF2_high_active
chr2	190428952	190430079	1128	SLC40A1	-	6	7	U2AF2_high_active
chr2	190426918	190428309	1392	SLC40A1	-	7	7	U2AF2_high_active
chr2	188394213	188418926	24714	TFPI	-	1	13	U2AF2_low_active
chr2	188378374	188394090	15717	TFPI	-	2	13	U2AF2_low_active
chr2	188378374	188418926	40553	TFPI	-	3	13	U2AF2_low_active
chr2	188368498	188378342	9845	TFPI	-	4	13	U2AF2_low_active
chr2	188368498	188394090	25593	TFPI	-	5	13	U2AF2_low_active
chr2	188368498	188418926	50429	TFPI	-	6	13	U2AF2_low_active
chr2	188361806	188368374	6569	TFPI	-	7	13	U2AF2_low_active
chr2	188353103	188361607	8505	TFPI	-	8	13	U2AF2_low_active
chr2	188349715	188353063	3349	TFPI	-	9	13	U2AF2_low_active
chr2	188348944	188349537	594	TFPI	-	10	13	U2AF2_low_active
chr2	188343531	188348850	5320	TFPI	-	11	13	U2AF2_low_active
chr2	188332660	188348850	16191	TFPI	-	12	13	U2AF2_low_active
chr2	188331770	188332479	710	TFPI	-	13	13	U2AF2_low_active
chr3	187452696	187453877	1182	BCL6	-	1	11	U2AF2_low_active
chr3	187452696	187463197	10502	BCL6	-	2	11	U2AF2_low_active
chr3	187451492	187452656	1165	BCL6	-	3	11	U2AF2_low_active
chr3	187449719	187451320	1602	BCL6	-	4	11	U2AF2_low_active
chr3	187447810	187449496	1687	BCL6	-	5	11	U2AF2_low_active
chr3	187446333	187446837	505	BCL6	-	6	11	U2AF2_low_active
chr3	187444687	187446147	1461	BCL6	-	7	11	U2AF2_low_active
chr3	187443418	187446147	2730	BCL6	-	8	11	U2AF2_low_active
chr3	187443418	187444518	1101	BCL6	-	9	11	U2AF2_low_active
chr3	187442867	187443286	420	BCL6	-	10	11	U2AF2_low_active
chr3	187440390	187442728	2339	BCL6	-	11	11	U2AF2_low_active
chr3	186845851	186857000	11150	RPL39L	-	1	2	U2AF2_low_active
chr3	186839117	186845786	6670	RPL39L	-	2	2	U2AF2_low_active
chr3	186257387	186262094	4708	CRYGS	-	1	2	U2AF2_low_active
chr3	186256758	186257143	386	CRYGS	-	2	2	U2AF2_low_active
chr3	185823732	185826728	2997	ETV5	-	1	12	U2AF2_low_active
chr3	185823502	185823612	111	ETV5	-	2	12	U2AF2_low_active
chr3	185823286	185823413	128	ETV5	-	3	12	U2AF2_low_active
chr3	185823145	185823237	93	ETV5	-	4	12	U2AF2_low_active
chr3	185798965	185823093	24129	ETV5	-	5	12	U2AF2_low_active
chr3	185797894	185798834	941	ETV5	-	6	12	U2AF2_low_active
chr3	185783862	185797605	13744	ETV5	-	7	12	U2AF2_low_active
chr3	185782266	185783601	1336	ETV5	-	8	12	U2AF2_low_active
chr3	185775281	185782205	6925	ETV5	-	9	12	U2AF2_low_active
chr3	185775034	185775211	178	ETV5	-	10	12	U2AF2_low_active
chr3	185769921	185774863	4943	ETV5	-	11	12	U2AF2_low_active
chr3	185766650	185769818	3169	ETV5	-	12	12	U2AF2_low_active
chr3	185644523	185655612	11090	TRA2B	-	1	9	U2AF2_high_active
chr3	185643415	185655612	12198	TRA2B	-	2	9	U2AF2_high_active
chr3	185643415	185644388	974	TRA2B	-	3	9	U2AF2_high_active
chr3	185641773	185643251	1479	TRA2B	-	4	9	U2AF2_high_active
chr3	185639915	185641583	1669	TRA2B	-	5	9	U2AF2_high_active
chr3	185638976	185639798	823	TRA2B	-	6	9	U2AF2_high_active
chr3	185637285	185638891	1607	TRA2B	-	7	9	U2AF2_high_active
chr3	185636227	185637224	998	TRA2B	-	8	9	U2AF2_high_active
chr3	185635514	185636152	639	TRA2B	-	9	9	U2AF2_high_active
chr3	185541002	185542570	1569	IGF2BP2	-	1	20	U2AF2_low_active
chr3	185416136	185538799	122664	IGF2BP2	-	2	20	U2AF2_low_active
chr3	185416136	185540940	124805	IGF2BP2	-	3	20	U2AF2_low_active
chr3	185414452	185416086	1635	IGF2BP2	-	4	20	U2AF2_low_active
chr3	185410569	185414399	3831	IGF2BP2	-	5	20	U2AF2_low_active
chr3	185410551	185414399	3849	IGF2BP2	-	6	20	U2AF2_low_active
chr3	185407416	185410486	3071	IGF2BP2	-	7	20	U2AF2_low_active
chr3	185407416	185414399	6984	IGF2BP2	-	8	20	U2AF2_low_active
chr3	185404980	185407142	2163	IGF2BP2	-	9	20	U2AF2_low_active
chr3	185393702	185404844	11143	IGF2BP2	-	10	20	U2AF2_low_active
chr3	185393220	185393578	359	IGF2BP2	-	11	20	U2AF2_low_active
chr3	185390458	185393083	2626	IGF2BP2	-	12	20	U2AF2_low_active
chr3	185376198	185390328	14131	IGF2BP2	-	13	20	U2AF2_low_active
chr3	185376198	185393083	16886	IGF2BP2	-	14	20	U2AF2_low_active
chr3	185375191	185376128	938	IGF2BP2	-	15	20	U2AF2_low_active
chr3	185369957	185375073	5117	IGF2BP2	-	16	20	U2AF2_low_active
chr3	185367323	185369881	2559	IGF2BP2	-	17	20	U2AF2_low_active
chr3	185364927	185367190	2264	IGF2BP2	-	18	20	U2AF2_low_active
chr3	185363412	185364812	1401	IGF2BP2	-	19	20	U2AF2_low_active
chr3	185362376	185363129	754	IGF2BP2	-	20	20	U2AF2_low_active
chr4	185350225	185395532	45308	IRF2	-	1	8	U2AF2_low_active
chr4	185340723	185350131	9409	IRF2	-	2	8	U2AF2_low_active
chr4	185339863	185340622	760	IRF2	-	3	8	U2AF2_low_active
chr4	185339368	185339685	318	IRF2	-	4	8	U2AF2_low_active
chr4	185329430	185339320	9891	IRF2	-	5	8	U2AF2_low_active
chr4	185320234	185329311	9078	IRF2	-	6	8	U2AF2_low_active
chr4	185311904	185320068	8165	IRF2	-	7	8	U2AF2_low_active
chr4	185310221	185311856	1636	IRF2	-	8	8	U2AF2_low_active
chr1	185280455	185286084	5630	IVNS1ABP	-	1	14	U2AF2_high_active
chr1	185278644	185280226	1583	IVNS1ABP	-	2	14	U2AF2_high_active
chr1	185278305	185278514	210	IVNS1ABP	-	3	14	U2AF2_high_active
chr1	185278008	185278134	127	IVNS1ABP	-	4	14	U2AF2_high_active
chr1	185276795	185277931	1137	IVNS1ABP	-	5	14	U2AF2_high_active
chr1	185276272	185276620	349	IVNS1ABP	-	6	14	U2AF2_high_active
chr1	185274776	185276145	1370	IVNS1ABP	-	7	14	U2AF2_high_active
chr1	185270696	185274667	3972	IVNS1ABP	-	8	14	U2AF2_high_active
chr1	185270329	185270565	237	IVNS1ABP	-	9	14	U2AF2_high_active
chr1	185269691	185270103	413	IVNS1ABP	-	10	14	U2AF2_high_active
chr1	185269476	185269568	93	IVNS1ABP	-	11	14	U2AF2_high_active
chr1	185269263	185269348	86	IVNS1ABP	-	12	14	U2AF2_high_active
chr1	185269016	185269130	115	IVNS1ABP	-	13	14	U2AF2_high_active
chr1	185267421	185268841	1421	IVNS1ABP	-	14	14	U2AF2_high_active
chr1	184868443	184943433	74991	NIBAN1	-	1	13	U2AF2_low_active
chr1	184863341	184868311	4971	NIBAN1	-	2	13	U2AF2_low_active
chr1	184859357	184863208	3852	NIBAN1	-	3	13	U2AF2_low_active
chr1	184853935	184859241	5307	NIBAN1	-	4	13	U2AF2_low_active
chr1	184801097	184853766	52670	NIBAN1	-	5	13	U2AF2_low_active
chr1	184792877	184800980	8104	NIBAN1	-	6	13	U2AF2_low_active
chr1	184792464	184792771	308	NIBAN1	-	7	13	U2AF2_low_active
chr1	184787960	184792300	4341	NIBAN1	-	8	13	U2AF2_low_active
chr1	184777370	184787771	10402	NIBAN1	-	9	13	U2AF2_low_active
chr1	184775191	184777207	2017	NIBAN1	-	10	13	U2AF2_low_active
chr1	184772827	184775079	2253	NIBAN1	-	11	13	U2AF2_low_active
chr1	184767325	184772718	5394	NIBAN1	-	12	13	U2AF2_low_active
chr1	184765232	184767212	1981	NIBAN1	-	13	13	U2AF2_low_active
chr1	184718727	184723622	4896	EDEM3	-	1	22	U2AF2_high_active
chr1	184706846	184718680	11835	EDEM3	-	2	22	U2AF2_high_active
chr1	184706199	184706744	546	EDEM3	-	3	22	U2AF2_high_active
chr1	184703778	184706158	2381	EDEM3	-	4	22	U2AF2_high_active
chr1	184702125	184703664	1540	EDEM3	-	5	22	U2AF2_high_active
chr1	184695524	184701970	6447	EDEM3	-	6	22	U2AF2_high_active
chr1	184692991	184695388	2398	EDEM3	-	7	22	U2AF2_high_active
chr1	184690521	184692884	2364	EDEM3	-	8	22	U2AF2_high_active
chr1	184688703	184690422	1720	EDEM3	-	9	22	U2AF2_high_active
chr1	184688380	184688576	197	EDEM3	-	10	22	U2AF2_high_active
chr1	184686758	184688295	1538	EDEM3	-	11	22	U2AF2_high_active
chr1	184686147	184686673	527	EDEM3	-	12	22	U2AF2_high_active
chr1	184681733	184686021	4289	EDEM3	-	13	22	U2AF2_high_active
chr1	184681012	184681566	555	EDEM3	-	14	22	U2AF2_high_active
chr1	184679682	184680856	1175	EDEM3	-	15	22	U2AF2_high_active
chr1	184677479	184679527	2049	EDEM3	-	16	22	U2AF2_high_active
chr1	184675962	184677286	1325	EDEM3	-	17	22	U2AF2_high_active
chr1	184675943	184677286	1344	EDEM3	-	18	22	U2AF2_high_active
chr1	184672131	184675776	3646	EDEM3	-	19	22	U2AF2_high_active
chr1	184670679	184671944	1266	EDEM3	-	20	22	U2AF2_high_active
chr1	184663607	184670630	7024	EDEM3	-	21	22	U2AF2_high_active
chr1	184663607	184671944	8338	EDEM3	-	22	22	U2AF2_high_active
chr1	183947655	184006228	58574	COLGALT2	-	1	13	U2AF2_low_active
chr1	183947655	184006714	59060	COLGALT2	-	2	13	U2AF2_low_active
chr1	183944349	183947543	3195	COLGALT2	-	3	13	U2AF2_low_active
chr1	183942885	183944230	1346	COLGALT2	-	4	13	U2AF2_low_active
chr1	183938608	183942749	4142	COLGALT2	-	5	13	U2AF2_low_active
chr1	183933155	183938402	5248	COLGALT2	-	6	13	U2AF2_low_active
chr1	183923973	183933034	9062	COLGALT2	-	7	13	U2AF2_low_active
chr1	183920248	183923895	3648	COLGALT2	-	8	13	U2AF2_low_active
chr1	183914699	183920140	5442	COLGALT2	-	9	13	U2AF2_low_active
chr1	183913458	183914565	1108	COLGALT2	-	10	13	U2AF2_low_active
chr1	183909922	183913329	3408	COLGALT2	-	11	13	U2AF2_low_active
chr1	183908172	183909714	1543	COLGALT2	-	12	13	U2AF2_low_active
chr1	183899424	183909714	10291	COLGALT2	-	13	13	U2AF2_low_active
chr2	183889724	183902719	12996	NCKAP1	-	1	32	U2AF2_high_active
chr2	183888645	183902719	14075	NCKAP1	-	2	32	U2AF2_high_active
chr2	183888645	183889705	1061	NCKAP1	-	3	32	U2AF2_high_active
chr2	183868054	183888533	20480	NCKAP1	-	4	32	U2AF2_high_active
chr2	183867759	183867960	202	NCKAP1	-	5	32	U2AF2_high_active
chr2	183866998	183867701	704	NCKAP1	-	6	32	U2AF2_high_active
chr2	183866772	183866854	83	NCKAP1	-	7	32	U2AF2_high_active
chr2	183860567	183866680	6114	NCKAP1	-	8	32	U2AF2_high_active
chr2	183859616	183860428	813	NCKAP1	-	9	32	U2AF2_high_active
chr2	183853915	183859566	5652	NCKAP1	-	10	32	U2AF2_high_active
chr2	183850956	183853757	2802	NCKAP1	-	11	32	U2AF2_high_active
chr2	183848111	183850898	2788	NCKAP1	-	12	32	U2AF2_high_active
chr2	183847656	183848013	358	NCKAP1	-	13	32	U2AF2_high_active
chr2	183846105	183847548	1444	NCKAP1	-	14	32	U2AF2_high_active
chr2	183843644	183845971	2328	NCKAP1	-	15	32	U2AF2_high_active
chr2	183841680	183843561	1882	NCKAP1	-	16	32	U2AF2_high_active
chr4	183837693	183838440	748	DCTD	-	1	14	U2AF2_low_active
chr4	183837693	183838463	771	DCTD	-	2	14	U2AF2_low_active
chr4	183837693	183837825	133	DCTD	-	3	14	U2AF2_low_active
chr4	183837042	183837571	530	DCTD	-	4	14	U2AF2_low_active
chr4	183837042	183837438	397	DCTD	-	5	14	U2AF2_low_active
chr4	183837038	183837438	401	DCTD	-	6	14	U2AF2_low_active
chr4	183836729	183838440	1712	DCTD	-	7	14	U2AF2_low_active
chr4	183836729	183837033	305	DCTD	-	8	14	U2AF2_low_active
chr4	183836729	183837571	843	DCTD	-	9	14	U2AF2_low_active
chr4	183836729	183838463	1735	DCTD	-	10	14	U2AF2_low_active
chr4	183836212	183836613	402	DCTD	-	11	14	U2AF2_low_active
chr2	183832090	183841620	9531	NCKAP1	-	17	32	U2AF2_high_active
chr2	183829537	183831943	2407	NCKAP1	-	18	32	U2AF2_high_active
chr2	183827007	183829403	2397	NCKAP1	-	19	32	U2AF2_high_active
chr2	183822325	183826886	4562	NCKAP1	-	20	32	U2AF2_high_active
chr2	183821322	183822184	863	NCKAP1	-	21	32	U2AF2_high_active
chr2	183818060	183821189	3130	NCKAP1	-	22	32	U2AF2_high_active
chr2	183817652	183817840	189	NCKAP1	-	23	32	U2AF2_high_active
chr2	183817231	183817520	290	NCKAP1	-	24	32	U2AF2_high_active
chr4	183815759	183836075	20317	DCTD	-	12	14	U2AF2_low_active
chr4	183814281	183815641	1361	DCTD	-	13	14	U2AF2_low_active
chr4	183812631	183814183	1553	DCTD	-	14	14	U2AF2_low_active
chr2	183806892	183817132	10241	NCKAP1	-	25	32	U2AF2_high_active
chr2	183800104	183806797	6694	NCKAP1	-	26	32	U2AF2_high_active
chr2	183799561	183800020	460	NCKAP1	-	27	32	U2AF2_high_active
chr2	183795517	183799479	3963	NCKAP1	-	28	32	U2AF2_high_active
chr2	183793628	183795422	1795	NCKAP1	-	29	32	U2AF2_high_active
chr2	183792955	183793510	556	NCKAP1	-	30	32	U2AF2_high_active
chr2	183791634	183792844	1211	NCKAP1	-	31	32	U2AF2_high_active
chr2	183790547	183791543	997	NCKAP1	-	32	32	U2AF2_high_active
chr3	183732236	183735617	3382	ABCC5	-	1	33	U2AF2_low_active
chr3	183707172	183732051	24880	ABCC5	-	2	33	U2AF2_low_active
chr3	183706516	183707013	498	ABCC5	-	3	33	U2AF2_low_active
chr3	183705706	183706359	654	ABCC5	-	4	33	U2AF2_low_active
chr3	183703244	183705557	2314	ABCC5	-	5	33	U2AF2_low_active
chr3	183703167	183705557	2391	ABCC5	-	6	33	U2AF2_low_active
chr3	183702683	183703091	409	ABCC5	-	7	33	U2AF2_low_active
chr3	183700796	183705557	4762	ABCC5	-	8	33	U2AF2_low_active
chr3	183700413	183700561	149	ABCC5	-	9	33	U2AF2_low_active
chr3	183699663	183700238	576	ABCC5	-	10	33	U2AF2_low_active
chr3	183696440	183699514	3075	ABCC5	-	11	33	U2AF2_low_active
chr3	183695413	183696290	878	ABCC5	-	12	33	U2AF2_low_active
chr3	183689823	183695304	5482	ABCC5	-	13	33	U2AF2_low_active
chr3	183689708	183695304	5597	ABCC5	-	14	33	U2AF2_low_active
chr3	183685555	183689350	3796	ABCC5	-	15	33	U2AF2_low_active
chr3	183683290	183685482	2193	ABCC5	-	16	33	U2AF2_low_active
chr3	183683046	183683164	119	ABCC5	-	17	33	U2AF2_low_active
chr3	183681377	183682972	1596	ABCC5	-	18	33	U2AF2_low_active
chr3	183679443	183681172	1730	ABCC5	-	19	33	U2AF2_low_active
chr3	183677624	183679298	1675	ABCC5	-	20	33	U2AF2_low_active
chr3	183671059	183677520	6462	ABCC5	-	21	33	U2AF2_low_active
chr3	183669792	183670873	1082	ABCC5	-	22	33	U2AF2_low_active
chr3	183669359	183669644	286	ABCC5	-	23	33	U2AF2_low_active
chr3	183667914	183669228	1315	ABCC5	-	24	33	U2AF2_low_active
chr3	183667670	183667759	90	ABCC5	-	25	33	U2AF2_low_active
chr3	183665299	183667540	2242	ABCC5	-	26	33	U2AF2_low_active
chr3	183663728	183665111	1384	ABCC5	-	27	33	U2AF2_low_active
chr3	183660705	183663637	2933	ABCC5	-	28	33	U2AF2_low_active
chr3	183655849	183660514	4666	ABCC5	-	29	33	U2AF2_low_active
chr3	183646614	183655688	9075	ABCC5	-	30	33	U2AF2_low_active
chr3	183645232	183646534	1303	ABCC5	-	31	33	U2AF2_low_active
chr3	183643508	183645117	1610	ABCC5	-	32	33	U2AF2_low_active
chr3	183639190	183643342	4153	ABCC5	-	33	33	U2AF2_low_active
chr3	183585849	183602509	16661	PARL	-	1	13	U2AF2_high_active
chr3	183584554	183585652	1099	PARL	-	2	13	U2AF2_high_active
chr3	183580590	183584412	3823	PARL	-	3	13	U2AF2_high_active
chr3	183562115	183580540	18426	PARL	-	4	13	U2AF2_high_active
chr3	183562115	183580484	18370	PARL	-	5	13	U2AF2_high_active
chr3	183560236	183562018	1783	PARL	-	6	13	U2AF2_high_active
chr1	183559495	183559974	480	NCF2	-	1	17	U2AF2_low_active
chr3	183558429	183562018	3590	PARL	-	7	13	U2AF2_high_active
chr3	183558429	183560085	1657	PARL	-	8	13	U2AF2_high_active
chr1	183556113	183559290	3178	NCF2	-	2	17	U2AF2_low_active
chr3	183551614	183558357	6744	PARL	-	9	13	U2AF2_high_active
chr3	183551378	183551511	134	PARL	-	10	13	U2AF2_high_active
chr3	183551378	183558357	6980	PARL	-	11	13	U2AF2_high_active
chr3	183547498	183551279	3782	PARL	-	12	13	U2AF2_high_active
chr3	183547498	183558357	10860	PARL	-	13	13	U2AF2_high_active
chr1	183546843	183556029	9187	NCF2	-	3	17	U2AF2_low_active
chr1	183543757	183546733	2977	NCF2	-	4	17	U2AF2_low_active
chr1	183542428	183543621	1194	NCF2	-	5	17	U2AF2_low_active
chr1	183542428	183546733	4306	NCF2	-	6	17	U2AF2_low_active
chr1	183539975	183542319	2345	NCF2	-	7	17	U2AF2_low_active
chr1	183539975	183546733	6759	NCF2	-	8	17	U2AF2_low_active
chr1	183538321	183539914	1594	NCF2	-	9	17	U2AF2_low_active
chr1	183536481	183538276	1796	NCF2	-	10	17	U2AF2_low_active
chr1	183536124	183536338	215	NCF2	-	11	17	U2AF2_low_active
chr3	183535900	183542934	7035	MAP6D1	-	1	2	U2AF2_low_active
chr3	183535225	183535781	557	MAP6D1	-	2	2	U2AF2_low_active
chr1	183534915	183536054	1140	NCF2	-	12	17	U2AF2_low_active
chr1	183533166	183534838	1673	NCF2	-	13	17	U2AF2_low_active
chr1	183532721	183533139	419	NCF2	-	14	17	U2AF2_low_active
chr1	183532442	183532568	127	NCF2	-	15	17	U2AF2_low_active
chr1	183529409	183532329	2921	NCF2	-	16	17	U2AF2_low_active
chr1	183525366	183529230	3865	NCF2	-	17	17	U2AF2_low_active
chr1	182921125	182921863	739	SHCBP1L	-	1	11	U2AF2_low_active
chr1	182920603	182921071	469	SHCBP1L	-	2	11	U2AF2_low_active
chr1	182920603	182921863	1261	SHCBP1L	-	3	11	U2AF2_low_active
chr1	182909679	182920452	10774	SHCBP1L	-	4	11	U2AF2_low_active
chr1	182908689	182909463	775	SHCBP1L	-	5	11	U2AF2_low_active
chr1	182908530	182908601	72	SHCBP1L	-	6	11	U2AF2_low_active
chr1	182898888	182908310	9423	SHCBP1L	-	7	11	U2AF2_low_active
chr1	182874785	182898781	23997	SHCBP1L	-	8	11	U2AF2_low_active
chr1	182873566	182874630	1065	SHCBP1L	-	9	11	U2AF2_low_active
chr1	182872297	182873314	1018	SHCBP1L	-	10	11	U2AF2_low_active
chr1	182869370	182872173	2804	SHCBP1L	-	11	11	U2AF2_low_active
chr3	182812394	182816275	3882	MCCC1	-	1	26	U2AF2_low_active
chr3	182812394	182817139	4746	MCCC1	-	2	26	U2AF2_low_active
chr3	182810334	182812346	2013	MCCC1	-	3	26	U2AF2_low_active
chr3	182804577	182810196	5620	MCCC1	-	4	26	U2AF2_low_active
chr3	182804577	182812346	7770	MCCC1	-	5	26	U2AF2_low_active
chr3	182790276	182804480	14205	MCCC1	-	6	26	U2AF2_low_active
chr3	182790276	182812346	22071	MCCC1	-	7	26	U2AF2_low_active
chr3	182789146	182790153	1008	MCCC1	-	8	26	U2AF2_low_active
chr3	182789146	182804480	15335	MCCC1	-	9	26	U2AF2_low_active
chr3	182788909	182788997	89	MCCC1	-	10	26	U2AF2_low_active
chr3	182775211	182788786	13576	MCCC1	-	11	26	U2AF2_low_active
chr3	182770029	182775098	5070	MCCC1	-	12	26	U2AF2_low_active
chr3	182763329	182769946	6618	MCCC1	-	13	26	U2AF2_low_active
chr3	182759539	182763200	3662	MCCC1	-	14	26	U2AF2_low_active
chr3	182756924	182759354	2431	MCCC1	-	15	26	U2AF2_low_active
chr3	182755223	182756813	1591	MCCC1	-	16	26	U2AF2_low_active
chr3	182751866	182756813	4948	MCCC1	-	17	26	U2AF2_low_active
chr3	182751866	182755005	3140	MCCC1	-	18	26	U2AF2_low_active
chr3	182746978	182751778	4801	MCCC1	-	19	26	U2AF2_low_active
chr3	182743593	182746880	3288	MCCC1	-	20	26	U2AF2_low_active
chr3	182743593	182751778	8186	MCCC1	-	21	26	U2AF2_low_active
chr3	182740343	182743542	3200	MCCC1	-	22	26	U2AF2_low_active
chr3	182740343	182751778	11436	MCCC1	-	23	26	U2AF2_low_active
chr3	182738026	182740204	2179	MCCC1	-	24	26	U2AF2_low_active
chr3	182735126	182737917	2792	MCCC1	-	25	26	U2AF2_low_active
chr3	182733355	182735053	1699	MCCC1	-	26	26	U2AF2_low_active
chr3	182683542	182698274	14733	DCUN1D1	-	1	7	U2AF2_low_active
chr3	182683542	182703608	20067	DCUN1D1	-	2	7	U2AF2_low_active
chr3	182681838	182683324	1487	DCUN1D1	-	3	7	U2AF2_low_active
chr3	182679145	182681668	2524	DCUN1D1	-	4	7	U2AF2_low_active
chr3	182665421	182679013	13593	DCUN1D1	-	5	7	U2AF2_low_active
chr3	182665123	182665337	215	DCUN1D1	-	6	7	U2AF2_low_active
chr3	182662962	182665025	2064	DCUN1D1	-	7	7	U2AF2_low_active
chr1	182572475	182573350	876	RGS16	-	1	4	U2AF2_low_active
chr1	182571620	182572363	744	RGS16	-	2	4	U2AF2_low_active
chr1	182571268	182571554	287	RGS16	-	3	4	U2AF2_low_active
chr1	182569649	182571100	1452	RGS16	-	4	4	U2AF2_low_active
chr1	182359988	182360813	826	GLUL	-	1	9	U2AF2_high_active
chr1	182357886	182360309	2424	GLUL	-	2	9	U2AF2_high_active
chr1	182357886	182360813	2928	GLUL	-	3	9	U2AF2_high_active
chr1	182357886	182359631	1746	GLUL	-	4	9	U2AF2_high_active
chr1	182356428	182357706	1279	GLUL	-	5	9	U2AF2_high_active
chr1	182355538	182356265	728	GLUL	-	6	9	U2AF2_high_active
chr1	182355023	182355390	368	GLUL	-	7	9	U2AF2_high_active
chr1	182354692	182354894	203	GLUL	-	8	9	U2AF2_high_active
chr1	182353859	182354491	633	GLUL	-	9	9	U2AF2_high_active
chr1	180974600	180991774	17175	STX6	-	1	8	U2AF2_low_active
chr1	180971837	180974429	2593	STX6	-	2	8	U2AF2_low_active
chr1	180962562	180991774	29213	STX6	-	3	8	U2AF2_low_active
chr1	180962562	180971741	9180	STX6	-	4	8	U2AF2_low_active
chr1	180959246	180962498	3253	STX6	-	5	8	U2AF2_low_active
chr1	180957482	180959119	1638	STX6	-	6	8	U2AF2_low_active
chr1	180953908	180957374	3467	STX6	-	7	8	U2AF2_low_active
chr1	180945783	180953812	8030	STX6	-	8	8	U2AF2_low_active
chr2	180858182	180864457	6276	CWC22	-	1	23	U2AF2_high_active
chr2	180858182	180871796	13615	CWC22	-	2	23	U2AF2_high_active
chr2	180858182	180871593	13412	CWC22	-	3	23	U2AF2_high_active
chr2	180853372	180858041	4670	CWC22	-	4	23	U2AF2_high_active
chr2	180851533	180853303	1771	CWC22	-	5	23	U2AF2_high_active
chr2	180851498	180858061	6564	CWC22	-	6	23	U2AF2_high_active
chr2	180846725	180851421	4697	CWC22	-	7	23	U2AF2_high_active
chr2	180843046	180846478	3433	CWC22	-	8	23	U2AF2_high_active
chr2	180838530	180842916	4387	CWC22	-	9	23	U2AF2_high_active
chr2	180837974	180838360	387	CWC22	-	10	23	U2AF2_high_active
chr2	180835804	180837919	2116	CWC22	-	11	23	U2AF2_high_active
chr2	180835584	180835667	84	CWC22	-	12	23	U2AF2_high_active
chr2	180835291	180835376	86	CWC22	-	13	23	U2AF2_high_active
chr2	180830710	180835227	4518	CWC22	-	14	23	U2AF2_high_active
chr2	180829356	180830604	1249	CWC22	-	15	23	U2AF2_high_active
chr2	180823810	180829273	5464	CWC22	-	16	23	U2AF2_high_active
chr2	180819762	180823748	3987	CWC22	-	17	23	U2AF2_high_active
chr2	180819085	180819683	599	CWC22	-	18	23	U2AF2_high_active
chr2	180817326	180818931	1606	CWC22	-	19	23	U2AF2_high_active
chr2	180815654	180817197	1544	CWC22	-	20	23	U2AF2_high_active
chr2	180815460	180815551	92	CWC22	-	21	23	U2AF2_high_active
chr2	180810443	180815238	4796	CWC22	-	22	23	U2AF2_high_active
[truncated: 78,491 more rows]

## Sheet: exon-errors
DataS2 Table 3. List of skipped, included and unchanged exons
Chromosome	start	end	length	group_name	strand	GeneID	pvalue	PSI	exon_group	gene_group	gene_category
chr17	35307514	35307705	192	AATF	+	ENSG00000108270.6	0.0146029	-0.032	skipped	U2AF2_high_active	other
chr1	229654588	229654622	35	ABCB10	-	ENSG00000135776.4	0.0121793	-0.077	skipped	U2AF2_high_active	other
chr1	229667383	229667478	96	ABCB10	-	ENSG00000135776.4	0.00434826	-0.067	skipped	U2AF2_high_active	other
chr6	30545186	30545232	47	ABCF1	+	ENSG00000204574.8	0.000413493	-0.063	skipped	U2AF2_high_active	other
chr11	108014710	108014774	65	ACAT1	+	ENSG00000075239.9	3.07725e-05	-0.063	skipped	U2AF2_high_active	other
chr17	40025727	40025840	114	ACLY	-	ENSG00000131473.12	5.55112e-17	-0.097	skipped	U2AF2_high_active	other
chr17	40052873	40052902	30	ACLY	-	ENSG00000131473.12	0.0468871	-0.312	skipped	U2AF2_high_active	other
chr2	223765392	223765498	107	ACSL3	+	ENSG00000123983.9	0.0140164	-0.056	skipped	U2AF2_high_active	other
chr2	65488381	65488526	146	ACTR2	+	ENSG00000138071.9	0.0449064	-0.013	skipped	U2AF2_high_active	other
chr12	100599454	100599522	69	ACTR6	+	ENSG00000075089.5	0.027315	-0.045	skipped	U2AF2_high_active	other
chr12	100601441	100601564	124	ACTR6	+	ENSG00000075089.5	0.029877	-0.062	skipped	U2AF2_high_active	other
chr12	100603851	100603986	136	ACTR6	+	ENSG00000075089.5	1.55431e-15	-0.201	skipped	U2AF2_high_active	other
chr4	100002516	100002603	88	ADH5	-	ENSG00000197894.6	0.0159601	-0.019	skipped	U2AF2_high_active	other
chr8	6599182	6599272	91	AGPAT5	+	ENSG00000155189.7	0.0414381	-0.095	skipped	U2AF2_high_active	other
chr8	6605191	6605349	159	AGPAT5	+	ENSG00000155189.7	0.0177893	-0.07	skipped	U2AF2_high_active	other
chr1	247005996	247006078	83	AHCTF1	-	ENSG00000153207.10	5.55112e-16	-0.311	skipped	U2AF2_high_active	other
chr1	247007097	247007230	134	AHCTF1	-	ENSG00000153207.10	5.55112e-17	-0.563	skipped	U2AF2_high_active	other
chr1	110558047	110558153	107	AHCYL1	+	ENSG00000168710.13	0.000360408	-0.041	skipped	U2AF2_high_active	other
chr1	110561673	110561741	69	AHCYL1	+	ENSG00000168710.13	5.5427e-06	-0.06	skipped	U2AF2_high_active	other
chr1	110563353	110563473	121	AHCYL1	+	ENSG00000168710.13	0.0104189	-0.036	skipped	U2AF2_high_active	other
chr13	42871184	42871318	135	AKAP11	+	ENSG00000023516.7	0.0140302	-0.442	skipped	U2AF2_high_active	other
chr13	42887183	42887266	84	AKAP11	+	ENSG00000023516.7	0.0026133	-0.127	skipped	U2AF2_high_active	other
chr1	39469019	39469090	72	AKIRIN1	+	ENSG00000174574.11	2.22045e-16	-0.187	skipped	U2AF2_high_active	other
chr1	46018108	46018235	128	AKR1A1	+	ENSG00000117448.9	0.00931248	-0.097	skipped	U2AF2_high_active	other
chr1	46027461	46027550	90	AKR1A1	+	ENSG00000117448.9	0.00928239	-0.038	skipped	U2AF2_high_active	other
chr1	46034157	46034356	200	AKR1A1	+	ENSG00000117448.9	0.028199	-0.105	skipped	U2AF2_high_active	other
chr3	52232688	52232864	177	ALAS1	+	ENSG00000023330.10	0.000480536	-0.28	skipped	U2AF2_high_active	other
chr13	37526651	37526736	86	ALG5	-	ENSG00000120697.4	0.0385502	-0.056	skipped	U2AF2_high_active	other
chr11	77813920	77813994	75	ALG8	-	ENSG00000159063.8	0.0451856	-0.039	skipped	U2AF2_high_active	other
chr11	77838404	77838482	79	ALG8	-	ENSG00000159063.8	1.9199e-08	-0.194	skipped	U2AF2_high_active	other
chr2	112590797	112590888	92	ANAPC1	-	ENSG00000153107.7	0.0323033	-0.047	skipped	U2AF2_high_active	other
chr2	112625600	112625673	74	ANAPC1	-	ENSG00000153107.7	0.0414795	-0.085	skipped	U2AF2_high_active	other
chr4	25395427	25395513	87	ANAPC4	+	ENSG00000053900.6	0.0295585	-0.061	skipped	U2AF2_high_active	other
chr12	110819557	110819753	197	ANAPC7	-	ENSG00000196510.8	0.047577	-0.022	skipped	U2AF2_high_active	other
chr2	96604577	96604649	73	ANKRD36C	-	ENSG00000174501.10	0.000236358	-0.405	skipped	U2AF2_high_active	other
chr1	150201405	150201570	166	ANP32E	-	ENSG00000143401.10	0.0236806	-0.026	skipped	U2AF2_high_active	other
chr9	75781013	75781108	96	ANXA1	+	ENSG00000135046.9	1.93991e-11	-0.05	skipped	U2AF2_high_active	other
chr16	71799392	71799487	96	AP1G1	-	ENSG00000166747.8	0.0186354	-0.067	skipped	U2AF2_high_active	other
chr11	43356828	43356904	77	API5	+	ENSG00000166181.8	1.66635e-10	-0.139	skipped	U2AF2_high_active	other
chr15	35168136	35168207	72	AQR	-	ENSG00000021776.6	0.00563189	-0.058	skipped	U2AF2_high_active	splicing_factor
chr15	35226772	35226836	65	AQR	-	ENSG00000021776.6	0.0432405	-0.033	skipped	U2AF2_high_active	splicing_factor
chr1	155935422	155935551	130	ARHGEF2	-	ENSG00000116584.13	0.000125542	-0.121	skipped	U2AF2_high_active	other
chr1	155936611	155936678	68	ARHGEF2	-	ENSG00000116584.13	1.48248e-07	-0.161	skipped	U2AF2_high_active	other
chr3	48982569	48982614	46	ARIH2	+	ENSG00000177479.15	0.0288704	-0.074	skipped	U2AF2_high_active	other
chr12	101794840	101794951	112	ARL1	-	ENSG00000120805.9	0.00573386	-0.046	skipped	U2AF2_high_active	other
chr12	101796643	101796724	82	ARL1	-	ENSG00000120805.9	0.0121156	-0.026	skipped	U2AF2_high_active	other
chr2	152668871	152668954	84	ARL5A	-	ENSG00000162980.12	0.0182309	-0.037	skipped	U2AF2_high_active	other
chr8	66517657	66517773	117	ARMC1	-	ENSG00000104442.5	3.08294e-06	-0.197	skipped	U2AF2_high_active	other
chr8	37964539	37964684	146	ASH2L	+	ENSG00000129691.11	0.00846724	-0.016	skipped	U2AF2_high_active	other
chr8	37971710	37971805	96	ASH2L	+	ENSG00000129691.11	0.000397328	-0.055	skipped	U2AF2_high_active	other
chr7	97499090	97499125	36	ASNS	-	ENSG00000070669.12	5.55112e-17	-0.091	skipped	U2AF2_high_active	other
chr1	197108897	197109001	105	ASPM	-	ENSG00000066279.12	0.0476336	-0.055	skipped	U2AF2_high_active	other
chr8	124360423	124360513	91	ATAD2	-	ENSG00000156802.8	0.0136934	-0.035	skipped	U2AF2_high_active	other
chr8	124383143	124383230	88	ATAD2	-	ENSG00000156802.8	0.0140633	-0.024	skipped	U2AF2_high_active	other
chr17	29192722	29192818	97	ATAD5	+	ENSG00000176208.4	1.11975e-08	-0.217	skipped	U2AF2_high_active	other
chr2	175978722	175978836	115	ATF2	-	ENSG00000115966.12	5.23557e-05	-0.073	skipped	U2AF2_high_active	other
chr3	182598667	182598769	103	ATP11B	+	ENSG00000058063.11	0.00632243	-0.055	skipped	U2AF2_high_active	other
chr3	194132928	194133017	90	ATP13A3	-	ENSG00000133657.10	0.000742909	-0.14	skipped	U2AF2_high_active	other
chr3	194140608	194140696	89	ATP13A3	-	ENSG00000133657.10	1.6601e-06	-0.376	skipped	U2AF2_high_active	other
chr3	194151002	194151044	43	ATP13A3	-	ENSG00000133657.10	0.00693889	-0.041	skipped	U2AF2_high_active	other
chr3	194162040	194162190	151	ATP13A3	-	ENSG00000133657.10	0.0437251	-0.036	skipped	U2AF2_high_active	other
chr17	40620028	40620125	98	ATP6V0A1	+	ENSG00000033627.10	0.0140613	-0.037	skipped	U2AF2_high_active	other
chr17	40647052	40647206	155	ATP6V0A1	+	ENSG00000033627.10	1.11965e-07	-0.137	skipped	U2AF2_high_active	other
chr17	40659538	40659645	108	ATP6V0A1	+	ENSG00000033627.10	0.00644657	-0.085	skipped	U2AF2_high_active	other
chr16	28836687	28836723	37	ATXN2L	+	ENSG00000168488.14	0.0305062	-0.035	skipped	U2AF2_high_active	other
chr16	28838183	28838307	125	ATXN2L	+	ENSG00000168488.14	5.67488e-06	-0.034	skipped	U2AF2_high_active	other
chr16	28843817	28843888	72	ATXN2L	+	ENSG00000168488.14	1.11022e-16	-0.17	skipped	U2AF2_high_active	other
chr8	103862215	103862372	158	AZIN1	-	ENSG00000155096.9	0.000412764	-0.178	skipped	U2AF2_high_active	other
chr8	103862227	103862372	146	AZIN1	-	ENSG00000155096.9	0.000524	-0.186	skipped	U2AF2_high_active	other
chr8	103862227	103862393	167	AZIN1	-	ENSG00000155096.9	0.00491364	-0.137	skipped	U2AF2_high_active	other
chr7	107254099	107254177	79	BCAP29	+	ENSG00000075790.6	0.0442486	-0.056	skipped	U2AF2_high_active	other
chr1	115118211	115118372	162	BCAS2	-	ENSG00000116752.5	0.039804	-0.069	skipped	U2AF2_high_active	splicing_factor
chr1	115119309	115119379	71	BCAS2	-	ENSG00000116752.5	5.55112e-17	-0.38	skipped	U2AF2_high_active	splicing_factor
chr6	136588167	136588313	147	BCLAF1	-	ENSG00000029363.11	5.57463e-10	-0.168	skipped	U2AF2_high_active	other
chr16	14742245	14742449	205	BFAR	+	ENSG00000103429.6	0.0158256	-0.091	skipped	U2AF2_high_active	other
chr17	76212047	76212115	69	BIRC5	+	ENSG00000089685.10	0.00156915	-0.021	skipped	U2AF2_high_active	other
chr2	32701281	32701412	132	BIRC6	+	ENSG00000115760.9	0.0467821	-0.048	skipped	U2AF2_high_active	other
chr2	32820101	32820211	111	BIRC6	+	ENSG00000115760.9	0.00585898	-0.144	skipped	U2AF2_high_active	other
chr15	91326052	91326158	107	BLM	+	ENSG00000197299.6	6.11441e-05	-0.139	skipped	U2AF2_high_active	other
chr10	43312047	43312120	74	BMS1	+	ENSG00000165733.7	6.12134e-06	-0.088	skipped	U2AF2_high_active	other
chr15	59960302	59960337	36	BNIP2	-	ENSG00000140299.7	6.56532e-06	-0.269	skipped	U2AF2_high_active	other
chr1	220236099	220236296	198	BPNT1	-	ENSG00000162813.13	0.000831667	-0.1	skipped	U2AF2_high_active	other
chr17	65905698	65905877	180	BPTF	+	ENSG00000171634.12	0.0177268	-0.109	skipped	U2AF2_high_active	other
chr17	65920663	65920705	43	BPTF	+	ENSG00000171634.12	0.00226763	-0.085	skipped	U2AF2_high_active	other
chr17	41247863	41247939	77	BRCA1	-	ENSG00000012048.15	0.000139516	-0.268	skipped	U2AF2_high_active	other
chr17	41249261	41249306	46	BRCA1	-	ENSG00000012048.15	0.0321713	-0.143	skipped	U2AF2_high_active	other
chr6	32942798	32942889	92	BRD2	+	ENSG00000204256.8	1.74629e-05	-0.076	skipped	U2AF2_high_active	other
chr10	93716285	93716414	130	BTAF1	+	ENSG00000095564.9	0.0158113	-0.065	skipped	U2AF2_high_active	other
chr1	52525507	52525573	67	BTF3L4	+	ENSG00000134717.13	3.24486e-05	-0.083	skipped	U2AF2_high_active	other
chr2	111427030	111427130	101	BUB1	-	ENSG00000169679.10	0.0028958	-0.024	skipped	U2AF2_high_active	other
chr5	134079677	134079742	66	CAMLG	+	ENSG00000164615.3	1.52434e-12	-0.325	skipped	U2AF2_high_active	other
chr3	15287033	15287178	146	CAPN7	+	ENSG00000131375.5	0.00562696	-0.096	skipped	U2AF2_high_active	other
chr11	34104502	34104588	87	CAPRIN1	+	ENSG00000135387.15	1.60036e-11	-0.092	skipped	U2AF2_high_active	other
chr11	34113453	34113603	151	CAPRIN1	+	ENSG00000135387.15	1.39004e-06	-0.036	skipped	U2AF2_high_active	other
chr7	116546317	116546396	80	CAPZA2	+	ENSG00000198898.8	0.000514897	-0.052	skipped	U2AF2_high_active	other
chr17	38324103	38324201	99	CASC3	+	ENSG00000108349.10	0.00138764	-0.128	skipped	U2AF2_high_active	splicing_factor
chr2	114196597	114196694	98	CBWD2	+	ENSG00000136682.10	4.85462e-05	-0.134	skipped	U2AF2_high_active	other
chr2	114214642	114214786	145	CBWD2	+	ENSG00000136682.10	0.00346014	-0.101	skipped	U2AF2_high_active	other
chr2	55539570	55539715	146	CCDC88A	-	ENSG00000115355.11	0.00319689	-0.093	skipped	U2AF2_high_active	other
chr2	55544342	55544485	144	CCDC88A	-	ENSG00000115355.11	8.88853e-09	-0.28	skipped	U2AF2_high_active	other
chr5	68470078	68470236	159	CCNB1	+	ENSG00000134057.10	3.4989e-07	-0.062	skipped	U2AF2_high_active	other
chr5	68473066	68473176	111	CCNB1	+	ENSG00000134057.10	3.49331e-10	-0.054	skipped	U2AF2_high_active	other
chr3	156867076	156867174	99	CCNL1	-	ENSG00000163660.7	0.00582374	-0.031	skipped	U2AF2_high_active	splicing_factor
chr1	1324006	1324123	118	CCNL2	-	ENSG00000221978.7	0.0334895	-0.028	skipped	U2AF2_high_active	splicing_factor
chr1	1328059	1328183	125	CCNL2	-	ENSG00000221978.7	0.00414079	-0.19	skipped	U2AF2_high_active	splicing_factor
chr12	49089782	49089945	164	CCNT1	-	ENSG00000129315.5	0.000662558	-0.208	skipped	U2AF2_high_active	other
chr2	135703459	135703545	87	CCNT2	+	ENSG00000082258.8	0.00222991	-0.094	skipped	U2AF2_high_active	other
chr16	19557734	19557796	63	CCP110	+	ENSG00000103540.12	0.000558754	-0.323	skipped	U2AF2_high_active	other
chr21	30444273	30444309	37	CCT8	-	ENSG00000156261.8	0.0230625	-0.632	skipped	U2AF2_high_active	other
chr6	109691614	109691670	57	CD164	-	ENSG00000135535.10	5.55112e-17	-0.268	skipped	U2AF2_high_active	other
chr6	47548600	47548636	37	CD2AP	+	ENSG00000198087.7	9.65113e-06	-0.151	skipped	U2AF2_high_active	other
chr1	207941124	207941168	45	CD46	+	ENSG00000117335.14	8.32612e-05	-0.158	skipped	U2AF2_high_active	other
chr1	207963598	207963690	93	CD46	+	ENSG00000117335.14	5.55112e-17	-0.287	skipped	U2AF2_high_active	other
chr1	207504453	207504641	189	CD55	+	ENSG00000196352.9	5.04982e-11	-0.125	skipped	U2AF2_high_active	other
chr1	207513736	207513853	118	CD55	+	ENSG00000196352.9	0.0181977	-0.065	skipped	U2AF2_high_active	other
chr13	115002120	115002174	55	CDC16	+	ENSG00000130177.10	1.27269e-06	-0.37	skipped	U2AF2_high_active	other
chr13	115008732	115008823	92	CDC16	+	ENSG00000130177.10	0.0114838	-0.05	skipped	U2AF2_high_active	other
chr13	115009331	115009464	134	CDC16	+	ENSG00000130177.10	0.00547538	-0.099	skipped	U2AF2_high_active	other
chr13	115027362	115027423	62	CDC16	+	ENSG00000130177.10	0.00342493	-0.093	skipped	U2AF2_high_active	other
chr13	115030625	115030715	91	CDC16	+	ENSG00000130177.10	5.8085e-08	-0.187	skipped	U2AF2_high_active	other
chr3	48222211	48222330	120	CDC25A	-	ENSG00000164045.7	5.55112e-17	-0.459	skipped	U2AF2_high_active	other
chr17	45201252	45201326	75	CDC27	-	ENSG00000004897.7	1.59409e-06	-0.095	skipped	U2AF2_high_active	other
chr17	45249283	45249430	148	CDC27	-	ENSG00000004897.7	0.000111789	-0.104	skipped	U2AF2_high_active	other
chr1	22400587	22400712	126	CDC42	+	ENSG00000070831.11	0.000689207	-0.014	skipped	U2AF2_high_active	other
chr1	227235628	227235711	84	CDC42BPA	-	ENSG00000143776.14	0.01781	-0.047	skipped	U2AF2_high_active	other
chr1	227239582	227239686	105	CDC42BPA	-	ENSG00000143776.14	0.0198625	-0.077	skipped	U2AF2_high_active	other
chr1	227441765	227441856	92	CDC42BPA	-	ENSG00000143776.14	0.00449979	-0.128	skipped	U2AF2_high_active	other
chr6	44393840	44393920	81	CDC5L	+	ENSG00000096401.7	0.00397398	-0.05	skipped	U2AF2_high_active	splicing_factor
chr1	91967211	91967388	178	CDC7	+	ENSG00000097046.8	0.000534291	-0.075	skipped	U2AF2_high_active	other
chr1	91967245	91967388	144	CDC7	+	ENSG00000097046.8	0.000483121	-0.097	skipped	U2AF2_high_active	other
chr1	91979505	91979600	96	CDC7	+	ENSG00000097046.8	4.49333e-05	-0.183	skipped	U2AF2_high_active	other
chr10	62539899	62539960	62	CDK1	+	ENSG00000170312.11	1.19847e-06	-0.029	skipped	U2AF2_high_active	other
chr17	37671984	37672061	78	CDK12	+	ENSG00000167258.9	0.0309776	-0.051	skipped	U2AF2_high_active	splicing_factor
chr5	68548245	68548278	34	CDK7	+	ENSG00000134058.6	0.00201651	-0.119	skipped	U2AF2_high_active	other
chr2	27015624	27015701	78	CENPA	+	ENSG00000115163.10	6.3936e-05	-0.273	skipped	U2AF2_high_active	other
chr4	104035612	104035709	98	CENPE	-	ENSG00000138778.7	7.22418e-05	-0.092	skipped	U2AF2_high_active	other
chr4	104084294	104084413	120	CENPE	-	ENSG00000138778.7	0.0361646	-0.052	skipped	U2AF2_high_active	other
chr4	104084636	104084710	75	CENPE	-	ENSG00000138778.7	3.94771e-05	-0.222	skipped	U2AF2_high_active	other
chr4	104103919	104104048	130	CENPE	-	ENSG00000138778.7	0.000159479	-0.288	skipped	U2AF2_high_active	other
chr1	214813264	214816667	3404	CENPF	+	ENSG00000117724.8	8.61592e-10	-0.246	skipped	U2AF2_high_active	other
chr1	214817900	214820743	2844	CENPF	+	ENSG00000117724.8	0.00814023	-0.071	skipped	U2AF2_high_active	other
chr1	214825053	214825229	177	CENPF	+	ENSG00000117724.8	0.00585564	-0.031	skipped	U2AF2_high_active	other
chr5	68491544	68491618	75	CENPH	+	ENSG00000153044.5	0.0257976	-0.019	skipped	U2AF2_high_active	other
chr5	68504023	68504186	164	CENPH	+	ENSG00000153044.5	0.000737779	-0.033	skipped	U2AF2_high_active	other
chr18	13037236	13037300	65	CEP192	+	ENSG00000101639.14	0.000523758	-0.255	skipped	U2AF2_high_active	other
chr18	13042203	13042333	131	CEP192	+	ENSG00000101639.14	0.000185693	-0.364	skipped	U2AF2_high_active	other
chr5	98199112	98199290	179	CHD1	-	ENSG00000153922.6	0.00268385	-0.061	skipped	U2AF2_high_active	other
chr5	98230301	98230390	90	CHD1	-	ENSG00000153922.6	9.81142e-07	-0.188	skipped	U2AF2_high_active	other
chr5	98236890	98237039	150	CHD1	-	ENSG00000153922.6	0.00166369	-0.085	skipped	U2AF2_high_active	other
chr15	93444397	93444529	133	CHD2	+	ENSG00000173575.14	1.41388e-07	-0.255	skipped	U2AF2_high_active	other
chr15	93487645	93487745	101	CHD2	+	ENSG00000173575.14	0.0031454	-0.154	skipped	U2AF2_high_active	other
chr16	53348735	53348956	222	CHD9	+	ENSG00000177200.11	0.0367104	-0.067	skipped	U2AF2_high_active	other
chr11	89935981	89936043	63	CHORDC1	-	ENSG00000110172.7	3.68506e-10	-0.093	skipped	U2AF2_high_active	other
chr11	89938628	89938733	106	CHORDC1	-	ENSG00000110172.7	6.82663e-09	-0.094	skipped	U2AF2_high_active	other
chr11	89944383	89944486	104	CHORDC1	-	ENSG00000110172.7	0.0281127	-0.03	skipped	U2AF2_high_active	other
chr10	101961845	101961906	62	CHUK	-	ENSG00000213341.6	0.00543675	-0.211	skipped	U2AF2_high_active	other
chr13	53035031	53035109	79	CKAP2	+	ENSG00000136108.10	1.02131e-06	-0.198	skipped	U2AF2_high_active	other
chr13	53035034	53035109	76	CKAP2	+	ENSG00000136108.10	9.60573e-07	-0.159	skipped	U2AF2_high_active	other
chr13	53042413	53042482	70	CKAP2	+	ENSG00000136108.10	1.34482e-06	-0.166	skipped	U2AF2_high_active	other
chr11	46774185	46774260	76	CKAP5	-	ENSG00000175216.10	0.0315678	-0.018	skipped	U2AF2_high_active	other
chr11	46798989	46799102	114	CKAP5	-	ENSG00000175216.10	9.62273e-05	-0.032	skipped	U2AF2_high_active	other
chr4	56344982	56345130	149	CLOCK	-	ENSG00000134852.10	1.61077e-06	-0.527	skipped	U2AF2_high_active	other
chr15	65454942	65454983	42	CLPX	-	ENSG00000166855.5	1.56876e-11	-0.22	skipped	U2AF2_high_active	other
chr1	36202940	36203022	83	CLSPN	-	ENSG00000092853.9	0.000414035	-0.167	skipped	U2AF2_high_active	other
chr1	36230819	36230927	109	CLSPN	-	ENSG00000092853.9	0.000447931	-0.201	skipped	U2AF2_high_active	other
chr12	22214215	22214386	172	CMAS	+	ENSG00000111726.8	4.33067e-05	-0.039	skipped	U2AF2_high_active	other
chr1	47840581	47840657	77	CMPK1	+	ENSG00000162368.9	3.88577e-08	-0.029	skipped	U2AF2_high_active	other
chr14	54898826	54898938	113	CNIH1	-	ENSG00000100528.7	1.51889e-09	-0.164	skipped	U2AF2_high_active	other
chr3	32778902	32778982	81	CNOT10	+	ENSG00000182973.14	0.00270171	-0.138	skipped	U2AF2_high_active	other
chr3	32805947	32805982	36	CNOT10	+	ENSG00000182973.14	1.67016e-05	-0.076	skipped	U2AF2_high_active	other
chr14	31348017	31348150	134	COCH	+	ENSG00000100473.11	0.000306717	-0.271	skipped	U2AF2_high_active	other
chr14	31348629	31348691	63	COCH	+	ENSG00000100473.11	0.000213874	-0.081	skipped	U2AF2_high_active	other
chr17	17150794	17150874	81	COPS3	-	ENSG00000141030.8	0.00166756	-0.032	skipped	U2AF2_high_active	other
chr17	17163615	17163788	174	COPS3	-	ENSG00000141030.8	0.00863387	-0.034	skipped	U2AF2_high_active	other
chr17	17174072	17174121	50	COPS3	-	ENSG00000141030.8	1.60387e-06	-0.105	skipped	U2AF2_high_active	other
chr1	245005246	245005360	115	COX20	+	ENSG00000203667.5	0.000592569	-0.106	skipped	U2AF2_high_active	other
chr7	120776094	120776144	51	CPED1	+	ENSG00000106034.13	0.0342782	-0.014	skipped	U2AF2_high_active	other
chr7	120906281	120906501	221	CPED1	+	ENSG00000106034.13	0.0366102	-0.02	skipped	U2AF2_high_active	other
chr7	120906761	120906862	102	CPED1	+	ENSG00000106034.13	0.0208546	-0.014	skipped	U2AF2_high_active	other
chr7	120911338	120911484	147	CPED1	+	ENSG00000106034.13	0.000706857	-0.023	skipped	U2AF2_high_active	other
chr20	47701820	47701923	104	CSE1L	+	ENSG00000124207.12	5.55112e-17	-0.194	skipped	U2AF2_high_active	other
chr20	47704546	47704643	98	CSE1L	+	ENSG00000124207.12	5.55112e-17	-0.161	skipped	U2AF2_high_active	other
chr5	148897357	148897440	84	CSNK1A1	-	ENSG00000113712.12	0.0182949	-0.02	skipped	U2AF2_high_active	other
chr20	478365	478424	60	CSNK2A1	-	ENSG00000101266.12	0.0358574	-0.016	skipped	U2AF2_high_active	other
chr20	508577	508693	117	CSNK2A1	-	ENSG00000101266.12	3.05927e-09	-0.066	skipped	U2AF2_high_active	other
chr8	68005778	68005876	99	CSPP1	+	ENSG00000104218.9	0.00926656	-0.217	skipped	U2AF2_high_active	other
chr8	68105699	68105837	139	CSPP1	+	ENSG00000104218.9	0.00178185	-0.282	skipped	U2AF2_high_active	other
chr11	10787949	10788037	89	CTR9	+	ENSG00000198730.3	0.000303917	-0.097	skipped	U2AF2_high_active	other
chr11	70253404	70253490	87	CTTN	+	ENSG00000085733.11	0.00826793	-0.034	skipped	U2AF2_high_active	other
chr11	70261769	70261823	55	CTTN	+	ENSG00000085733.11	0.00438658	-0.068	skipped	U2AF2_high_active	other
chr11	70267576	70267686	111	CTTN	+	ENSG00000085733.11	1.59539e-12	-0.318	skipped	U2AF2_high_active	other
chr7	148456396	148456446	51	CUL1	+	ENSG00000055130.11	8.00066e-05	-0.177	skipped	U2AF2_high_active	other
chr3	137882620	137882700	81	DBR1	-	ENSG00000138231.8	9.49318e-05	-0.35	skipped	U2AF2_high_active	splicing_factor
chr9	34096714	34096779	66	DCAF12	-	ENSG00000198876.8	0.0305144	-0.04	skipped	U2AF2_high_active	other
chr11	102935004	102935106	103	DCUN1D5	-	ENSG00000137692.7	0.000939028	-0.04	skipped	U2AF2_high_active	other
chr11	102959956	102960047	92	DCUN1D5	-	ENSG00000137692.7	0.0191202	-0.018	skipped	U2AF2_high_active	other
chr2	15753348	15753408	61	DDX1	+	ENSG00000079785.10	0.00268716	-0.033	skipped	U2AF2_high_active	splicing_factor
chr2	15761189	15761240	52	DDX1	+	ENSG00000079785.10	7.14349e-09	-0.046	skipped	U2AF2_high_active	splicing_factor
chr2	15768569	15768641	73	DDX1	+	ENSG00000079785.10	0.009158	-0.048	skipped	U2AF2_high_active	splicing_factor
chr2	15768921	15768963	43	DDX1	+	ENSG00000079785.10	0.031228	-0.018	skipped	U2AF2_high_active	splicing_factor
chr10	70731647	70731808	162	DDX21	+	ENSG00000165732.8	0.000174389	-0.051	skipped	U2AF2_high_active	other
chrX	41202469	41202604	136	DDX3X	+	ENSG00000215301.5	0.027384	-0.025	skipped	U2AF2_high_active	other
chrX	41202990	41203075	86	DDX3X	+	ENSG00000215301.5	0.026115	-0.027	skipped	U2AF2_high_active	other
chr10	70693955	70694116	162	DDX50	+	ENSG00000107625.8	0.000195696	-0.09	skipped	U2AF2_high_active	other
chr12	123246734	123246753	20	DENR	+	ENSG00000139726.6	0.003367	-0.055	skipped	U2AF2_high_active	other
chr12	123253329	123253468	140	DENR	+	ENSG00000139726.6	9.82048e-06	-0.05	skipped	U2AF2_high_active	other
chr1	68947729	68948580	852	DEPDC1	-	ENSG00000024526.12	0.00221896	-0.14	skipped	U2AF2_high_active	other
chr2	74184252	74184367	116	DGUOK	+	ENSG00000114956.15	0.00612429	-0.096	skipped	U2AF2_high_active	other
chr3	153998552	153998651	100	DHX36	-	ENSG00000174953.9	0.0114475	-0.063	skipped	U2AF2_high_active	other
chr3	154002372	154002458	87	DHX36	-	ENSG00000174953.9	7.26678e-07	-0.19	skipped	U2AF2_high_active	other
chr5	140950995	140951003	9	DIAPH1	-	ENSG00000131504.11	5.55112e-17	-0.239	skipped	U2AF2_high_active	other
chr5	140967791	140967817	27	DIAPH1	-	ENSG00000131504.11	0.0020344	-0.21	skipped	U2AF2_high_active	other
chr7	107533645	107533723	79	DLD	+	ENSG00000091140.8	0.0170635	-0.024	skipped	U2AF2_high_active	other
chr7	107542770	107542838	69	DLD	+	ENSG00000091140.8	5.55112e-17	-0.264	skipped	U2AF2_high_active	other
chr7	107559455	107559544	90	DLD	+	ENSG00000091140.8	0.0186474	-0.019	skipped	U2AF2_high_active	other
chr16	47005808	47005867	60	DNAJA2	-	ENSG00000069345.7	0.03285	-0.043	skipped	U2AF2_high_active	other
chr1	28536483	28536577	95	DNAJC8	-	ENSG00000126698.6	9.93486e-05	-0.068	skipped	U2AF2_high_active	other
chr20	31380432	31380576	145	DNMT3B	+	ENSG00000088305.14	0.0114868	-0.119	skipped	U2AF2_high_active	other
chr20	31394015	31394133	119	DNMT3B	+	ENSG00000088305.14	0.0305818	-0.134	skipped	U2AF2_high_active	other
chrX	117724173	117724265	93	DOCK11	+	ENSG00000147251.11	0.00155635	-0.123	skipped	U2AF2_high_active	other
chrX	117777420	117777557	138	DOCK11	+	ENSG00000147251.11	0.00069031	-0.08	skipped	U2AF2_high_active	other
chrX	117809899	117810012	114	DOCK11	+	ENSG00000147251.11	0.0382395	-0.047	skipped	U2AF2_high_active	other
chr1	101479266	101479374	109	DPH5	-	ENSG00000117543.15	4.86684e-05	-0.133	skipped	U2AF2_high_active	other
chr1	101490865	101491022	158	DPH5	-	ENSG00000117543.15	2.36373e-11	-0.152	skipped	U2AF2_high_active	other
chr15	65777437	65777498	62	DPP8	-	ENSG00000074603.14	0.0484147	-0.212	skipped	U2AF2_high_active	other
chr19	32945845	32945946	102	DPY19L3	+	ENSG00000178904.14	0.0435145	-0.231	skipped	U2AF2_high_active	other
chr2	73993545	73993721	177	DUSP11	-	ENSG00000144048.6	0.0453757	-0.03	skipped	U2AF2_high_active	other
chr2	73994288	73994334	47	DUSP11	-	ENSG00000144048.6	0.0304617	-0.105	skipped	U2AF2_high_active	other
chr2	172584815	172584928	114	DYNC1I2	+	ENSG00000077380.11	0.00183406	-0.034	skipped	U2AF2_high_active	other
chr16	66758565	66758651	87	DYNC1LI2	-	ENSG00000135720.8	0.000185986	-0.071	skipped	U2AF2_high_active	other
chr16	66762104	66762145	42	DYNC1LI2	-	ENSG00000135720.8	0.0140954	-0.113	skipped	U2AF2_high_active	other
chr12	77458323	77458415	93	E2F7	-	ENSG00000165891.11	0.0489521	-0.223	skipped	U2AF2_high_active	other
chr6	4119420	4119509	90	ECI2	-	ENSG00000198721.8	0.00211149	-0.031	skipped	U2AF2_high_active	other
chr3	172476770	172476859	90	ECT2	+	ENSG00000114346.9	0.00565068	-0.074	skipped	U2AF2_high_active	other
chr11	85968557	85968638	82	EED	+	ENSG00000074266.13	1.79303e-06	-0.203	skipped	U2AF2_high_active	other
chr11	85977125	85977258	134	EED	+	ENSG00000074266.13	0.0404389	-0.104	skipped	U2AF2_high_active	other
chr11	85979498	85979603	106	EED	+	ENSG00000074266.13	0.000740413	-0.092	skipped	U2AF2_high_active	other
chr11	62340056	62340214	159	EEF1G	-	ENSG00000254772.5	0.00525726	-0.009	skipped	U2AF2_high_active	other
chr11	125448845	125448964	120	EI24	+	ENSG00000149547.10	0.0438454	-0.028	skipped	U2AF2_high_active	other
chr11	125449989	125450100	112	EI24	+	ENSG00000149547.10	1.11022e-16	-0.148	skipped	U2AF2_high_active	other
chr11	125451107	125451218	112	EI24	+	ENSG00000149547.10	4.14126e-05	-0.085	skipped	U2AF2_high_active	other
chr1	206773087	206773190	104	EIF2D	-	ENSG00000143486.11	0.00217423	-0.035	skipped	U2AF2_high_active	other
chr20	32681481	32681537	57	EIF2S2	-	ENSG00000125977.6	0.0290476	-0.024	skipped	U2AF2_high_active	other
chr7	2406160	2406226	67	EIF3B	+	ENSG00000106263.13	0.0221719	-0.02	skipped	U2AF2_high_active	other
chr22	36913348	36913540	193	EIF3D	-	ENSG00000100353.13	0.0481117	-0.017	skipped	U2AF2_high_active	other
chr19	39123241	39123318	78	EIF3K	+	ENSG00000178982.5	0.000270036	-0.03	skipped	U2AF2_high_active	other
chr12	53421566	53421703	138	EIF4B	+	ENSG00000063046.13	3.29277e-10	-0.061	skipped	U2AF2_high_active	other
chr11	10823208	10823321	114	EIF4G2	-	ENSG00000110321.11	5.55112e-17	-0.335	skipped	U2AF2_high_active	other
chr11	10828367	10828432	66	EIF4G2	-	ENSG00000110321.11	3.13038e-12	-0.1	skipped	U2AF2_high_active	other
chr14	103800726	103800934	209	EIF5	+	ENSG00000100664.6	0.0126569	-0.102	skipped	U2AF2_high_active	other
chr3	47545820	47545938	119	ELP6	-	ENSG00000163832.11	0.038558	-0.05	skipped	U2AF2_high_active	other
chr3	47551674	47551744	71	ELP6	-	ENSG00000163832.11	0.0217074	-0.075	skipped	U2AF2_high_active	other
chr3	47552638	47552716	79	ELP6	-	ENSG00000163832.11	0.0185339	-0.065	skipped	U2AF2_high_active	other
chr8	109488111	109488192	82	EMC2	+	ENSG00000104412.3	0.0401013	-0.032	skipped	U2AF2_high_active	other
chr12	132528190	132528273	84	EP400	+	ENSG00000183495.9	2.67549e-07	-0.394	skipped	U2AF2_high_active	other
chr17	27184957	27185003	47	ERAL1	+	ENSG00000132591.7	3.24953e-05	-0.226	skipped	U2AF2_high_active	other
chr17	27185164	27185225	62	ERAL1	+	ENSG00000132591.7	0.000434945	-0.105	skipped	U2AF2_high_active	other
chr2	54024869	54024932	64	ERLEC1	+	ENSG00000068912.9	0.0185624	-0.029	skipped	U2AF2_high_active	other
chr10	101943513	101943594	82	ERLIN1	-	ENSG00000107566.9	0.00672476	-0.143	skipped	U2AF2_high_active	other
chr12	53679708	53680696	989	ESPL1	+	ENSG00000135476.7	0.028956	-0.195	skipped	U2AF2_high_active	other
chr1	242012414	242012518	105	EXO1	+	ENSG00000174371.12	3.06446e-05	-0.195	skipped	U2AF2_high_active	other
chr1	242015594	242015713	120	EXO1	+	ENSG00000174371.12	0.00092759	-0.073	skipped	U2AF2_high_active	other
chr1	11139768	11139879	112	EXOSC10	-	ENSG00000171824.9	0.00161213	-0.123	skipped	U2AF2_high_active	splicing_factor
chr7	148512006	148512131	126	EZH2	-	ENSG00000106462.6	4.62963e-14	-0.181	skipped	U2AF2_high_active	other
chr7	148523546	148523724	179	EZH2	-	ENSG00000106462.6	9.08883e-06	-0.119	skipped	U2AF2_high_active	other
chr7	148523561	148523724	164	EZH2	-	ENSG00000106462.6	2.19127e-06	-0.06	skipped	U2AF2_high_active	other
chr5	175921185	175921276	92	FAF2	+	ENSG00000113194.8	0.00149524	-0.188	skipped	U2AF2_high_active	other
chr5	175923487	175923664	178	FAF2	+	ENSG00000113194.8	0.00115706	-0.086	skipped	U2AF2_high_active	other
chr7	92206969	92206990	22	FAM133B	-	ENSG00000234545.3	0.02813	-0.232	skipped	U2AF2_high_active	other
chr7	92206969	92207031	63	FAM133B	-	ENSG00000234545.3	0.0287732	-0.06	skipped	U2AF2_high_active	other
chr11	13733311	13733355	45	FAR1	+	ENSG00000197601.8	0.00243259	-0.101	skipped	U2AF2_high_active	other
chr2	170425694	170425762	69	FASTKD1	-	ENSG00000138399.13	0.000712013	-0.123	skipped	U2AF2_high_active	other
chr1	161480624	161480746	123	FCGR2A	+	ENSG00000143226.9	0.0423713	-0.067	skipped	U2AF2_high_active	other
chr18	55218547	55218606	60	FECH	-	ENSG00000066926.6	8.17129e-11	-0.168	skipped	U2AF2_high_active	other
chr18	55226377	55226475	99	FECH	-	ENSG00000066926.6	0.0480127	-0.022	skipped	U2AF2_high_active	other
chr18	55230106	55230212	107	FECH	-	ENSG00000066926.6	0.0255398	-0.047	skipped	U2AF2_high_active	other
chr1	241665743	241665870	128	FH	-	ENSG00000091483.6	0.0117998	-0.017	skipped	U2AF2_high_active	other
chr6	35558907	35558997	91	FKBP5	-	ENSG00000096060.10	0.0399883	-0.019	skipped	U2AF2_high_active	other
chr1	213061233	213061343	111	FLVCR1	+	ENSG00000162769.8	1.07267e-08	-0.616	skipped	U2AF2_high_active	other
chr1	100214453	100214557	105	FRRS1	-	ENSG00000156869.8	1.05471e-13	-0.351	skipped	U2AF2_high_active	other
chr14	31050282	31050322	41	G2E3	+	ENSG00000092140.10	0.032213	-0.092	skipped	U2AF2_high_active	other
chr14	31074711	31075018	308	G2E3	+	ENSG00000092140.10	1.61338e-08	-0.252	skipped	U2AF2_high_active	other
chr9	128088695	128088868	174	GAPVD1	+	ENSG00000165219.17	0.0209687	-0.026	skipped	U2AF2_high_active	other
chr9	128121699	128121771	73	GAPVD1	+	ENSG00000165219.17	1.81366e-05	-0.103	skipped	U2AF2_high_active	other
chr7	92080015	92080074	60	GATAD1	+	ENSG00000157259.6	0.000832772	-0.055	skipped	U2AF2_high_active	other
chr2	109104155	109104276	122	GCC2	+	ENSG00000135968.15	0.01106	-0.131	skipped	U2AF2_high_active	other
chr10	5808457	5808601	145	GDI2	-	ENSG00000057608.12	0.0238566	-0.015	skipped	U2AF2_high_active	other
chr10	5836848	5836982	135	GDI2	-	ENSG00000057608.12	0.0239668	-0.011	skipped	U2AF2_high_active	other
chr14	39602865	39602923	59	GEMIN2	+	ENSG00000092208.12	9.41548e-08	-0.256	skipped	U2AF2_high_active	splicing_factor
chr17	34942270	34942395	126	GGNBP2	+	ENSG00000005955.8	0.000753165	-0.038	skipped	U2AF2_high_active	other
chr6	149893643	149893739	97	GINM1	+	ENSG00000055211.8	2.04599e-07	-0.27	skipped	U2AF2_high_active	other
chr6	149899958	149900109	152	GINM1	+	ENSG00000055211.8	0.000287635	-0.192	skipped	U2AF2_high_active	other
chr6	38649788	38649877	90	GLO1	-	ENSG00000124767.6	5.55112e-17	-0.118	skipped	U2AF2_high_active	other
chr2	191789269	191789319	51	GLS	+	ENSG00000115419.8	0.0309594	-0.084	skipped	U2AF2_high_active	other
chr2	70074675	70074759	85	GMCL1	+	ENSG00000087338.4	0.0335686	-0.085	skipped	U2AF2_high_active	other
chr5	141387364	141387465	102	GNPDA1	-	ENSG00000113552.11	3.3212e-06	-0.169	skipped	U2AF2_high_active	other
chr3	37315027	37315092	66	GOLGA4	+	ENSG00000144674.12	0.0446175	-0.158	skipped	U2AF2_high_active	other
chr3	37327505	37327552	48	GOLGA4	+	ENSG00000144674.12	0.0138562	-0.242	skipped	U2AF2_high_active	other
chr3	37330726	37330782	57	GOLGA4	+	ENSG00000144674.12	9.74918e-05	-0.259	skipped	U2AF2_high_active	other
chr3	37402734	37402796	63	GOLGA4	+	ENSG00000144674.12	0.00258967	-0.043	skipped	U2AF2_high_active	other
chr2	171812946	171813069	124	GORASP2	+	ENSG00000115806.8	0.000595875	-0.054	skipped	U2AF2_high_active	other
chr17	28837898	28837927	30	GOSR1	+	ENSG00000108587.10	7.96534e-05	-0.088	skipped	U2AF2_high_active	other
chr1	46151248	46151292	45	GPBP1L1	-	ENSG00000159592.6	0.00209547	-0.157	skipped	U2AF2_high_active	other
chr20	5542111	5542176	66	GPCPD1	-	ENSG00000125772.8	0.0342773	-0.117	skipped	U2AF2_high_active	other
chr4	71697256	71697391	136	GRSF1	-	ENSG00000132463.9	0.00026122	-0.07	skipped	U2AF2_high_active	splicing_factor
chr15	59934335	59934461	127	GTF2A2	-	ENSG00000140307.6	0.0173863	-0.021	skipped	U2AF2_high_active	other
chr15	59942868	59942972	105	GTF2A2	-	ENSG00000140307.6	0.0179094	-0.057	skipped	U2AF2_high_active	other
chr15	59944405	59944525	121	GTF2A2	-	ENSG00000140307.6	1.8459e-05	-0.134	skipped	U2AF2_high_active	other
chr5	68862416	68862452	37	GTF2H2C	+	ENSG00000183474.11	0.000336938	-0.411	skipped	U2AF2_high_active	other
chr5	68863554	68863604	51	GTF2H2C	+	ENSG00000183474.11	7.32122e-11	-0.383	skipped	U2AF2_high_active	other
chr7	74133198	74133260	63	GTF2I	+	ENSG00000077809.8	5.77885e-08	-0.245	skipped	U2AF2_high_active	other
chr7	89982130	89982323	194	GTPBP10	+	ENSG00000105793.11	0.00833654	-0.131	skipped	U2AF2_high_active	other
chr7	89984400	89984544	145	GTPBP10	+	ENSG00000105793.11	2.40022e-05	-0.363	skipped	U2AF2_high_active	other
chr12	54858851	54858951	101	GTSF1	-	ENSG00000170627.5	2.00173e-13	-0.109	skipped	U2AF2_high_active	other
chr12	54865017	54865061	45	GTSF1	-	ENSG00000170627.5	0.00232443	-0.106	skipped	U2AF2_high_active	other
chr7	65435269	65435353	85	GUSB	-	ENSG00000169919.12	3.59807e-10	-0.229	skipped	U2AF2_high_active	other
chr7	65444821	65444898	78	GUSB	-	ENSG00000169919.12	0.00423067	-0.673	skipped	U2AF2_high_active	other
chr2	172803228	172803303	76	HAT1	+	ENSG00000128708.8	1.9997e-10	-0.163	skipped	U2AF2_high_active	other
chr2	172809399	172809519	121	HAT1	+	ENSG00000128708.8	8.10875e-08	-0.116	skipped	U2AF2_high_active	other
chr9	19063512	19063578	67	HAUS6	-	ENSG00000147874.6	0.0338956	-0.07	skipped	U2AF2_high_active	other
chr14	31583083	31583265	183	HECTD1	-	ENSG00000092148.8	0.00460025	-0.111	skipped	U2AF2_high_active	other
chr14	31583492	31583546	55	HECTD1	-	ENSG00000092148.8	0.0201093	-0.077	skipped	U2AF2_high_active	other
chr15	63924908	63925010	103	HERC1	-	ENSG00000103657.9	2.79304e-08	-0.296	skipped	U2AF2_high_active	other
chr15	63958555	63958671	117	HERC1	-	ENSG00000103657.9	0.00237438	-0.157	skipped	U2AF2_high_active	other
chr14	62207223	62207345	123	HIF1A	+	ENSG00000100644.12	0.00965519	-0.127	skipped	U2AF2_high_active	other
chr5	43298111	43298236	126	HMGCS1	-	ENSG00000112972.10	3.57492e-14	-0.136	skipped	U2AF2_high_active	other
chr5	43307868	43307926	59	HMGCS1	-	ENSG00000112972.10	1.32413e-05	-0.12	skipped	U2AF2_high_active	other
chr5	43307868	43307946	79	HMGCS1	-	ENSG00000112972.10	6.09807e-05	-0.108	skipped	U2AF2_high_active	other
chr2	178081231	178081320	90	HNRNPA3	+	ENSG00000170144.14	5.55112e-17	-0.076	skipped	U2AF2_high_active	splicing_factor
chr14	21731470	21731495	26	HNRNPC	-	ENSG00000092199.13	6.77236e-15	-0.184	skipped	U2AF2_high_active	splicing_factor
chr4	83292681	83292737	57	HNRNPD	-	ENSG00000138668.14	5.55112e-17	-0.258	skipped	U2AF2_high_active	other
chr5	179042547	179042596	50	HNRNPH1	-	ENSG00000169045.13	5.55112e-17	-0.128	skipped	U2AF2_high_active	splicing_factor
chr5	179043870	179043923	54	HNRNPH1	-	ENSG00000169045.13	1.14792e-05	-0.154	skipped	U2AF2_high_active	splicing_factor
chr5	179046270	179046408	139	HNRNPH1	-	ENSG00000169045.13	6.4879e-08	-0.133	skipped	U2AF2_high_active	splicing_factor
chr1	21083659	21083749	91	HP1BP3	-	ENSG00000127483.13	0.0323899	-0.046	skipped	U2AF2_high_active	other
chr6	122749048	122749101	54	HSF2	+	ENSG00000025156.8	7.07449e-05	-0.166	skipped	U2AF2_high_active	other
chr12	104326604	104326720	117	HSP90B1	+	ENSG00000166598.8	0.00839687	-0.016	skipped	U2AF2_high_active	other
chr12	104331473	104331584	112	HSP90B1	+	ENSG00000166598.8	0.0198491	-0.012	skipped	U2AF2_high_active	other
chr5	137902315	137902407	93	HSPA9	-	ENSG00000113013.8	8.97007e-07	-0.024	skipped	U2AF2_high_active	other
chr5	137903338	137903411	74	HSPA9	-	ENSG00000113013.8	0.000612972	-0.026	skipped	U2AF2_high_active	other
chr13	31717929	31718060	132	HSPH1	-	ENSG00000120694.15	0.000577809	-0.103	skipped	U2AF2_high_active	other
chrX	53589792	53589890	99	HUWE1	-	ENSG00000086758.11	3.59446e-12	-0.243	skipped	U2AF2_high_active	other
chr6	82925793	82925967	175	IBTK	-	ENSG00000005700.10	0.0231917	-0.103	skipped	U2AF2_high_active	other
chr6	82943876	82943972	97	IBTK	-	ENSG00000005700.10	0.0024598	-0.111	skipped	U2AF2_high_active	other
chr10	94264551	94264654	104	IDE	-	ENSG00000119912.11	0.00917522	-0.09	skipped	U2AF2_high_active	other
chr6	160450582	160450687	106	IGF2R	+	ENSG00000197081.8	0.00455584	-0.15	skipped	U2AF2_high_active	other
chr19	10789289	10789380	92	ILF3	+	ENSG00000129351.13	5.1638e-10	-0.112	skipped	U2AF2_high_active	other
chr19	10799226	10799354	129	ILF3	+	ENSG00000129351.13	0.0498012	-0.028	skipped	U2AF2_high_active	other
chr7	120604796	120604892	97	ING3	+	ENSG00000071243.11	0.0445734	-0.234	skipped	U2AF2_high_active	other
chr1	38348479	38348590	112	INPP5B	-	ENSG00000204084.8	0.00408465	-0.125	skipped	U2AF2_high_active	other
chr7	155095535	155095605	71	INSIG1	+	ENSG00000186480.8	2.66454e-15	-0.076	skipped	U2AF2_high_active	other
chr8	19682314	19682483	170	INTS10	+	ENSG00000104613.7	0.00427242	-0.066	skipped	U2AF2_high_active	other
chr11	9450087	9450176	90	IPO7	+	ENSG00000205339.5	0.000657445	-0.056	skipped	U2AF2_high_active	other
chr1	201844280	201844356	77	IPO9	+	ENSG00000198700.5	0.00144605	-0.038	skipped	U2AF2_high_active	other
chr15	78762874	78762943	70	IREB2	+	ENSG00000136381.8	0.0334471	-0.048	skipped	U2AF2_high_active	other
chr10	33211568	33211663	96	ITGB1	-	ENSG00000150093.14	0.0312527	-0.019	skipped	U2AF2_high_active	other
chr1	185278135	185278304	170	IVNS1ABP	-	ENSG00000116679.11	9.63887e-06	-0.143	skipped	U2AF2_high_active	splicing_factor
chr2	97267853	97268075	223	KANSL3	-	ENSG00000114982.13	0.0171698	-0.311	skipped	U2AF2_high_active	other
chr6	149918199	149918325	127	KATNA1	-	ENSG00000186625.9	0.000438952	-0.092	skipped	U2AF2_high_active	other
chr6	149922730	149922888	159	KATNA1	-	ENSG00000186625.9	0.000591951	-0.061	skipped	U2AF2_high_active	other
chr1	215747416	215747461	46	KCTD3	+	ENSG00000136636.8	5.41483e-07	-0.119	skipped	U2AF2_high_active	other
chr1	215751272	215751424	153	KCTD3	+	ENSG00000136636.8	1.06255e-05	-0.154	skipped	U2AF2_high_active	other
chr1	215751344	215751424	81	KCTD3	+	ENSG00000136636.8	1.20944e-05	-0.114	skipped	U2AF2_high_active	other
chr1	32497125	32497241	117	KHDRBS1	+	ENSG00000121774.13	0.0450978	-0.013	skipped	U2AF2_high_active	splicing_factor
chr10	94372797	94372887	91	KIF11	+	ENSG00000138160.4	0.00040014	-0.128	skipped	U2AF2_high_active	other
chr10	94388565	94388652	88	KIF11	+	ENSG00000138160.4	0.000465239	-0.062	skipped	U2AF2_high_active	other
chr1	200529850	200530008	159	KIF14	-	ENSG00000118193.7	0.000371713	-0.062	skipped	U2AF2_high_active	other
chr1	200559253	200559400	148	KIF14	-	ENSG00000118193.7	0.0386006	-0.043	skipped	U2AF2_high_active	other
chr1	200574411	200574518	108	KIF14	-	ENSG00000118193.7	8.78075e-08	-0.21	skipped	U2AF2_high_active	other
chr1	200583446	200583533	88	KIF14	-	ENSG00000118193.7	0.00445122	-0.075	skipped	U2AF2_high_active	other
chr15	69717621	69717662	42	KIF23	+	ENSG00000137807.9	5.44274e-10	-0.338	skipped	U2AF2_high_active	other
chr15	69737129	69737380	252	KIF23	+	ENSG00000137807.9	0.0183484	-0.045	skipped	U2AF2_high_active	other
chr1	45218804	45218926	123	KIF2C	+	ENSG00000142945.8	5.89209e-10	-0.088	skipped	U2AF2_high_active	other
chr1	45220422	45220517	96	KIF2C	+	ENSG00000142945.8	5.55112e-17	-0.173	skipped	U2AF2_high_active	other
chr10	32307244	32307315	72	KIF5B	-	ENSG00000170759.10	6.86747e-11	-0.082	skipped	U2AF2_high_active	other
chr7	104707174	104707254	81	KMT2E	+	ENSG00000005483.15	4.25308e-05	-0.192	skipped	U2AF2_high_active	other
chr3	160227588	160227659	72	KPNA4	-	ENSG00000186432.4	0.0124857	-0.034	skipped	U2AF2_high_active	other
chr17	45750856	45750927	72	KPNB1	+	ENSG00000108424.5	5.27931e-08	-0.034	skipped	U2AF2_high_active	other
chr17	45754386	45754493	108	KPNB1	+	ENSG00000108424.5	0.0175605	-0.021	skipped	U2AF2_high_active	other
chr14	56104497	56104565	69	KTN1	+	ENSG00000126777.13	1.44222e-06	-0.084	skipped	U2AF2_high_active	other
chr14	56117287	56117355	69	KTN1	+	ENSG00000126777.13	0.0358833	-0.025	skipped	U2AF2_high_active	other
chr14	56139890	56139973	84	KTN1	+	ENSG00000126777.13	0.0213017	-0.046	skipped	U2AF2_high_active	other
chr4	100815112	100815157	46	LAMTOR3	-	ENSG00000109270.8	2.36333e-06	-0.164	skipped	U2AF2_high_active	other
chr2	20237299	20237375	77	LAPTM4A	-	ENSG00000068697.6	0.0228345	-0.021	skipped	U2AF2_high_active	other
chr12	50867198	50867319	122	LARP4	+	ENSG00000161813.16	0.0126494	-0.079	skipped	U2AF2_high_active	other
chr1	225592328	225592408	81	LBR	-	ENSG00000143815.10	5.55112e-17	-0.528	skipped	U2AF2_high_active	other
chr1	226483543	226483647	105	LIN9	-	ENSG00000183814.11	3.21421e-05	-0.286	skipped	U2AF2_high_active	other
chr2	44174870	44174914	45	LRPPRC	-	ENSG00000138095.14	0.0323604	-0.024	skipped	U2AF2_high_active	other
chr17	42114230	42114470	241	LSM12	-	ENSG00000161654.5	0.0140192	-0.013	skipped	U2AF2_high_active	other
chr19	34706029	34706205	177	LSM14A	+	ENSG00000257103.4	2.63535e-06	-0.097	skipped	U2AF2_high_active	other
chr19	34710296	34710478	183	LSM14A	+	ENSG00000257103.4	0.000571464	-0.033	skipped	U2AF2_high_active	other
chr16	249061	249237	177	LUC7L	-	ENSG00000007392.12	0.011798	-0.034	skipped	U2AF2_high_active	splicing_factor
chr1	39898720	39898827	108	MACF1	+	ENSG00000127603.19	4.85873e-09	-0.234	skipped	U2AF2_high_active	other
chr4	120983130	120983250	121	MAD2L1	-	ENSG00000164109.9	0.0297873	-0.018	skipped	U2AF2_high_active	other
chr4	120986827	120986973	147	MAD2L1	-	ENSG00000164109.9	0.00259774	-0.041	skipped	U2AF2_high_active	other
chr1	53699214	53699324	111	MAGOH	-	ENSG00000162385.6	5.55112e-17	-0.277	skipped	U2AF2_high_active	splicing_factor
chr15	91456503	91456604	102	MAN2A2	+	ENSG00000196547.10	0.014187	-0.052	skipped	U2AF2_high_active	other
chr15	91456503	91456636	134	MAN2A2	+	ENSG00000196547.10	0.0463978	-0.02	skipped	U2AF2_high_active	other
chr6	161528931	161529001	71	MAP3K4	+	ENSG00000085511.15	0.00150247	-0.056	skipped	U2AF2_high_active	other
chr6	91228166	91228281	116	MAP3K7	-	ENSG00000135341.13	4.55191e-15	-0.237	skipped	U2AF2_high_active	other
chr5	138629142	138629264	123	MATR3	+	ENSG00000015479.13	0.0026821	-0.277	skipped	U2AF2_high_active	other
chr5	138642928	138644016	1089	MATR3	+	ENSG00000015479.13	4.25891e-06	-0.105	skipped	U2AF2_high_active	other
chr5	138651386	138651427	42	MATR3	+	ENSG00000015479.13	5.55112e-17	-0.49	skipped	U2AF2_high_active	other
chr3	152017194	152018156	963	MBNL1	+	ENSG00000152601.13	1.06444e-07	-0.143	skipped	U2AF2_high_active	splicing_factor
chr3	152017994	152018156	163	MBNL1	+	ENSG00000152601.13	4.92237e-07	-0.163	skipped	U2AF2_high_active	splicing_factor
chr3	152018670	152018762	93	MBNL1	+	ENSG00000152601.13	0.0294133	-0.015	skipped	U2AF2_high_active	splicing_factor
chr3	152052900	152053019	120	MBNL1	+	ENSG00000152601.13	0.0324877	-0.114	skipped	U2AF2_high_active	splicing_factor
chr3	152173331	152173366	36	MBNL1	+	ENSG00000152601.13	1.7273e-06	-0.237	skipped	U2AF2_high_active	splicing_factor
chr5	70900183	70900295	113	MCCC2	+	ENSG00000131844.11	0.0156641	-0.073	skipped	U2AF2_high_active	other
chr10	13206128	13206209	82	MCM10	+	ENSG00000065328.12	3.76598e-06	-0.183	skipped	U2AF2_high_active	other
chr6	52130033	52130183	151	MCM3	-	ENSG00000112118.13	5.55112e-17	-0.367	skipped	U2AF2_high_active	other
chr2	136602115	136602254	140	MCM6	-	ENSG00000076003.4	0.0252661	-0.022	skipped	U2AF2_high_active	other
chrX	119739262	119739414	153	MCTS1	+	ENSG00000232119.3	1.50607e-05	-0.028	skipped	U2AF2_high_active	other
chr6	30670881	30671063	183	MDC1	-	ENSG00000137337.10	0.0429973	-0.056	skipped	U2AF2_high_active	other
chr1	204501319	204501374	56	MDM4	+	ENSG00000198625.8	0.0391843	-0.14	skipped	U2AF2_high_active	other
chr6	90354734	90354876	143	MDN1	-	ENSG00000112159.7	0.000655267	-0.192	skipped	U2AF2_high_active	other
chr6	90356259	90356322	64	MDN1	-	ENSG00000112159.7	0.000827737	-0.395	skipped	U2AF2_high_active	other
chr6	90372511	90372686	176	MDN1	-	ENSG00000112159.7	0.00179952	-0.096	skipped	U2AF2_high_active	other
chr6	90481280	90481340	61	MDN1	-	ENSG00000112159.7	2.56058e-05	-0.279	skipped	U2AF2_high_active	other
chr17	37579950	37580074	125	MED1	-	ENSG00000125686.7	4.94675e-06	-0.172	skipped	U2AF2_high_active	other
chr17	37596639	37596771	133	MED1	-	ENSG00000125686.7	0.024799	-0.136	skipped	U2AF2_high_active	other
chr4	99969884	99970027	144	METAP1	+	ENSG00000164024.7	0.000663258	-0.042	skipped	U2AF2_high_active	other
chr1	171759592	171759756	165	METTL13	+	ENSG00000010165.15	4.21368e-05	-0.29	skipped	U2AF2_high_active	other
chr3	179107792	179107926	135	MFN1	+	ENSG00000171109.14	0.0448186	-0.044	skipped	U2AF2_high_active	other
chr10	89272881	89272978	98	MINPP1	+	ENSG00000107789.11	0.0162928	-0.183	skipped	U2AF2_high_active	other
chr21	33642018	33642114	97	MIS18A	-	ENSG00000159055.3	0.000119505	-0.082	skipped	U2AF2_high_active	other
chr14	45701936	45702023	88	MIS18BP1	-	ENSG00000129534.9	0.0212915	-0.092	skipped	U2AF2_high_active	other
chr10	129921355	129921433	79	MKI67	-	ENSG00000148773.8	0.00234175	-0.185	skipped	U2AF2_high_active	other
chr7	140155590	140155700	111	MKRN1	-	ENSG00000133606.6	0.015472	-0.028	skipped	U2AF2_high_active	other
chr10	21971154	21971186	33	MLLT10	+	ENSG00000078403.12	0.000148571	-0.502	skipped	U2AF2_high_active	other
chr10	22022433	22022521	89	MLLT10	+	ENSG00000078403.12	0.0132446	-0.09	skipped	U2AF2_high_active	other
chr21	37728918	37729022	105	MORC3	+	ENSG00000159256.8	0.00582417	-0.055	skipped	U2AF2_high_active	other
chr15	79179611	79179691	81	MORF4L1	+	ENSG00000185787.10	0.000865494	-0.012	skipped	U2AF2_high_active	other
chrX	102933427	102933528	102	MORF4L2	-	ENSG00000123562.12	5.55112e-17	-0.136	skipped	U2AF2_high_active	other
chrX	102933427	102933548	122	MORF4L2	-	ENSG00000123562.12	5.55112e-17	-0.183	skipped	U2AF2_high_active	other
chrX	102933427	102933579	153	MORF4L2	-	ENSG00000123562.12	5.55112e-17	-0.171	skipped	U2AF2_high_active	other
chrX	102939609	102939657	49	MORF4L2	-	ENSG00000123562.12	5.55112e-17	-0.413	skipped	U2AF2_high_active	other
chr5	154330381	154330498	118	MRPL22	+	ENSG00000082515.12	0.00507382	-0.074	skipped	U2AF2_high_active	other
chr21	26978761	26978967	207	MRPL39	-	ENSG00000154719.9	0.0450685	-0.035	skipped	U2AF2_high_active	other
chr6	42181858	42181930	73	MRPS10	-	ENSG00000048544.5	3.96767e-08	-0.084	skipped	U2AF2_high_active	other
chr5	44812017	44812122	106	MRPS30	+	ENSG00000112996.5	0.00307333	-0.024	skipped	U2AF2_high_active	other
chr5	68524027	68524214	188	MRPS36	+	ENSG00000134056.7	0.0339616	-0.019	skipped	U2AF2_high_active	other
chr4	166254492	166254777	286	MSMO1	+	ENSG00000052802.8	5.55112e-17	-0.272	skipped	U2AF2_high_active	other
chr11	47656224	47656286	63	MTCH2	-	ENSG00000109919.5	0.0294493	-0.033	skipped	U2AF2_high_active	other
chr11	47657097	47657123	27	MTCH2	-	ENSG00000109919.5	0.040386	-0.051	skipped	U2AF2_high_active	other
chr8	98701266	98701331	66	MTDH	+	ENSG00000147649.5	0.0452873	-0.059	skipped	U2AF2_high_active	other
chr8	98711982	98712080	99	MTDH	+	ENSG00000147649.5	0.0169246	-0.081	skipped	U2AF2_high_active	other
chr8	98718854	98718978	125	MTDH	+	ENSG00000147649.5	0.0105155	-0.051	skipped	U2AF2_high_active	other
chr1	93599485	93599537	53	MTF2	+	ENSG00000143033.13	0.0215386	-0.026	skipped	U2AF2_high_active	other
chr6	136570175	136570291	117	MTFR2	-	ENSG00000146410.7	0.000717552	-0.177	skipped	U2AF2_high_active	other
chr6	74207459	74207619	161	MTO1	+	ENSG00000135297.11	0.00285368	-0.099	skipped	U2AF2_high_active	other
chr1	237024425	237024577	153	MTR	+	ENSG00000116984.8	0.0433273	-0.038	skipped	U2AF2_high_active	other
chr6	153312320	153312456	137	MTRF1L	-	ENSG00000112031.11	0.00054453	-0.28	skipped	U2AF2_high_active	other
chr6	135515494	135515589	96	MYB	+	ENSG00000118513.14	0.0152585	-0.05	skipped	U2AF2_high_active	other
chr6	135515494	135515598	105	MYB	+	ENSG00000118513.14	0.0462532	-0.022	skipped	U2AF2_high_active	other
chr6	135520664	135520719	56	MYB	+	ENSG00000118513.14	0.037165	-0.019	skipped	U2AF2_high_active	other
chr6	16143930	16144094	165	MYLIP	+	ENSG00000007944.10	7.4624e-06	-0.137	skipped	U2AF2_high_active	other
chr1	59155898	59155921	24	MYSM1	-	ENSG00000162601.5	0.000267779	-0.368	skipped	U2AF2_high_active	other
chr12	112512479	112512568	90	NAA25	-	ENSG00000111300.5	0.000195466	-0.181	skipped	U2AF2_high_active	other
chr12	112525487	112525605	119	NAA25	-	ENSG00000111300.5	0.0448108	-0.064	skipped	U2AF2_high_active	other
chr16	66850868	66850931	64	NAE1	-	ENSG00000159593.10	9.20566e-10	-0.055	skipped	U2AF2_high_active	other
chr16	66857432	66857503	72	NAE1	-	ENSG00000159593.10	0.00274242	-0.042	skipped	U2AF2_high_active	other
chr16	66858758	66858788	31	NAE1	-	ENSG00000159593.10	0.000391853	-0.081	skipped	U2AF2_high_active	other
chr16	66860571	66860683	113	NAE1	-	ENSG00000159593.10	0.00701084	-0.149	skipped	U2AF2_high_active	other
chr16	66860580	66860683	104	NAE1	-	ENSG00000159593.10	0.00356759	-0.078	skipped	U2AF2_high_active	other
chr12	76453578	76453658	81	NAP1L1	-	ENSG00000187109.9	5.55112e-17	-0.111	skipped	U2AF2_high_active	other
chr12	76467983	76468019	37	NAP1L1	-	ENSG00000187109.9	1.8316e-08	-0.48	skipped	U2AF2_high_active	other
chr17	80422163	80422306	144	NARF	+	ENSG00000141562.13	0.0183989	-0.023	skipped	U2AF2_high_active	other
chr1	46072993	46074009	1017	NASP	+	ENSG00000132780.12	5.55112e-17	-0.217	skipped	U2AF2_high_active	other
chr2	15319112	15319240	129	NBAS	-	ENSG00000151779.8	0.00345435	-0.101	skipped	U2AF2_high_active	other
chr8	90960052	90960120	69	NBN	-	ENSG00000104320.9	5.38335e-05	-0.121	skipped	U2AF2_high_active	other
chr8	90990448	90990551	104	NBN	-	ENSG00000104320.9	0.00563824	-0.059	skipped	U2AF2_high_active	other
chr8	90993603	90993751	149	NBN	-	ENSG00000104320.9	0.00285354	-0.117	skipped	U2AF2_high_active	other
chr7	158443524	158443664	141	NCAPG2	-	ENSG00000146918.15	0.00190346	-0.103	skipped	U2AF2_high_active	other
chr7	158444985	158445172	188	NCAPG2	-	ENSG00000146918.15	0.0309228	-0.033	skipped	U2AF2_high_active	other
chr7	158447287	158447386	100	NCAPG2	-	ENSG00000146918.15	0.0453977	-0.024	skipped	U2AF2_high_active	other
chr2	97007380	97007632	253	NCAPH	+	ENSG00000121152.5	0.019634	-0.06	skipped	U2AF2_high_active	other
chr2	97007413	97007632	220	NCAPH	+	ENSG00000121152.5	0.0360163	-0.052	skipped	U2AF2_high_active	other
chr2	97007452	97007632	181	NCAPH	+	ENSG00000121152.5	0.0490622	-0.059	skipped	U2AF2_high_active	other
chr2	97009843	97009967	125	NCAPH	+	ENSG00000121152.5	0.0270173	-0.036	skipped	U2AF2_high_active	other
chr2	97019044	97019135	92	NCAPH	+	ENSG00000121152.5	7.22776e-06	-0.189	skipped	U2AF2_high_active	other
chr2	97025881	97025987	107	NCAPH	+	ENSG00000121152.5	4.51494e-05	-0.223	skipped	U2AF2_high_active	other
chr2	183866855	183866997	143	NCKAP1	-	ENSG00000061676.10	0.0179808	-0.022	skipped	U2AF2_high_active	other
chr10	51579128	51579282	155	NCOA4	+	ENSG00000138293.15	4.90878e-07	-0.08	skipped	U2AF2_high_active	other
chr10	51580880	51580968	89	NCOA4	+	ENSG00000138293.15	5.55112e-17	-0.106	skipped	U2AF2_high_active	other
chr1	54262572	54262817	246	NDC1	-	ENSG00000058804.10	0.0240654	-0.026	skipped	U2AF2_high_active	other
chr7	10978435	10978523	89	NDUFA4	-	ENSG00000189043.5	1.07359e-13	-0.026	skipped	U2AF2_high_active	other
chr10	5494788	5494883	96	NET1	+	ENSG00000173848.14	0.00121935	-0.05	skipped	U2AF2_high_active	other
chr10	5494821	5494883	63	NET1	+	ENSG00000173848.14	0.000742431	-0.03	skipped	U2AF2_high_active	other
chr12	104519892	104520022	131	NFYB	-	ENSG00000120837.3	0.0134186	-0.034	skipped	U2AF2_high_active	other
chr5	36962225	36962376	152	NIPBL	+	ENSG00000164190.12	0.0057738	-0.087	skipped	U2AF2_high_active	other
chr5	37057288	37057434	147	NIPBL	+	ENSG00000164190.12	1.88714e-07	-0.158	skipped	U2AF2_high_active	other
chr3	160952910	160953000	91	NMD3	+	ENSG00000169251.8	0.00377944	-0.067	skipped	U2AF2_high_active	other
chr3	160956518	160956614	97	NMD3	+	ENSG00000169251.8	0.00414616	-0.031	skipped	U2AF2_high_active	other
chr3	160964124	160964236	113	NMD3	+	ENSG00000169251.8	6.15567e-05	-0.076	skipped	U2AF2_high_active	other
chr3	160968044	160968114	71	NMD3	+	ENSG00000169251.8	0.00509588	-0.025	skipped	U2AF2_high_active	other
chr17	49247298	49247410	113	NME2	+	ENSG00000011052.17	0.0228561	-0.011	skipped	U2AF2_high_active	other
chr4	56471442	56471516	75	NMU	-	ENSG00000109255.7	5.55112e-17	-0.183	skipped	U2AF2_high_active	other
chr4	56473465	56473515	51	NMU	-	ENSG00000109255.7	1.47187e-07	-0.03	skipped	U2AF2_high_active	other
chr4	56482505	56482552	48	NMU	-	ENSG00000109255.7	0.0303232	-0.013	skipped	U2AF2_high_active	other
chr17	65733187	65733261	75	NOL11	+	ENSG00000130935.5	0.00839026	-0.052	skipped	U2AF2_high_active	other
chr2	203142673	203142725	53	NOP58	+	ENSG00000055044.6	0.0081205	-0.032	skipped	U2AF2_high_active	other
chr2	203160397	203160560	164	NOP58	+	ENSG00000055044.6	0.011037	-0.035	skipped	U2AF2_high_active	other
chr2	203164957	203165090	134	NOP58	+	ENSG00000055044.6	0.000181317	-0.041	skipped	U2AF2_high_active	other
chr2	169668077	169668162	86	NOSTRIN	+	ENSG00000163072.10	0.00143286	-0.075	skipped	U2AF2_high_active	other
chr2	169687982	169688044	63	NOSTRIN	+	ENSG00000163072.10	0.0016816	-0.094	skipped	U2AF2_high_active	other
chr2	169699502	169699627	126	NOSTRIN	+	ENSG00000163072.10	0.0021122	-0.063	skipped	U2AF2_high_active	other
chr5	170818309	170818428	120	NPM1	+	ENSG00000181163.9	0.000121133	-0.49	skipped	U2AF2_high_active	splicing_factor
chr5	170827843	170827929	87	NPM1	+	ENSG00000181163.9	2.07959e-06	-0.019	skipped	U2AF2_high_active	splicing_factor
chr6	3015764	3015877	114	NQO2	+	ENSG00000124588.15	4.44089e-16	-0.378	skipped	U2AF2_high_active	other
chr12	95425125	95425264	140	NR2C1	-	ENSG00000120798.12	0.00143193	-0.265	skipped	U2AF2_high_active	other
chr12	95434252	95434373	122	NR2C1	-	ENSG00000120798.12	0.0356547	-0.217	skipped	U2AF2_high_active	other
chr7	33059247	33059336	90	NT5C3A	-	ENSG00000122643.14	1.23332e-05	-0.13	skipped	U2AF2_high_active	other
chr1	205698700	205698749	50	NUCKS1	-	ENSG00000069275.12	0.0432686	-0.025	skipped	U2AF2_high_active	other
chr1	229584873	229584937	65	NUP133	-	ENSG00000069248.9	0.0158144	-0.034	skipped	U2AF2_high_active	other
chr6	17661884	17662010	127	NUP153	-	ENSG00000124789.7	0.0475089	-0.042	skipped	U2AF2_high_active	other
chr11	47828622	47828692	71	NUP160	-	ENSG00000030066.9	9.19324e-06	-0.114	skipped	U2AF2_high_active	other
chr11	47861395	47861617	223	NUP160	-	ENSG00000030066.9	0.00905917	-0.072	skipped	U2AF2_high_active	other
chr7	135282116	135282166	51	NUP205	+	ENSG00000155561.10	0.00501613	-0.028	skipped	U2AF2_high_active	other
chr3	13371960	13372134	175	NUP210	-	ENSG00000132182.7	6.06343e-08	-0.101	skipped	U2AF2_high_active	other
chr3	13376954	13377112	159	NUP210	-	ENSG00000132182.7	0.00856555	-0.044	skipped	U2AF2_high_active	other
chr9	134011327	134011393	67	NUP214	+	ENSG00000126883.12	8.63096e-06	-0.067	skipped	U2AF2_high_active	other
chr9	134053698	134053797	100	NUP214	+	ENSG00000126883.12	0.0396891	-0.056	skipped	U2AF2_high_active	other
chr9	134067595	134067679	85	NUP214	+	ENSG00000126883.12	0.00033757	-0.154	skipped	U2AF2_high_active	other
chr9	134070620	134070681	62	NUP214	+	ENSG00000126883.12	0.000153177	-0.122	skipped	U2AF2_high_active	other
chr4	77038817	77038927	111	NUP54	-	ENSG00000138750.10	0.0229778	-0.03	skipped	U2AF2_high_active	other
chr4	77065302	77065445	144	NUP54	-	ENSG00000138750.10	0.00412112	-0.133	skipped	U2AF2_high_active	other
chr1	224492438	224492514	77	NVL	-	ENSG00000143748.13	0.01905	-0.097	skipped	U2AF2_high_active	other
chr1	224499502	224499559	58	NVL	-	ENSG00000143748.13	0.0145949	-0.167	skipped	U2AF2_high_active	other
chr10	126100542	126100769	228	OAT	-	ENSG00000065154.7	0.0449076	-0.014	skipped	U2AF2_high_active	other
chrX	70767757	70767873	117	OGT	+	ENSG00000147162.9	0.00226746	-0.048	skipped	U2AF2_high_active	other
chr3	193363342	193363414	73	OPA1	+	ENSG00000198836.4	0.0308517	-0.025	skipped	U2AF2_high_active	other
chr3	193365859	193365923	65	OPA1	+	ENSG00000198836.4	6.45951e-06	-0.131	skipped	U2AF2_high_active	other
chr7	103807220	103807332	113	ORC5	-	ENSG00000164815.6	0.00646117	-0.119	skipped	U2AF2_high_active	other
chr11	59361077	59361197	121	OSBP	-	ENSG00000110048.7	0.000378705	-0.064	skipped	U2AF2_high_active	other
chr1	20220861	20220973	113	OTUD3	+	ENSG00000169914.5	0.00032762	-0.264	skipped	U2AF2_high_active	other
chr3	38265303	38265404	102	OXSR1	+	ENSG00000172939.4	0.000116957	-0.065	skipped	U2AF2_high_active	other
chr3	38284234	38284269	36	OXSR1	+	ENSG00000172939.4	4.046e-08	-0.185	skipped	U2AF2_high_active	other
chr17	79813329	79813462	134	P4HB	-	ENSG00000185624.10	0.00333876	-0.029	skipped	U2AF2_high_active	other
chr5	43533840	43533894	55	PAIP1	-	ENSG00000172239.9	3.49659e-08	-0.066	skipped	U2AF2_high_active	other
chr14	97026986	97027048	63	PAPOLA	+	ENSG00000090060.13	0.0404728	-0.095	skipped	U2AF2_high_active	other
chr14	97029156	97029230	75	PAPOLA	+	ENSG00000090060.13	0.00289436	-0.155	skipped	U2AF2_high_active	other
chr2	61014646	61014755	110	PAPOLG	+	ENSG00000115421.8	0.0399442	-0.132	skipped	U2AF2_high_active	other
chr2	61021845	61021910	66	PAPOLG	+	ENSG00000115421.8	0.0102891	-0.218	skipped	U2AF2_high_active	other
chr1	8037712	8037798	87	PARK7	+	ENSG00000116288.8	0.00771792	-0.017	skipped	U2AF2_high_active	other
chr3	183551512	183551613	102	PARL	-	ENSG00000175193.8	7.99361e-15	-0.317	skipped	U2AF2_high_active	other
chr14	20819206	20819281	76	PARP2	+	ENSG00000129484.9	0.00572589	-0.048	skipped	U2AF2_high_active	other
chr14	20825555	20825679	125	PARP2	+	ENSG00000129484.9	7.91417e-07	-0.279	skipped	U2AF2_high_active	other
chr21	34115559	34115625	67	PAXBP1	-	ENSG00000159086.10	0.00616285	-0.062	skipped	U2AF2_high_active	splicing_factor
chr21	34123228	34123343	116	PAXBP1	-	ENSG00000159086.10	0.0147077	-0.081	skipped	U2AF2_high_active	splicing_factor
chr7	154748934	154749004	71	PAXIP1	-	ENSG00000157212.14	0.000937464	-0.103	skipped	U2AF2_high_active	other
chr8	17797551	17797667	117	PCM1	+	ENSG00000078674.13	0.000617106	-0.206	skipped	U2AF2_high_active	other
chr8	17819543	17819683	141	PCM1	+	ENSG00000078674.13	4.72515e-05	-0.081	skipped	U2AF2_high_active	other
chr8	17838100	17838264	165	PCM1	+	ENSG00000078674.13	5.06038e-05	-0.221	skipped	U2AF2_high_active	other
chr19	33077764	33077835	72	PDCD5	+	ENSG00000105185.7	0.00382738	-0.019	skipped	U2AF2_high_active	other
chr1	144854165	144854211	47	PDE4DIP	-	ENSG00000178104.15	0.0341887	-0.26	skipped	U2AF2_high_active	other
chr1	144955216	144955292	77	PDE4DIP	-	ENSG00000178104.15	0.0164557	-0.021	skipped	U2AF2_high_active	other
chr4	39875909	39876032	124	PDS5A	-	ENSG00000121892.10	0.0170193	-0.026	skipped	U2AF2_high_active	other
chr4	39903967	39904080	114	PDS5A	-	ENSG00000121892.10	0.00647458	-0.035	skipped	U2AF2_high_active	other
chr4	39911864	39911958	95	PDS5A	-	ENSG00000121892.10	0.0417903	-0.032	skipped	U2AF2_high_active	other
chr1	10463128	10463193	66	PGD	+	ENSG00000142657.16	0.0111681	-0.015	skipped	U2AF2_high_active	other
chrX	133512035	133512136	102	PHF6	+	ENSG00000156531.12	5.58859e-05	-0.082	skipped	U2AF2_high_active	other
chr11	85692172	85692271	100	PICALM	-	ENSG00000073921.13	5.03385e-06	-0.03	skipped	U2AF2_high_active	other
chr11	85737334	85737409	76	PICALM	-	ENSG00000073921.13	0.00355824	-0.014	skipped	U2AF2_high_active	other
chr3	138407717	138407816	100	PIK3CB	-	ENSG00000051382.4	0.031911	-0.055	skipped	U2AF2_high_active	other
chr3	138423285	138423335	51	PIK3CB	-	ENSG00000051382.4	0.00572841	-0.124	skipped	U2AF2_high_active	other
chr3	138515305	138515409	105	PIK3CB	-	ENSG00000051382.4	3.2889e-05	-0.424	skipped	U2AF2_high_active	other
chr6	37138757	37138807	51	PIM1	+	ENSG00000137193.9	0.000443308	-0.038	skipped	U2AF2_high_active	other
chr1	151210658	151210741	84	PIP5K1A	+	ENSG00000143398.15	2.92587e-06	-0.391	skipped	U2AF2_high_active	other
chr1	24105928	24105971	44	PITHD1	+	ENSG00000057757.5	2.7761e-05	-0.109	skipped	U2AF2_high_active	other
chr1	24112805	24112913	109	PITHD1	+	ENSG00000057757.5	5.55112e-17	-0.469	skipped	U2AF2_high_active	other
chr4	128804417	128804512	96	PLK4	+	ENSG00000142731.6	6.02884e-05	-0.253	skipped	U2AF2_high_active	other
chr4	128812734	128812836	103	PLK4	+	ENSG00000142731.6	5.55112e-17	-0.538	skipped	U2AF2_high_active	other
chr4	155458438	155458631	194	PLRG1	-	ENSG00000171566.7	0.00282272	-0.051	skipped	U2AF2_high_active	splicing_factor
chr6	99851705	99851758	54	PNISR	-	ENSG00000132424.10	2.66043e-09	-0.175	skipped	U2AF2_high_active	other
chr6	99864225	99864304	80	PNISR	-	ENSG00000132424.10	0.00596365	-0.108	skipped	U2AF2_high_active	other
chr2	55883440	55883506	67	PNPT1	-	ENSG00000138035.10	0.0152985	-0.097	skipped	U2AF2_high_active	other
chr2	55894997	55895093	97	PNPT1	-	ENSG00000138035.10	0.000585916	-0.056	skipped	U2AF2_high_active	other
chr2	55900028	55900214	187	PNPT1	-	ENSG00000138035.10	0.00718758	-0.081	skipped	U2AF2_high_active	other
chr2	55907847	55907894	48	PNPT1	-	ENSG00000138035.10	0.000680208	-0.1	skipped	U2AF2_high_active	other
chrX	24735001	24735088	88	POLA1	+	ENSG00000101868.6	0.00232545	-0.261	skipped	U2AF2_high_active	other
chrX	24744098	24744172	75	POLA1	+	ENSG00000101868.6	0.0011961	-0.299	skipped	U2AF2_high_active	other
chr9	37500837	37500918	82	POLR1E	+	ENSG00000137054.11	0.00208852	-0.034	skipped	U2AF2_high_active	other
chr7	72384302	72384365	64	POM121	+	ENSG00000196313.7	4.60393e-05	-0.102	skipped	U2AF2_high_active	other
chr12	121017577	121017726	150	POP5	-	ENSG00000167272.6	0.0401015	-0.258	skipped	U2AF2_high_active	other
chr11	70183471	70183533	63	PPFIA1	+	ENSG00000131626.11	6.36717e-07	-0.168	skipped	U2AF2_high_active	other
chr7	44838347	44838503	157	PPIA	+	ENSG00000196262.9	2.05789e-05	-0.009	skipped	U2AF2_high_active	other
chr10	81112073	81112148	76	PPIF	+	ENSG00000108179.9	0.00622854	-0.024	skipped	U2AF2_high_active	other
chr12	80180154	80180258	105	PPP1R12A	-	ENSG00000058272.11	0.0424431	-0.059	skipped	U2AF2_high_active	other
chr12	80199946	80200113	168	PPP1R12A	-	ENSG00000058272.11	5.83062e-06	-0.246	skipped	U2AF2_high_active	other
chr1	212502477	212502673	197	PPP2R5A	+	ENSG00000066027.7	0.00161621	-0.066	skipped	U2AF2_high_active	other
chr14	102252355	102252520	166	PPP2R5C	+	ENSG00000078304.15	5.01687e-10	-0.073	skipped	U2AF2_high_active	other
chr14	102285329	102285422	94	PPP2R5C	+	ENSG00000078304.15	0.00728352	-0.123	skipped	U2AF2_high_active	other
chr14	102349594	102349686	93	PPP2R5C	+	ENSG00000078304.15	0.000121457	-0.029	skipped	U2AF2_high_active	other
chr15	91512309	91512350	42	PRC1	-	ENSG00000198901.9	2.50786e-05	-0.201	skipped	U2AF2_high_active	other
chr15	91513634	91513744	111	PRC1	-	ENSG00000198901.9	2.42344e-08	-0.115	skipped	U2AF2_high_active	other
chr15	91524729	91524899	171	PRC1	-	ENSG00000198901.9	0.00910742	-0.027	skipped	U2AF2_high_active	other
chr12	57144822	57144979	158	PRIM1	-	ENSG00000198056.9	0.000271489	-0.042	skipped	U2AF2_high_active	other
chr7	106768657	106768740	84	PRKAR2B	+	ENSG00000005249.8	1.46225e-05	-0.03	skipped	U2AF2_high_active	other
chr7	106797631	106797769	139	PRKAR2B	+	ENSG00000005249.8	1.93956e-13	-0.092	skipped	U2AF2_high_active	other
chr1	150318884	150318967	84	PRPF3	+	ENSG00000117360.8	0.000174364	-0.085	skipped	U2AF2_high_active	splicing_factor
chr1	150318884	150318977	94	PRPF3	+	ENSG00000117360.8	0.000221622	-0.149	skipped	U2AF2_high_active	splicing_factor
chr1	109236212	109236264	53	PRPF38B	+	ENSG00000134186.7	0.00149348	-0.066	skipped	U2AF2_high_active	splicing_factor
chr6	4062791	4062867	77	PRPF4B	+	ENSG00000112739.12	2.22045e-16	-0.426	skipped	U2AF2_high_active	other
chr5	126860223	126860612	390	PRRC1	+	ENSG00000164244.16	5.55112e-17	-0.213	skipped	U2AF2_high_active	other
chr6	31603359	31603526	168	PRRC2A	+	ENSG00000204469.8	0.0310502	-0.02	skipped	U2AF2_high_active	other
chr9	134369792	134369873	82	PRRC2B	+	ENSG00000130723.13	0.0278613	-0.236	skipped	U2AF2_high_active	other
chr1	171492574	171492661	88	PRRC2C	+	ENSG00000117523.11	0.0140433	-0.03	skipped	U2AF2_high_active	other
chr1	171537386	171537478	93	PRRC2C	+	ENSG00000117523.11	0.012684	-0.058	skipped	U2AF2_high_active	other
chr1	171556787	171556890	104	PRRC2C	+	ENSG00000117523.11	5.55112e-17	-0.269	skipped	U2AF2_high_active	other
chr1	171558508	171558744	237	PRRC2C	+	ENSG00000117523.11	8.19299e-08	-0.264	skipped	U2AF2_high_active	other
chr14	58727666	58727738	73	PSMA3	+	ENSG00000100567.8	0.000526822	-0.024	skipped	U2AF2_high_active	other
chr14	58727687	58727738	52	PSMA3	+	ENSG00000100567.8	0.000246624	-0.056	skipped	U2AF2_high_active	other
chr14	58737652	58737716	65	PSMA3	+	ENSG00000100567.8	0.0246211	-0.022	skipped	U2AF2_high_active	other
chr15	78834825	78834987	163	PSMA4	+	ENSG00000041357.11	5.55112e-17	-0.148	skipped	U2AF2_high_active	other
chr15	78834918	78834987	70	PSMA4	+	ENSG00000041357.11	5.55112e-17	-0.268	skipped	U2AF2_high_active	other
chr15	78836532	78836609	78	PSMA4	+	ENSG00000041357.11	9.99201e-16	-0.055	skipped	U2AF2_high_active	other
chr15	78838917	78839040	124	PSMA4	+	ENSG00000041357.11	0.00259634	-0.019	skipped	U2AF2_high_active	other
chr1	109955690	109955757	68	PSMA5	-	ENSG00000143106.8	0.0138259	-0.015	skipped	U2AF2_high_active	other
chr14	23496954	23497038	85	PSMB5	-	ENSG00000100804.14	0.000547868	-0.031	skipped	U2AF2_high_active	other
chr11	47442182	47442278	97	PSMC3	-	ENSG00000165916.4	0.0216967	-0.024	skipped	U2AF2_high_active	other
chr14	53175027	53175106	80	PSMC6	+	ENSG00000100519.7	5.35811e-08	-0.049	skipped	U2AF2_high_active	other
chr14	53177819	53177886	68	PSMC6	+	ENSG00000100519.7	0.00562998	-0.02	skipped	U2AF2_high_active	other
chr14	53184947	53185070	124	PSMC6	+	ENSG00000100519.7	0.00580356	-0.029	skipped	U2AF2_high_active	other
chr17	30806869	30806904	36	PSMD11	+	ENSG00000108671.5	5.89341e-05	-0.042	skipped	U2AF2_high_active	other
chr2	162247615	162247689	75	PSMD14	+	ENSG00000115233.7	4.54927e-05	-0.027	skipped	U2AF2_high_active	other
chr1	151237642	151237710	69	PSMD4	+	ENSG00000159352.11	6.55032e-13	-0.082	skipped	U2AF2_high_active	other
chr9	123586772	123586963	192	PSMD5	-	ENSG00000095261.9	0.042536	-0.024	skipped	U2AF2_high_active	other
chr9	123591377	123591486	110	PSMD5	-	ENSG00000095261.9	0.000844368	-0.051	skipped	U2AF2_high_active	other
chr9	123593609	123593737	129	PSMD5	-	ENSG00000095261.9	1.52101e-14	-0.177	skipped	U2AF2_high_active	other
chr12	57059988	57060050	63	PTGES3	-	ENSG00000110958.11	4.48447e-09	-0.066	skipped	U2AF2_high_active	other
chr12	57064059	57064148	90	PTGES3	-	ENSG00000110958.11	5.55112e-17	-0.181	skipped	U2AF2_high_active	other
chr1	32375639	32375713	75	PTP4A2	-	ENSG00000184007.13	1.91591e-05	-0.025	skipped	U2AF2_high_active	other
chr1	32377297	32377427	131	PTP4A2	-	ENSG00000184007.13	0.00445955	-0.024	skipped	U2AF2_high_active	other
chr1	32381496	32381588	93	PTP4A2	-	ENSG00000184007.13	1.43063e-05	-0.056	skipped	U2AF2_high_active	other
chr7	105146636	105146720	85	PUS7	-	ENSG00000091127.9	0.00179162	-0.07	skipped	U2AF2_high_active	splicing_factor
chr1	226109252	226109344	93	PYCR2	-	ENSG00000143811.12	0.01511	-0.089	skipped	U2AF2_high_active	other
chr2	135920125	135920221	97	RAB3GAP1	+	ENSG00000115839.13	0.0221419	-0.087	skipped	U2AF2_high_active	other
chr1	76254844	76255041	198	RABGGTB	+	ENSG00000137955.11	4.44487e-06	-0.048	skipped	U2AF2_high_active	other
chr1	76255637	76255742	106	RABGGTB	+	ENSG00000137955.11	0.00310475	-0.088	skipped	U2AF2_high_active	other
chr1	76257866	76257991	126	RABGGTB	+	ENSG00000137955.11	0.00273877	-0.025	skipped	U2AF2_high_active	other
chr12	50410414	50410498	85	RACGAP1	-	ENSG00000161800.8	0.0260426	-0.029	skipped	U2AF2_high_active	other
chr12	50410414	50410502	89	RACGAP1	-	ENSG00000161800.8	0.0243368	-0.027	skipped	U2AF2_high_active	other
chr5	131915554	131915758	205	RAD50	+	ENSG00000113522.9	0.0426048	-0.034	skipped	U2AF2_high_active	other
chr5	131930561	131930736	176	RAD50	+	ENSG00000113522.9	0.0438555	-0.031	skipped	U2AF2_high_active	other
chr15	41011003	41011097	95	RAD51	+	ENSG00000051180.12	0.00141181	-0.075	skipped	U2AF2_high_active	other
chr15	41022051	41022172	122	RAD51	+	ENSG00000051180.12	0.000277919	-0.144	skipped	U2AF2_high_active	other
chr12	131357129	131357174	46	RAN	+	ENSG00000132341.7	5.55112e-17	-0.356	skipped	U2AF2_high_active	other
chr12	69044180	69044248	69	RAP1B	+	ENSG00000127314.13	0.00550729	-0.049	skipped	U2AF2_high_active	other
chr12	69045775	69045831	57	RAP1B	+	ENSG00000127314.13	3.23942e-05	-0.031	skipped	U2AF2_high_active	other
chr1	205084986	205085011	26	RBBP5	-	ENSG00000117222.9	0.0025039	-0.238	skipped	U2AF2_high_active	other
chr16	24579113	24579214	102	RBBP6	+	ENSG00000122257.14	0.00254111	-0.392	skipped	U2AF2_high_active	other
chr5	150078804	150078833	30	RBM22	-	ENSG00000086589.7	0.0202076	-0.026	skipped	U2AF2_high_active	splicing_factor
chr14	23374815	23374868	54	RBM23	-	ENSG00000100461.13	7.90284e-09	-0.445	skipped	U2AF2_high_active	splicing_factor
chr5	145631274	145631438	165	RBM27	+	ENSG00000091009.6	0.0388365	-0.109	skipped	U2AF2_high_active	other
chr1	17736470	17736547	78	RCC2	-	ENSG00000179051.9	3.87031e-08	-0.079	skipped	U2AF2_high_active	other
chr1	17752037	17752180	144	RCC2	-	ENSG00000179051.9	0.0130339	-0.069	skipped	U2AF2_high_active	other
chr1	211469018	211469095	78	RCOR3	+	ENSG00000117625.9	0.0028162	-0.225	skipped	U2AF2_high_active	other
chr6	111686468	111686547	80	REV3L	-	ENSG00000009413.11	0.000349732	-0.315	skipped	U2AF2_high_active	other
chr11	114314578	114314655	78	REXO2	+	ENSG00000076043.5	0.00160802	-0.074	skipped	U2AF2_high_active	other
chr11	114315263	114315374	112	REXO2	+	ENSG00000076043.5	0.0282241	-0.038	skipped	U2AF2_high_active	other
chr7	73660992	73661093	102	RFC2	-	ENSG00000049541.6	0.000735954	-0.092	skipped	U2AF2_high_active	other
chr6	49585781	49585931	151	RHAG	-	ENSG00000112077.11	9.25539e-05	-0.026	skipped	U2AF2_high_active	other
chr6	49586892	49587075	184	RHAG	-	ENSG00000112077.11	0.000290859	-0.024	skipped	U2AF2_high_active	other
chr17	30538135	30538257	123	RHOT1	+	ENSG00000126858.12	0.0284536	-0.097	skipped	U2AF2_high_active	other
chr5	38949458	38949529	72	RICTOR	-	ENSG00000164327.8	4.32801e-06	-0.222	skipped	U2AF2_high_active	other
chr5	38962417	38962463	47	RICTOR	-	ENSG00000164327.8	1.0126e-11	-0.473	skipped	U2AF2_high_active	other
chr5	39074213	39074260	48	RICTOR	-	ENSG00000164327.8	9.93664e-09	-0.446	skipped	U2AF2_high_active	other
chr2	152313092	152313134	43	RIF1	+	ENSG00000080345.13	1.24563e-07	-0.19	skipped	U2AF2_high_active	other
chr2	152324988	152325065	78	RIF1	+	ENSG00000080345.13	1.08302e-09	-0.268	skipped	U2AF2_high_active	other
chr18	21047363	21047490	128	RIOK3	+	ENSG00000101782.10	0.0234077	-0.038	skipped	U2AF2_high_active	other
chr8	90775057	90775210	154	RIPK2	+	ENSG00000104312.6	0.0250606	-0.175	skipped	U2AF2_high_active	other
chr1	40654727	40654881	155	RLF	+	ENSG00000117000.8	0.0247078	-0.103	skipped	U2AF2_high_active	other
chr15	41032331	41032391	61	RMDN3	-	ENSG00000137824.11	0.0251831	-0.076	skipped	U2AF2_high_active	other
chr12	121008994	121009094	101	RNF10	+	ENSG00000022840.11	2.85069e-08	-0.19	skipped	U2AF2_high_active	other
chr18	29703481	29703537	57	RNF138	+	ENSG00000134758.9	0.016495	-0.048	skipped	U2AF2_high_active	other
chr3	141462351	141462398	48	RNF7	+	ENSG00000114125.9	0.0124158	-0.053	skipped	U2AF2_high_active	other
chr1	28224144	28224218	75	RPA2	-	ENSG00000117748.5	3.31281e-06	-0.063	skipped	U2AF2_high_active	other
chr12	48073276	48073377	102	RPAP3	-	ENSG00000005175.5	7.5699e-10	-0.353	skipped	U2AF2_high_active	other
chr12	48096471	48096629	159	RPAP3	-	ENSG00000005175.5	0.0101337	-0.067	skipped	U2AF2_high_active	other
chr13	27828357	27828418	62	RPL21	+	ENSG00000122026.6	5.55112e-17	-0.039	skipped	U2AF2_high_active	other
chr3	101401273	101401336	64	RPL24	-	ENSG00000114391.8	0.0317489	-0.006	skipped	U2AF2_high_active	other
chr22	39709639	39709734	96	RPL3	-	ENSG00000100316.11	5.55112e-17	-0.027	skipped	U2AF2_high_active	other
chr8	56986254	56986327	74	RPS20	-	ENSG00000008988.5	8.21973e-08	-0.015	skipped	U2AF2_high_active	other
chr19	54705355	54705477	123	RPS9	+	ENSG00000170889.9	0.00291835	-0.011	skipped	U2AF2_high_active	other
chr19	54710144	54710330	187	RPS9	+	ENSG00000170889.9	0.0090889	-0.029	skipped	U2AF2_high_active	other
chr16	15180222	15180311	90	RRN3	-	ENSG00000085721.8	0.0248675	-0.282	skipped	U2AF2_high_active	other
chr21	45215070	45215131	62	RRP1	+	ENSG00000160214.8	0.00236695	-0.098	skipped	U2AF2_high_active	other
chr1	100733056	100733094	39	RTCA	+	ENSG00000137996.8	0.0121151	-0.842	skipped	U2AF2_high_active	other
chr1	100740380	100740521	142	RTCA	+	ENSG00000137996.8	4.22729e-06	-0.158	skipped	U2AF2_high_active	other
chr5	179007948	179008013	66	RUFY1	+	ENSG00000176783.10	0.0078252	-0.224	skipped	U2AF2_high_active	other
chr6	116895221	116895334	114	RWDD1	+	ENSG00000111832.8	7.37738e-08	-0.167	skipped	U2AF2_high_active	other
chr6	116912051	116912113	63	RWDD1	+	ENSG00000111832.8	0.00175138	-0.028	skipped	U2AF2_high_active	other
chr3	45748272	45748399	128	SACM1L	+	ENSG00000211456.6	0.000230174	-0.197	skipped	U2AF2_high_active	other
chr21	15882631	15882782	152	SAMSN1	-	ENSG00000155307.13	0.00112311	-0.043	skipped	U2AF2_high_active	other
chr21	15889213	15889362	150	SAMSN1	-	ENSG00000155307.13	0.000899814	-0.019	skipped	U2AF2_high_active	other
chr21	15893471	15893542	72	SAMSN1	-	ENSG00000155307.13	2.50267e-09	-0.048	skipped	U2AF2_high_active	other
chr5	133967767	133967885	119	SAR1B	-	ENSG00000152700.9	0.0403064	-0.057	skipped	U2AF2_high_active	other
chr21	33073308	33073484	177	SCAF4	-	ENSG00000156304.10	4.21501e-11	-0.279	skipped	U2AF2_high_active	other
chr21	33077736	33077780	45	SCAF4	-	ENSG00000156304.10	1.24178e-12	-0.288	skipped	U2AF2_high_active	other
chr4	76895229	76895286	58	SDAD1	-	ENSG00000198301.7	0.0172925	-0.145	skipped	U2AF2_high_active	other
chr15	85213956	85214013	58	SEC11A	-	ENSG00000140612.9	8.67118e-08	-0.042	skipped	U2AF2_high_active	other
chr3	10360823	10360856	34	SEC13	-	ENSG00000157020.13	0.0379677	-0.308	skipped	U2AF2_high_active	other
chr10	121689119	121689274	156	SEC23IP	+	ENSG00000107651.8	0.00495211	-0.1	skipped	U2AF2_high_active	other
chr3	169706028	169706147	120	SEC62	+	ENSG00000008952.12	0.0466617	-0.075	skipped	U2AF2_high_active	other
chr6	76350400	76350420	21	SENP6	+	ENSG00000112701.13	0.000268319	-0.228	skipped	U2AF2_high_active	other
chr21	37429682	37429775	94	SETD4	-	ENSG00000185917.9	3.71175e-05	-0.218	skipped	U2AF2_high_active	other
chr3	9476274	9476314	41	SETD5	+	ENSG00000168137.11	5.66214e-15	-0.295	skipped	U2AF2_high_active	other
chr3	9476508	9476566	59	SETD5	+	ENSG00000168137.11	6.18243e-06	-0.1	skipped	U2AF2_high_active	other
chr3	9478534	9478572	39	SETD5	+	ENSG00000168137.11	0.0109067	-0.026	skipped	U2AF2_high_active	other
chr9	135144790	135144876	87	SETX	-	ENSG00000107290.9	0.0124815	-0.15	skipped	U2AF2_high_active	splicing_factor
chr11	64533423	64533627	205	SF1	-	ENSG00000168066.16	6.75686e-05	-0.467	skipped	U2AF2_high_active	splicing_factor
chr1	38444660	38444727	68	SF3A3	-	ENSG00000183431.7	0.0318594	-0.018	skipped	U2AF2_high_active	splicing_factor
chr5	174939114	174939199	86	SFXN1	+	ENSG00000164466.8	0.0195771	-0.028	skipped	U2AF2_high_active	other
chr5	174940466	174940593	128	SFXN1	+	ENSG00000164466.8	3.50557e-05	-0.073	skipped	U2AF2_high_active	other
chr10	120920567	120920593	27	SFXN4	-	ENSG00000183605.12	0.0449012	-0.042	skipped	U2AF2_high_active	other
chr16	46638140	46638373	234	SHCBP1	-	ENSG00000171241.4	0.0353928	-0.05	skipped	U2AF2_high_active	other
chr6	133092029	133092078	50	SLC18B1	-	ENSG00000146409.6	1.11022e-16	-0.322	skipped	U2AF2_high_active	other
chr22	41190518	41190584	67	SLC25A17	-	ENSG00000100372.10	0.00041256	-0.108	skipped	U2AF2_high_active	other
chr22	41195027	41195087	61	SLC25A17	-	ENSG00000100372.10	0.00615342	-0.345	skipped	U2AF2_high_active	other
chr17	73284469	73284542	74	SLC25A19	-	ENSG00000125454.7	0.00281311	-0.376	skipped	U2AF2_high_active	other
chr17	73284583	73284672	90	SLC25A19	-	ENSG00000125454.7	0.000425487	-0.639	skipped	U2AF2_high_active	other
chr12	46756804	46756928	125	SLC38A2	-	ENSG00000134294.9	1.39766e-12	-0.13	skipped	U2AF2_high_active	splicing_factor
chr15	59182480	59182660	181	SLTM	-	ENSG00000137776.12	0.00156061	-0.069	skipped	U2AF2_high_active	other
chr15	59205698	59205895	198	SLTM	-	ENSG00000137776.12	0.0315064	-0.047	skipped	U2AF2_high_active	other
chr19	11169464	11169565	102	SMARCA4	+	ENSG00000127616.13	0.00687008	-0.039	skipped	U2AF2_high_active	other
chr4	144467078	144467200	123	SMARCA5	+	ENSG00000153147.5	1.14264e-12	-0.108	skipped	U2AF2_high_active	other
chr3	47712148	47712207	60	SMARCC1	-	ENSG00000173473.6	0.016753	-0.026	skipped	U2AF2_high_active	other
chr3	47814307	47814426	120	SMARCC1	-	ENSG00000173473.6	0.0168997	-0.036	skipped	U2AF2_high_active	other
chr17	38798707	38798811	105	SMARCE1	-	ENSG00000073584.14	0.0270151	-0.024	skipped	U2AF2_high_active	other
chr9	106858429	106858578	150	SMC2	+	ENSG00000136824.14	0.00915815	-0.095	skipped	U2AF2_high_active	other
chr9	106861925	106861963	39	SMC2	+	ENSG00000136824.14	0.000194303	-0.115	skipped	U2AF2_high_active	other
chr9	106862670	106862714	45	SMC2	+	ENSG00000136824.14	0.0259959	-0.066	skipped	U2AF2_high_active	other
chr10	112342320	112342400	81	SMC3	+	ENSG00000108055.9	0.00980177	-0.032	skipped	U2AF2_high_active	other
chr9	72959060	72959185	126	SMC5	+	ENSG00000198887.7	0.00903813	-0.242	skipped	U2AF2_high_active	other
chr9	72965292	72965387	96	SMC5	+	ENSG00000198887.7	0.0356244	-0.097	skipped	U2AF2_high_active	other
chr18	2722517	2722661	145	SMCHD1	+	ENSG00000101596.10	0.000398386	-0.126	skipped	U2AF2_high_active	other
chr18	2750041	2750120	80	SMCHD1	+	ENSG00000101596.10	5.22975e-09	-0.167	skipped	U2AF2_high_active	other
chr18	2751276	2751391	116	SMCHD1	+	ENSG00000101596.10	2.53186e-10	-0.213	skipped	U2AF2_high_active	other
chr18	2775732	2775922	191	SMCHD1	+	ENSG00000101596.10	0.00433885	-0.073	skipped	U2AF2_high_active	other
chr18	2778167	2778237	71	SMCHD1	+	ENSG00000101596.10	5.55112e-17	-0.474	skipped	U2AF2_high_active	other
chr16	18888453	18888554	102	SMG1	-	ENSG00000157106.12	0.0159499	-0.199	skipped	U2AF2_high_active	other
chr1	183518343	183518423	81	SMG7	+	ENSG00000116698.16	0.000190193	-0.136	skipped	U2AF2_high_active	other
chr5	70240485	70240580	96	SMN1	+	ENSG00000172062.12	0.0404996	-0.18	skipped	U2AF2_high_active	splicing_factor
chr19	49589662	49589818	157	SNRNP70	+	ENSG00000104852.10	0.0499104	-0.018	skipped	U2AF2_high_active	splicing_factor
chr15	101827861	101827907	47	SNRPA1	-	ENSG00000131876.12	1.57272e-06	-0.061	skipped	U2AF2_high_active	splicing_factor
chr15	101833230	101833377	148	SNRPA1	-	ENSG00000131876.12	3.52297e-09	-0.345	skipped	U2AF2_high_active	splicing_factor
chr6	34725689	34725731	43	SNRPC	+	ENSG00000124562.5	0.007498	-0.014	skipped	U2AF2_high_active	splicing_factor
chr15	64410316	64410443	128	SNX1	+	ENSG00000028528.10	0.00602881	-0.067	skipped	U2AF2_high_active	other
chr15	64410987	64411053	67	SNX1	+	ENSG00000028528.10	0.0382977	-0.026	skipped	U2AF2_high_active	other
chr15	64415702	64415745	44	SNX1	+	ENSG00000028528.10	0.00471878	-0.177	skipped	U2AF2_high_active	other
chr15	64426863	64427006	144	SNX1	+	ENSG00000028528.10	0.0358713	-0.16	skipped	U2AF2_high_active	other
chr6	86223788	86223952	165	SNX14	-	ENSG00000135317.8	0.0324788	-0.024	skipped	U2AF2_high_active	other
chr6	86239910	86239993	84	SNX14	-	ENSG00000135317.8	0.0104248	-0.033	skipped	U2AF2_high_active	other
chr6	86275050	86275137	88	SNX14	-	ENSG00000135317.8	0.00485716	-0.045	skipped	U2AF2_high_active	other
chr17	49053224	49053262	39	SPAG9	-	ENSG00000008294.16	0.0139209	-0.032	skipped	U2AF2_high_active	other
chr17	49073926	49074055	130	SPAG9	-	ENSG00000008294.16	0.0163039	-0.031	skipped	U2AF2_high_active	other
chr5	169017757	169017833	77	SPDL1	+	ENSG00000040275.12	0.0462407	-0.033	skipped	U2AF2_high_active	other
chr5	169017760	169017833	74	SPDL1	+	ENSG00000040275.12	0.0463952	-0.034	skipped	U2AF2_high_active	other
chr15	65262452	65262560	109	SPG21	-	ENSG00000090487.6	0.0175725	-0.031	skipped	U2AF2_high_active	other
chr8	126030873	126030969	97	SQLE	+	ENSG00000104549.7	5.99724e-06	-0.026	skipped	U2AF2_high_active	other
chr14	35477833	35477899	67	SRP54	+	ENSG00000100883.7	0.000189704	-0.038	skipped	U2AF2_high_active	other
chr6	35838058	35838271	214	SRPK1	-	ENSG00000096063.10	1.99618e-13	-0.127	skipped	U2AF2_high_active	splicing_factor
chr6	35840340	35840505	166	SRPK1	-	ENSG00000096063.10	4.21085e-05	-0.072	skipped	U2AF2_high_active	splicing_factor
chr1	24973570	24973699	130	SRRM1	+	ENSG00000133226.12	0.000590798	-0.088	skipped	U2AF2_high_active	splicing_factor
chr1	24989674	24989715	42	SRRM1	+	ENSG00000133226.12	0.00209143	-0.23	skipped	U2AF2_high_active	splicing_factor
chr20	42087793	42088060	268	SRSF6	+	ENSG00000124193.10	0.0203558	-0.142	skipped	U2AF2_high_active	splicing_factor
chr2	38973286	38973321	36	SRSF7	-	ENSG00000115875.14	4.88075e-09	-0.112	skipped	U2AF2_high_active	splicing_factor
chr1	85116045	85116210	166	SSX2IP	-	ENSG00000117155.12	0.0200512	-0.031	skipped	U2AF2_high_active	other
chr1	85117566	85117680	115	SSX2IP	-	ENSG00000117155.12	0.0358712	-0.056	skipped	U2AF2_high_active	other
chrX	123211807	123211908	102	STAG2	+	ENSG00000101972.14	1.43347e-06	-0.067	skipped	U2AF2_high_active	other
chr5	110837660	110837786	127	STARD4	-	ENSG00000164211.8	0.00105336	-0.143	skipped	U2AF2_high_active	other
chr17	40469200	40469242	43	STAT3	-	ENSG00000168610.10	5.55112e-17	-0.2	skipped	U2AF2_high_active	other
chr17	40443990	40444079	90	STAT5A	+	ENSG00000126561.12	0.00404199	-0.106	skipped	U2AF2_high_active	other
chr17	40457628	40457720	93	STAT5A	+	ENSG00000126561.12	2.75105e-06	-0.345	skipped	U2AF2_high_active	other
chr17	40459420	40459514	95	STAT5A	+	ENSG00000126561.12	0.0158228	-0.026	skipped	U2AF2_high_active	other
chr17	40354775	40354826	52	STAT5B	-	ENSG00000173757.5	1.65914e-05	-0.064	skipped	U2AF2_high_active	other
chr17	40379547	40379703	157	STAT5B	-	ENSG00000173757.5	0.0439315	-0.024	skipped	U2AF2_high_active	other
chr1	47778620	47778693	74	STIL	-	ENSG00000123473.11	0.0146315	-0.151	skipped	U2AF2_high_active	other
chr1	47778620	47778828	209	STIL	-	ENSG00000123473.11	0.00207754	-0.166	skipped	U2AF2_high_active	other
chr11	63965326	63965446	121	STIP1	+	ENSG00000168439.12	0.00161129	-0.03	skipped	U2AF2_high_active	other
chr7	129110490	129110556	67	STRIP2	+	ENSG00000128578.5	0.0298309	-0.061	skipped	U2AF2_high_active	other
chr11	125475524	125475630	107	STT3A	+	ENSG00000134910.8	0.0406895	-0.017	skipped	U2AF2_high_active	other
chr6	147660315	147660374	60	STXBP5	+	ENSG00000164506.10	0.0494234	-0.215	skipped	U2AF2_high_active	other
chr13	53232234	53232361	128	SUGT1	+	ENSG00000165416.10	0.0256974	-0.017	skipped	U2AF2_high_active	other
chr13	53235610	53235705	96	SUGT1	+	ENSG00000165416.10	0.034973	-0.107	skipped	U2AF2_high_active	other
chr17	30267305	30267351	47	SUZ12	+	ENSG00000178691.6	0.00209945	-0.098	skipped	U2AF2_high_active	other
chr17	30310018	30310123	106	SUZ12	+	ENSG00000178691.6	0.00261996	-0.076	skipped	U2AF2_high_active	other
chr17	30320261	30320352	92	SUZ12	+	ENSG00000178691.6	0.00307855	-0.051	skipped	U2AF2_high_active	other
chr6	86328536	86328657	122	SYNCRIP	-	ENSG00000135316.13	0.00446874	-0.038	skipped	U2AF2_high_active	splicing_factor
chr6	86346961	86347074	114	SYNCRIP	-	ENSG00000135316.13	5.0356e-07	-0.054	skipped	U2AF2_high_active	splicing_factor
chr6	86346987	86347074	88	SYNCRIP	-	ENSG00000135316.13	4.12364e-07	-0.09	skipped	U2AF2_high_active	splicing_factor
chr7	105732994	105733115	122	SYPL1	-	ENSG00000008282.3	2.26136e-05	-0.036	skipped	U2AF2_high_active	other
chr7	105733010	105733115	106	SYPL1	-	ENSG00000008282.3	0.00253256	-0.024	skipped	U2AF2_high_active	other
chrX	70674020	70674087	68	TAF1	+	ENSG00000147133.11	2.23001e-06	-0.211	skipped	U2AF2_high_active	other
chrX	70679000	70679101	102	TAF1	+	ENSG00000147133.11	1.26082e-05	-0.241	skipped	U2AF2_high_active	other
chr17	34147168	34147243	76	TAF15	+	ENSG00000172660.7	5.55112e-17	-0.421	skipped	U2AF2_high_active	splicing_factor
chr17	34147168	34147252	85	TAF15	+	ENSG00000172660.7	5.55112e-17	-0.164	skipped	U2AF2_high_active	splicing_factor
chr17	34160911	34160945	35	TAF15	+	ENSG00000172660.7	5.55112e-17	-0.194	skipped	U2AF2_high_active	splicing_factor
chr8	120805606	120805691	86	TAF2	-	ENSG00000064313.7	9.32826e-05	-0.143	skipped	U2AF2_high_active	other
chr8	120809230	120809343	114	TAF2	-	ENSG00000064313.7	0.027326	-0.114	skipped	U2AF2_high_active	other
chr3	100009422	100009545	124	TBC1D23	+	ENSG00000036054.8	0.0477055	-0.034	skipped	U2AF2_high_active	other
chr3	100030677	100030721	45	TBC1D23	+	ENSG00000036054.8	5.55112e-17	-0.495	skipped	U2AF2_high_active	other
chr8	124132295	124132428	134	TBC1D31	+	ENSG00000156787.12	0.0181602	-0.298	skipped	U2AF2_high_active	other
chr8	124146354	124146446	93	TBC1D31	+	ENSG00000156787.12	0.037564	-0.169	skipped	U2AF2_high_active	other
chr6	170880498	170880592	95	TBP	+	ENSG00000112592.8	0.00070017	-0.113	skipped	U2AF2_high_active	other
chr7	45143698	45143855	158	TBRG4	-	ENSG00000136270.9	5.01002e-05	-0.605	skipped	U2AF2_high_active	other
chr7	45144137	45144308	172	TBRG4	-	ENSG00000136270.9	0.00830703	-0.296	skipped	U2AF2_high_active	other
chr8	54922990	54923052	63	TCEA1	-	ENSG00000187735.8	1.33666e-05	-0.068	skipped	U2AF2_high_active	other
chr5	145860679	145860763	85	TCERG1	+	ENSG00000113649.7	0.00829359	-0.025	skipped	U2AF2_high_active	splicing_factor
chr5	145860713	145860763	51	TCERG1	+	ENSG00000113649.7	0.00132997	-0.047	skipped	U2AF2_high_active	splicing_factor
chr5	145879389	145879534	146	TCERG1	+	ENSG00000113649.7	0.00155926	-0.023	skipped	U2AF2_high_active	splicing_factor
chr5	145883387	145883569	183	TCERG1	+	ENSG00000113649.7	6.82396e-05	-0.042	skipped	U2AF2_high_active	splicing_factor
chr5	145889630	145889723	94	TCERG1	+	ENSG00000113649.7	4.48207e-07	-0.114	skipped	U2AF2_high_active	splicing_factor
chr16	89970526	89970613	88	TCF25	+	ENSG00000141002.14	0.0256751	-0.215	skipped	U2AF2_high_active	other
chr10	60150525	60150620	96	TFAM	+	ENSG00000108064.6	4.26662e-07	-0.115	skipped	U2AF2_high_active	other
chr3	195785155	195785236	82	TFRC	-	ENSG00000072274.8	5.55112e-17	-0.141	skipped	U2AF2_high_active	other
chr3	195798267	195798369	103	TFRC	-	ENSG00000072274.8	0.0267453	-0.013	skipped	U2AF2_high_active	other
chrX	122747250	122747407	158	THOC2	-	ENSG00000125676.15	5.55112e-17	-0.426	skipped	U2AF2_high_active	splicing_factor
chrX	122747490	122747559	70	THOC2	-	ENSG00000125676.15	5.55112e-17	-0.22	skipped	U2AF2_high_active	splicing_factor
chrX	122766712	122766891	180	THOC2	-	ENSG00000125676.15	0.0103363	-0.058	skipped	U2AF2_high_active	splicing_factor
chr1	36724983	36725085	103	THRAP3	+	ENSG00000054118.9	0.0146536	-0.065	skipped	U2AF2_high_active	splicing_factor
chr2	39982435	39982549	115	THUMPD2	-	ENSG00000138050.10	7.08317e-08	-0.367	skipped	U2AF2_high_active	other
chr2	39984388	39984508	121	THUMPD2	-	ENSG00000138050.10	0.0389164	-0.227	skipped	U2AF2_high_active	other
chr3	9408592	9408669	78	THUMPD3	+	ENSG00000134077.11	0.0236271	-0.027	skipped	U2AF2_high_active	other
chr2	70456191	70456223	33	TIA1	-	ENSG00000116001.11	1.41975e-08	-0.286	skipped	U2AF2_high_active	splicing_factor
chr11	85361293	85361385	93	TMEM126A	+	ENSG00000171202.2	5.55112e-17	-0.514	skipped	U2AF2_high_active	other
chr5	87521586	87521683	98	TMEM161B	-	ENSG00000164180.9	0.0463696	-0.123	skipped	U2AF2_high_active	other
chr5	87536630	87536733	104	TMEM161B	-	ENSG00000164180.9	4.82274e-05	-0.22	skipped	U2AF2_high_active	other
chr1	202976902	202976991	90	TMEM183A	+	ENSG00000163444.7	0.0112591	-0.077	skipped	U2AF2_high_active	other
chr7	129818242	129818367	126	TMEM209	-	ENSG00000146842.12	3.8608e-08	-0.177	skipped	U2AF2_high_active	other
chr7	129821463	129821559	97	TMEM209	-	ENSG00000146842.12	0.00665693	-0.035	skipped	U2AF2_high_active	other
chr7	66418213	66418356	144	TMEM248	+	ENSG00000106609.12	0.00187087	-0.042	skipped	U2AF2_high_active	other
chr3	69073206	69073331	126	TMF1	-	ENSG00000144747.10	5.55112e-17	-0.387	skipped	U2AF2_high_active	other
chr12	98938220	98938315	96	TMPO	+	ENSG00000120802.9	0.012601	-0.102	skipped	U2AF2_high_active	other
chr12	98938729	98938839	111	TMPO	+	ENSG00000120802.9	7.61191e-05	-0.035	skipped	U2AF2_high_active	other
chr5	72192285	72192383	99	TNPO1	+	ENSG00000083312.13	0.00291565	-0.065	skipped	U2AF2_high_active	other
chr5	72192883	72192978	96	TNPO1	+	ENSG00000083312.13	2.33669e-12	-0.098	skipped	U2AF2_high_active	other
chr7	128597278	128597369	92	TNPO3	-	ENSG00000064419.9	2.99251e-05	-0.042	skipped	U2AF2_high_active	other
chr7	22857619	22857667	49	TOMM7	-	ENSG00000196683.6	8.71058e-08	-0.029	skipped	U2AF2_high_active	other
chr17	38548320	38548363	44	TOP2A	-	ENSG00000131747.10	5.55112e-17	-0.205	skipped	U2AF2_high_active	other
chr22	22324582	22324778	197	TOP3B	-	ENSG00000100038.15	0.0102528	-0.089	skipped	U2AF2_high_active	other
chr22	22336811	22336846	36	TOP3B	-	ENSG00000100038.15	0.0451784	-0.019	skipped	U2AF2_high_active	other
chr1	179846374	179846508	135	TOR1AIP2	-	ENSG00000169905.8	7.47484e-07	-0.26	skipped	U2AF2_high_active	other
chr13	103287937	103288052	116	TPP2	+	ENSG00000134900.7	0.0234032	-0.046	skipped	U2AF2_high_active	other
chr13	103301758	103301836	79	TPP2	+	ENSG00000134900.7	0.00577834	-0.041	skipped	U2AF2_high_active	other
chr13	103303709	103303747	39	TPP2	+	ENSG00000134900.7	0.00145692	-0.079	skipped	U2AF2_high_active	other
chr13	103315998	103316094	97	TPP2	+	ENSG00000134900.7	0.0328702	-0.03	skipped	U2AF2_high_active	other
chr13	45914847	45914920	74	TPT1	-	ENSG00000133112.12	5.18591e-08	-0.019	skipped	U2AF2_high_active	other
chr20	30330344	30330450	107	TPX2	+	ENSG00000088325.11	0.0173794	-0.028	skipped	U2AF2_high_active	other
chr18	29412047	29412136	90	TRAPPC8	-	ENSG00000153339.9	0.0206213	-0.069	skipped	U2AF2_high_active	other
chr18	29419275	29419420	146	TRAPPC8	-	ENSG00000153339.9	3.62421e-05	-0.075	skipped	U2AF2_high_active	other
chr7	138261118	138261190	73	TRIM24	+	ENSG00000122779.12	0.0187187	-0.043	skipped	U2AF2_high_active	other
chr1	114940562	114940612	51	TRIM33	-	ENSG00000197323.6	0.00813538	-0.236	skipped	U2AF2_high_active	other
chr1	114944011	114944085	75	TRIM33	-	ENSG00000197323.6	0.0198837	-0.116	skipped	U2AF2_high_active	other
chr1	40312892	40312969	78	TRIT1	-	ENSG00000043514.11	0.0362919	-0.022	skipped	U2AF2_high_active	other
chr1	40313220	40313332	113	TRIT1	-	ENSG00000043514.11	0.00737394	-0.036	skipped	U2AF2_high_active	other
chr1	40318403	40318548	146	TRIT1	-	ENSG00000043514.11	0.000649244	-0.137	skipped	U2AF2_high_active	other
chr6	126317113	126317186	74	TRMT11	+	ENSG00000066651.13	0.026613	-0.058	skipped	U2AF2_high_active	other
chr15	50878589	50878685	97	TRPM7	-	ENSG00000092439.9	0.000135374	-0.254	skipped	U2AF2_high_active	other
chr11	43457714	43457884	171	TTC17	+	ENSG00000052841.10	0.000201966	-0.098	skipped	U2AF2_high_active	other
chr1	117622190	117622271	82	TTF2	+	ENSG00000116830.7	0.00613925	-0.096	skipped	U2AF2_high_active	splicing_factor
chr1	117629039	117629144	106	TTF2	+	ENSG00000116830.7	0.0159994	-0.218	skipped	U2AF2_high_active	splicing_factor
chr21	44520563	44520629	67	U2AF1	-	ENSG00000160201.7	5.55112e-17	-0.267	skipped	U2AF2_high_active	splicing_factor
chr3	142738811	142738878	68	U2SURP	+	ENSG00000163714.13	0.0342304	-0.022	skipped	U2AF2_high_active	other
chr3	142742817	142742860	44	U2SURP	+	ENSG00000163714.13	0.00181101	-0.155	skipped	U2AF2_high_active	other
chr3	142773785	142773961	177	U2SURP	+	ENSG00000163714.13	5.55112e-17	-0.192	skipped	U2AF2_high_active	other
chr1	162562522	162562572	51	UAP1	+	ENSG00000117143.9	1.87765e-06	-0.08	skipped	U2AF2_high_active	other
chr1	162562525	162562572	48	UAP1	+	ENSG00000117143.9	0.000322137	-0.04	skipped	U2AF2_high_active	other
chr19	34921481	34921564	84	UBA2	+	ENSG00000126261.8	5.55112e-17	-0.323	skipped	U2AF2_high_active	other
chr19	34924253	34924317	65	UBA2	+	ENSG00000126261.8	0.0262159	-0.02	skipped	U2AF2_high_active	other
chr19	34949674	34949829	156	UBA2	+	ENSG00000126261.8	2.00512e-06	-0.041	skipped	U2AF2_high_active	other
chr4	68492078	68492195	118	UBA6	-	ENSG00000033178.8	2.42228e-07	-0.084	skipped	U2AF2_high_active	other
chr4	68496184	68496253	70	UBA6	-	ENSG00000033178.8	0.0244471	-0.042	skipped	U2AF2_high_active	other
chr4	68500147	68500236	90	UBA6	-	ENSG00000033178.8	0.0486762	-0.031	skipped	U2AF2_high_active	other
chr4	68501171	68501276	106	UBA6	-	ENSG00000033178.8	0.0409353	-0.031	skipped	U2AF2_high_active	other
chr4	68528857	68528933	77	UBA6	-	ENSG00000033178.8	0.0035775	-0.065	skipped	U2AF2_high_active	other
chr9	33963724	33963789	66	UBAP2	-	ENSG00000137073.16	0.000126083	-0.248	skipped	U2AF2_high_active	other
chr15	76168528	76168612	85	UBE2Q2	+	ENSG00000140367.7	0.0206367	-0.127	skipped	U2AF2_high_active	other
chr15	76171439	76171529	91	UBE2Q2	+	ENSG00000140367.7	0.0169656	-0.288	skipped	U2AF2_high_active	other
chr1	202304117	202304186	70	UBE2T	-	ENSG00000077152.5	5.55112e-17	-0.304	skipped	U2AF2_high_active	other
chr7	156961742	156961816	75	UBE3C	+	ENSG00000009335.13	9.74166e-08	-0.133	skipped	U2AF2_high_active	other
chr5	158696916	158697007	92	UBLCP1	+	ENSG00000164332.6	0.00824413	-0.065	skipped	U2AF2_high_active	other
chr5	158697368	158697453	86	UBLCP1	+	ENSG00000164332.6	0.0060016	-0.212	skipped	U2AF2_high_active	other
chr5	158701593	158701630	38	UBLCP1	+	ENSG00000164332.6	0.000862619	-0.254	skipped	U2AF2_high_active	other
chr9	86281265	86281348	84	UBQLN1	-	ENSG00000135018.9	5.55112e-17	-0.319	skipped	U2AF2_high_active	other
chr15	43314900	43314999	100	UBR1	-	ENSG00000159459.7	0.0345178	-0.156	skipped	U2AF2_high_active	other
chr6	42612211	42612274	64	UBR2	+	ENSG00000024048.6	1.03194e-05	-0.174	skipped	U2AF2_high_active	other
chr6	42623359	42623461	103	UBR2	+	ENSG00000024048.6	0.0213108	-0.07	skipped	U2AF2_high_active	other
chr6	42633147	42633250	104	UBR2	+	ENSG00000024048.6	0.0372446	-0.03	skipped	U2AF2_high_active	other
chr1	19423687	19423774	88	UBR4	-	ENSG00000127481.10	1.28731e-05	-0.041	skipped	U2AF2_high_active	other
chr1	19488321	19488391	71	UBR4	-	ENSG00000127481.10	0.000800973	-0.038	skipped	U2AF2_high_active	other
chr8	103276702	103276786	85	UBR5	-	ENSG00000104517.8	0.00728303	-0.046	skipped	U2AF2_high_active	other
chr8	103291054	103291167	114	UBR5	-	ENSG00000104517.8	0.0122172	-0.04	skipped	U2AF2_high_active	other
chr8	103309121	103309212	92	UBR5	-	ENSG00000104517.8	1.45418e-05	-0.08	skipped	U2AF2_high_active	other
chr8	103311680	103311775	96	UBR5	-	ENSG00000104517.8	2.03019e-05	-0.155	skipped	U2AF2_high_active	other
chr11	62444285	62444477	193	UBXN1	-	ENSG00000162191.9	0.00348288	-0.117	skipped	U2AF2_high_active	other
chr2	136511109	136511137	29	UBXN4	+	ENSG00000144224.12	0.0222829	-0.061	skipped	U2AF2_high_active	other
chr6	96972258	96972286	29	UFL1	+	ENSG00000014123.9	0.0344421	-0.069	skipped	U2AF2_high_active	other
chr2	128913966	128913989	24	UGGT1	+	ENSG00000136731.8	0.00700681	-0.222	skipped	U2AF2_high_active	other
chr2	128934388	128934472	85	UGGT1	+	ENSG00000136731.8	0.0495114	-0.057	skipped	U2AF2_high_active	other
chr2	128941249	128941363	115	UGGT1	+	ENSG00000136731.8	0.0264108	-0.113	skipped	U2AF2_high_active	other
chr1	162473544	162473638	95	UHMK1	+	ENSG00000152332.11	0.00109054	-0.071	skipped	U2AF2_high_active	other
chr13	115051777	115051875	99	UPF3A	+	ENSG00000169062.10	3.13096e-05	-0.243	skipped	U2AF2_high_active	splicing_factor
chr13	115056964	115057019	56	UPF3A	+	ENSG00000169062.10	2.35225e-05	-0.159	skipped	U2AF2_high_active	splicing_factor
chrX	118974609	118974647	39	UPF3B	-	ENSG00000125351.6	3.10862e-15	-0.232	skipped	U2AF2_high_active	splicing_factor
chrX	118975698	118975741	44	UPF3B	-	ENSG00000125351.6	0.00327321	-0.052	skipped	U2AF2_high_active	splicing_factor
chr1	62908830	62908990	161	USP1	+	ENSG00000162607.8	0.042309	-0.031	skipped	U2AF2_high_active	other
chr16	84767041	84767109	69	USP10	+	ENSG00000103194.11	0.00327113	-0.093	skipped	U2AF2_high_active	other
chr12	62743002	62743088	87	USP15	+	ENSG00000135655.9	7.68437e-08	-0.223	skipped	U2AF2_high_active	other
chr12	62783211	62783294	84	USP15	+	ENSG00000135655.9	1.25618e-08	-0.193	skipped	U2AF2_high_active	other
chr12	62783385	62783479	95	USP15	+	ENSG00000135655.9	4.75186e-06	-0.055	skipped	U2AF2_high_active	other
chr21	30412930	30413008	79	USP16	+	ENSG00000156256.10	0.0230014	-0.084	skipped	U2AF2_high_active	other
chr21	30426123	30426279	157	USP16	+	ENSG00000156256.10	0.0106953	-0.032	skipped	U2AF2_high_active	other
chr17	20931855	20931987	133	USP22	-	ENSG00000124422.7	0.00670288	-0.046	skipped	U2AF2_high_active	splicing_factor
chr1	55558494	55558589	96	USP24	-	ENSG00000162402.8	0.00486829	-0.058	skipped	U2AF2_high_active	other
chr1	55619543	55619590	48	USP24	-	ENSG00000162402.8	0.00485653	-0.085	skipped	U2AF2_high_active	other
chr1	78180299	78180468	170	USP33	-	ENSG00000077254.10	0.0340773	-0.156	skipped	U2AF2_high_active	other
chr1	78181427	78181553	127	USP33	-	ENSG00000077254.10	0.0312281	-0.112	skipped	U2AF2_high_active	other
chr1	78195545	78195623	79	USP33	-	ENSG00000077254.10	0.00561869	-0.046	skipped	U2AF2_high_active	other
chr1	78206562	78206624	63	USP33	-	ENSG00000077254.10	1.21672e-07	-0.191	skipped	U2AF2_high_active	other
chr2	61417653	61417793	141	USP34	-	ENSG00000115464.10	8.76424e-05	-0.097	skipped	U2AF2_high_active	other
chr2	61430275	61430398	124	USP34	-	ENSG00000115464.10	3.75328e-09	-0.482	skipped	U2AF2_high_active	other
chr2	61431391	61431515	125	USP34	-	ENSG00000115464.10	1.98771e-07	-0.331	skipped	U2AF2_high_active	other
chr2	61433895	61434021	127	USP34	-	ENSG00000115464.10	2.94209e-14	-0.377	skipped	U2AF2_high_active	other
chr2	61463296	61463371	76	USP34	-	ENSG00000115464.10	1.00502e-06	-0.254	skipped	U2AF2_high_active	other
chr2	61507379	61507483	105	USP34	-	ENSG00000115464.10	2.68836e-07	-0.234	skipped	U2AF2_high_active	other
chr1	22021559	22021714	156	USP48	-	ENSG00000090686.11	1.4801e-05	-0.039	skipped	U2AF2_high_active	other
chr1	22032960	22033082	123	USP48	-	ENSG00000090686.11	3.00964e-05	-0.067	skipped	U2AF2_high_active	other
chr1	22033237	22033361	125	USP48	-	ENSG00000090686.11	6.83452e-06	-0.036	skipped	U2AF2_high_active	other
chr1	22083039	22083195	157	USP48	-	ENSG00000090686.11	0.02738	-0.025	skipped	U2AF2_high_active	other
chr16	8993461	8993614	154	USP7	-	ENSG00000187555.10	0.0138366	-0.069	skipped	U2AF2_high_active	other
chr16	9010359	9010413	55	USP7	-	ENSG00000187555.10	0.0210192	-0.025	skipped	U2AF2_high_active	other
chrX	41010174	41010310	137	USP9X	+	ENSG00000124486.8	0.000755939	-0.138	skipped	U2AF2_high_active	other
chrX	41022043	41022130	88	USP9X	+	ENSG00000124486.8	0.0237024	-0.034	skipped	U2AF2_high_active	other
chrX	41055845	41055991	147	USP9X	+	ENSG00000124486.8	0.000585069	-0.042	skipped	U2AF2_high_active	other
chrX	41078355	41078484	130	USP9X	+	ENSG00000124486.8	0.00291045	-0.054	skipped	U2AF2_high_active	other
chrX	41088506	41088662	157	USP9X	+	ENSG00000124486.8	0.0286148	-0.022	skipped	U2AF2_high_active	other
chr8	42252602	42252651	50	VDAC3	+	ENSG00000078668.9	2.57411e-09	-0.078	skipped	U2AF2_high_active	other
chr8	42262385	42262442	58	VDAC3	+	ENSG00000078668.9	9.02611e-13	-0.098	skipped	U2AF2_high_active	other
chr6	43742078	43742129	52	VEGFA	+	ENSG00000112715.16	0.0425585	-0.021	skipped	U2AF2_high_active	other
chr6	43748469	43748522	54	VEGFA	+	ENSG00000112715.16	0.00465298	-0.046	skipped	U2AF2_high_active	other
chr6	43748469	43748540	72	VEGFA	+	ENSG00000112715.16	9.01675e-10	-0.121	skipped	U2AF2_high_active	other
chr6	43748469	43748591	123	VEGFA	+	ENSG00000112715.16	4.95303e-06	-0.068	skipped	U2AF2_high_active	other
chr14	97322467	97322587	121	VRK1	+	ENSG00000100749.3	9.27053e-05	-0.068	skipped	U2AF2_high_active	other
chr7	12393441	12394113	673	VWDE	-	ENSG00000146530.7	0.00488732	-0.105	skipped	U2AF2_high_active	other
chr7	12414315	12414388	74	VWDE	-	ENSG00000146530.7	0.00111009	-0.083	skipped	U2AF2_high_active	other
chr10	28905102	28905291	190	WAC	+	ENSG00000095787.17	0.000460385	-0.038	skipped	U2AF2_high_active	other
chr5	110459806	110459887	82	WDR36	+	ENSG00000134987.7	3.57929e-07	-0.156	skipped	U2AF2_high_active	other
chr21	44293661	44293801	141	WDR4	-	ENSG00000160193.7	0.0459624	-0.034	skipped	U2AF2_high_active	other
chr2	29140759	29140861	103	WDR43	+	ENSG00000163811.7	0.00187658	-0.103	skipped	U2AF2_high_active	other
chr16	74943720	74943815	96	WDR59	-	ENSG00000103091.10	0.0179162	-0.615	skipped	U2AF2_high_active	other
chr2	190322037	190322107	71	WDR75	+	ENSG00000115368.5	0.0423697	-0.037	skipped	U2AF2_high_active	other
chr2	190334070	190334165	96	WDR75	+	ENSG00000115368.5	0.00609024	-0.044	skipped	U2AF2_high_active	other
chr17	25637087	25637200	114	WSB1	+	ENSG00000109046.10	5.32984e-09	-0.117	skipped	U2AF2_high_active	other
chr2	61729131	61729175	45	XPO1	-	ENSG00000082898.12	5.25427e-08	-0.056	skipped	U2AF2_high_active	other
chr2	61729384	61729445	62	XPO1	-	ENSG00000082898.12	0.0029654	-0.049	skipped	U2AF2_high_active	other
chr16	28128639	28128783	145	XPO6	-	ENSG00000169180.7	4.84427e-06	-0.112	skipped	U2AF2_high_active	other
chr8	21829387	21829452	66	XPO7	+	ENSG00000130227.12	5.55112e-17	-0.431	skipped	U2AF2_high_active	other
chr8	21829387	21829479	93	XPO7	+	ENSG00000130227.12	5.55112e-17	-0.593	skipped	U2AF2_high_active	other
chr7	152357786	152357867	82	XRCC2	-	ENSG00000196584.2	6.75393e-12	-0.558	skipped	U2AF2_high_active	other
chr2	216977739	216977852	114	XRCC5	+	ENSG00000079246.11	0.043367	-0.015	skipped	U2AF2_high_active	other
chr3	142066076	142066184	109	XRN1	-	ENSG00000114127.6	0.0122399	-0.131	skipped	U2AF2_high_active	other
chr20	21306917	21307044	128	XRN2	+	ENSG00000088930.6	1.26305e-08	-0.224	skipped	U2AF2_high_active	other
chr20	21314342	21314475	134	XRN2	+	ENSG00000088930.6	0.0391042	-0.024	skipped	U2AF2_high_active	other
chr18	747920	748018	99	YES1	-	ENSG00000176105.9	0.000988605	-0.036	skipped	U2AF2_high_active	other
chr14	75264283	75266400	2118	YLPM1	+	ENSG00000119596.13	0.0169877	-0.22	skipped	U2AF2_high_active	other
chr4	69195920	69196028	109	YTHDC1	-	ENSG00000083896.8	0.000300724	-0.082	skipped	U2AF2_high_active	splicing_factor
chr2	9728294	9728457	164	YWHAQ	-	ENSG00000134308.9	2.20934e-12	-0.069	skipped	U2AF2_high_active	other
chr2	187370178	187370324	147	ZC3H15	+	ENSG00000065548.13	1.11022e-16	-0.115	skipped	U2AF2_high_active	other
chr2	187371440	187371563	124	ZC3H15	+	ENSG00000065548.13	0.000519754	-0.025	skipped	U2AF2_high_active	other
chr16	11856527	11856603	77	ZC3H7A	-	ENSG00000122299.7	0.000605719	-0.155	skipped	U2AF2_high_active	other
chr16	11858909	11859009	101	ZC3H7A	-	ENSG00000122299.7	0.0231558	-0.083	skipped	U2AF2_high_active	other
chr16	11862887	11862951	65	ZC3H7A	-	ENSG00000122299.7	0.000320052	-0.266	skipped	U2AF2_high_active	other
chr12	122967182	122967242	61	ZCCHC8	-	ENSG00000033030.9	0.000100336	-0.145	skipped	U2AF2_high_active	splicing_factor
chr2	145274845	145274986	142	ZEB2	-	ENSG00000169554.12	0.00161133	-0.158	skipped	U2AF2_high_active	other
chr8	82629484	82629523	40	ZFAND1	-	ENSG00000104231.6	4.15742e-08	-0.212	skipped	U2AF2_high_active	other
chr8	82630417	82630459	43	ZFAND1	-	ENSG00000104231.6	0.0332432	-0.044	skipped	U2AF2_high_active	other
chr9	74978386	74978522	137	ZFAND5	-	ENSG00000107372.8	0.0216367	-0.216	skipped	U2AF2_high_active	other
chr1	35761528	35761589	62	ZMYM4	+	ENSG00000146463.7	0.0359003	-0.306	skipped	U2AF2_high_active	other
chr1	35826795	35826856	62	ZMYM4	+	ENSG00000146463.7	0.0385661	-0.041	skipped	U2AF2_high_active	other
chr1	35857813	35857953	141	ZMYM4	+	ENSG00000146463.7	1.47065e-05	-0.139	skipped	U2AF2_high_active	other
chr1	35873609	35873760	152	ZMYM4	+	ENSG00000146463.7	0.0361827	-0.045	skipped	U2AF2_high_active	other
chr20	45841287	45841370	84	ZMYND8	-	ENSG00000101040.15	0.0337314	-0.054	skipped	U2AF2_high_active	other
chr20	45976600	45976670	71	ZMYND8	-	ENSG00000101040.15	4.12559e-13	-0.164	skipped	U2AF2_high_active	other
chr11	3381950	3382018	69	ZNF195	-	ENSG00000005801.12	0.0267919	-0.07	skipped	U2AF2_high_active	other
chr11	3382973	3383119	147	ZNF195	-	ENSG00000005801.12	0.00404578	-0.172	skipped	U2AF2_high_active	other
chr17	30688487	30688534	48	ZNF207	+	ENSG00000010244.12	5.55112e-17	-0.42	skipped	U2AF2_high_active	other
chr17	30693684	30693776	93	ZNF207	+	ENSG00000010244.12	5.55112e-17	-0.429	skipped	U2AF2_high_active	other
chr20	52188260	52188392	133	ZNF217	-	ENSG00000171940.9	8.37505e-05	-0.245	skipped	U2AF2_high_active	other
chr1	90487809	90487904	96	ZNF326	+	ENSG00000162664.12	4.3391e-05	-0.072	skipped	U2AF2_high_active	splicing_factor
chr12	6786333	6786425	93	ZNF384	-	ENSG00000126746.13	0.0183767	-0.067	skipped	U2AF2_high_active	other
chr6	57018659	57018845	187	ZNF451	+	ENSG00000112200.12	0.0227665	-0.039	skipped	U2AF2_high_active	other
chr4	59323	59449	127	ZNF595	+	ENSG00000197701.7	0.0472523	-0.014	skipped	U2AF2_high_active	other
chr2	71635252	71635377	126	ZNF638	+	ENSG00000075292.14	2.80687e-05	-0.249	skipped	U2AF2_high_active	splicing_factor
chr2	71655677	71655781	105	ZNF638	+	ENSG00000075292.14	1.32329e-05	-0.124	skipped	U2AF2_high_active	splicing_factor
chr1	86123530	86123654	125	ZNHIT6	-	ENSG00000117174.6	0.0106819	-0.105	skipped	U2AF2_high_active	other
chr1	71531361	71531435	75	ZRANB2	-	ENSG00000132485.8	0.00253151	-0.094	skipped	U2AF2_high_active	splicing_factor
chr1	71538155	71538231	77	ZRANB2	-	ENSG00000132485.8	1.26338e-05	-0.036	skipped	U2AF2_high_active	splicing_factor
chr1	71542478	71542560	83	ZRANB2	-	ENSG00000132485.8	5.22224e-06	-0.045	skipped	U2AF2_high_active	splicing_factor
chr4	57209001	57209132	132	AASDH	-	ENSG00000157426.9	3.59018e-08	-0.31	skipped	U2AF2_low_active	U2AF2_low_active
chr1	180464596	180464660	65	ACBD6	-	ENSG00000135847.5	0.00148941	-0.188	skipped	U2AF2_low_active	U2AF2_low_active
chrX	23731252	23731325	74	ACOT9	-	ENSG00000123130.12	6.66134e-16	-0.345	skipped	U2AF2_low_active	U2AF2_low_active
chrX	23752458	23752484	27	ACOT9	-	ENSG00000123130.12	9.27166e-08	-0.431	skipped	U2AF2_low_active	U2AF2_low_active
chr12	1890055	1890242	188	ADIPOR2	+	ENSG00000006831.9	0.0202268	-0.046	skipped	U2AF2_low_active	U2AF2_low_active
chr4	88053423	88053560	138	AFF1	+	ENSG00000172493.16	2.24652e-09	-0.663	skipped	U2AF2_low_active	U2AF2_low_active
chr7	150817607	150817832	226	AGAP3	+	ENSG00000133612.14	0.0187159	-0.523	skipped	U2AF2_low_active	U2AF2_low_active
chr1	100340710	100340812	103	AGL	+	ENSG00000162688.11	0.00792726	-0.26	skipped	U2AF2_low_active	U2AF2_low_active
chr2	178385997	178386096	100	AGPS	+	ENSG00000018510.8	0.000602168	-0.056	skipped	U2AF2_low_active	U2AF2_low_active
chr6	135788719	135788772	54	AHI1	-	ENSG00000135541.16	5.99797e-07	-0.251	skipped	U2AF2_low_active	U2AF2_low_active
chr1	63871988	63872070	83	ALG6	+	ENSG00000088035.11	0.0100677	-0.23	skipped	U2AF2_low_active	U2AF2_low_active
chr12	110454193	110454238	46	ANKRD13A	+	ENSG00000076513.12	0.000661114	-0.148	skipped	U2AF2_low_active	U2AF2_low_active
chr12	110461851	110461917	67	ANKRD13A	+	ENSG00000076513.12	0.00193426	-0.099	skipped	U2AF2_low_active	U2AF2_low_active
chr11	67066529	67066595	67	ANKRD13D	+	ENSG00000172932.10	0.00927735	-0.47	skipped	U2AF2_low_active	U2AF2_low_active
chr12	45695797	45695876	80	ANO6	+	ENSG00000177119.11	0.000861426	-0.261	skipped	U2AF2_low_active	U2AF2_low_active
chr10	81917397	81917519	123	ANXA11	-	ENSG00000122359.13	0.0430741	-0.025	skipped	U2AF2_low_active	U2AF2_low_active
chr15	60674541	60674640	100	ANXA2	-	ENSG00000182718.12	0.00128272	-0.022	skipped	U2AF2_low_active	U2AF2_low_active
chr4	122617736	122617779	44	ANXA5	-	ENSG00000164111.10	0.0455824	-0.052	skipped	U2AF2_low_active	U2AF2_low_active
chr19	16337232	16337358	127	AP1M1	+	ENSG00000072958.4	0.0208702	-0.224	skipped	U2AF2_low_active	U2AF2_low_active
chr5	112159004	112159057	54	APC	+	ENSG00000134982.12	0.0215183	-0.157	skipped	U2AF2_low_active	U2AF2_low_active
chr11	130007151	130007186	36	APLP2	+	ENSG00000084234.12	6.54376e-05	-0.119	skipped	U2AF2_low_active	U2AF2_low_active
chr19	45418129	45418206	78	APOC1	+	ENSG00000130208.5	1.11022e-16	-0.309	skipped	U2AF2_low_active	U2AF2_low_active
chr11	72403798	72403830	33	ARAP1	-	ENSG00000186635.10	7.53996e-06	-0.651	skipped	U2AF2_low_active	U2AF2_low_active
chr10	32106716	32106814	99	ARHGAP12	-	ENSG00000165322.13	7.95231e-06	-0.347	skipped	U2AF2_low_active	U2AF2_low_active
chr10	24880154	24880259	106	ARHGAP21	-	ENSG00000107863.12	0.0272653	-0.082	skipped	U2AF2_low_active	U2AF2_low_active
chr11	120280103	120280159	57	ARHGEF12	+	ENSG00000196914.4	0.0270864	-0.218	skipped	U2AF2_low_active	U2AF2_low_active
chr11	120300421	120300540	120	ARHGEF12	+	ENSG00000196914.4	0.00156892	-0.106	skipped	U2AF2_low_active	U2AF2_low_active
chr11	120312813	120312911	99	ARHGEF12	+	ENSG00000196914.4	0.000410072	-0.107	skipped	U2AF2_low_active	U2AF2_low_active
chr15	72858904	72858946	43	ARIH1	+	ENSG00000166233.8	0.0371381	-0.027	skipped	U2AF2_low_active	U2AF2_low_active
chr5	53409032	53409240	209	ARL15	-	ENSG00000185305.6	0.0449971	-0.057	skipped	U2AF2_low_active	U2AF2_low_active
chr1	150814900	150814944	45	ARNT	-	ENSG00000143437.16	0.00251746	-0.154	skipped	U2AF2_low_active	U2AF2_low_active
chr6	101099436	101099522	87	ASCC3	-	ENSG00000112249.9	1.74702e-05	-0.316	skipped	U2AF2_low_active	U2AF2_low_active
chr2	25976403	25976508	106	ASXL2	-	ENSG00000143970.12	5.55964e-05	-0.341	skipped	U2AF2_low_active	U2AF2_low_active
chr16	10565967	10566040	74	ATF7IP2	+	ENSG00000166669.9	0.0140364	-0.27	skipped	U2AF2_low_active	U2AF2_low_active
chr11	64671062	64671132	71	ATG2A	-	ENSG00000110046.8	5.20505e-06	-0.612	skipped	U2AF2_low_active	U2AF2_low_active
chr11	63410829	63410967	139	ATL3	-	ENSG00000184743.8	0.0355081	-0.036	skipped	U2AF2_low_active	U2AF2_low_active
chr11	63413979	63414035	57	ATL3	-	ENSG00000184743.8	0.0215246	-0.093	skipped	U2AF2_low_active	U2AF2_low_active
chrX	138813810	138813914	105	ATP11C	-	ENSG00000101974.10	0.00506316	-0.229	skipped	U2AF2_low_active	U2AF2_low_active
chrX	138869332	138869403	72	ATP11C	-	ENSG00000101974.10	0.000824506	-0.205	skipped	U2AF2_low_active	U2AF2_low_active
chrX	138897037	138897144	108	ATP11C	-	ENSG00000101974.10	0.00371995	-0.167	skipped	U2AF2_low_active	U2AF2_low_active
chr8	54723724	54723777	54	ATP6V1H	-	ENSG00000047249.12	0.0132744	-0.208	skipped	U2AF2_low_active	U2AF2_low_active
chr9	33115989	33116111	123	B4GALT1	-	ENSG00000086062.8	0.00906796	-0.094	skipped	U2AF2_low_active	U2AF2_low_active
chr12	25034235	25034345	111	BCAT1	-	ENSG00000060982.10	0.00314526	-0.052	skipped	U2AF2_low_active	U2AF2_low_active
chr12	25054748	25054819	72	BCAT1	-	ENSG00000060982.10	0.0129414	-0.034	skipped	U2AF2_low_active	U2AF2_low_active
chr22	18178907	18178976	70	BCL2L13	+	ENSG00000099968.13	0.0460656	-0.093	skipped	U2AF2_low_active	U2AF2_low_active
chrX	39930890	39930943	54	BCOR	-	ENSG00000183337.12	1.78438e-05	-0.218	skipped	U2AF2_low_active	U2AF2_low_active
chr10	102040691	102040810	120	BLOC1S2	-	ENSG00000196072.7	0.0253409	-0.051	skipped	U2AF2_low_active	U2AF2_low_active
chr5	172573869	172573961	93	BNIP1	+	ENSG00000113734.13	0.00434715	-0.054	skipped	U2AF2_low_active	U2AF2_low_active
chr5	172578569	172578697	129	BNIP1	+	ENSG00000113734.13	0.00090099	-0.059	skipped	U2AF2_low_active	U2AF2_low_active
chr10	103290994	103291090	97	BTRC	+	ENSG00000166167.13	0.000225464	-0.563	skipped	U2AF2_low_active	U2AF2_low_active
chr2	68273476	68273542	67	C1D	-	ENSG00000197223.7	3.8599e-06	-0.131	skipped	U2AF2_low_active	U2AF2_low_active
chr5	114605400	114605495	96	CCDC112	-	ENSG00000164221.8	1.86674e-10	-0.392	skipped	U2AF2_low_active	U2AF2_low_active
chr7	128446291	128446449	159	CCDC136	+	ENSG00000128596.12	0.0437802	-0.133	skipped	U2AF2_low_active	U2AF2_low_active
chr13	36857606	36857646	41	CCDC169	-	ENSG00000242715.3	5.52789e-05	-0.778	skipped	U2AF2_low_active	U2AF2_low_active
chr11	82976907	82977021	115	CCDC90B	-	ENSG00000137500.5	9.83975e-05	-0.159	skipped	U2AF2_low_active	U2AF2_low_active
chr11	82989769	82989872	104	CCDC90B	-	ENSG00000137500.5	0.00190445	-0.244	skipped	U2AF2_low_active	U2AF2_low_active
chr19	30312903	30313037	135	CCNE1	+	ENSG00000105173.9	0.0182219	-0.138	skipped	U2AF2_low_active	U2AF2_low_active
chr11	33752970	33753014	45	CD59	-	ENSG00000085063.10	1.12783e-07	-0.087	skipped	U2AF2_low_active	U2AF2_low_active
chr15	43026424	43026544	121	CDAN1	-	ENSG00000140326.8	0.00833448	-0.292	skipped	U2AF2_low_active	U2AF2_low_active
chrX	47085678	47085801	124	CDK16	+	ENSG00000102225.11	0.0462517	-0.026	skipped	U2AF2_low_active	U2AF2_low_active
chr14	54866612	54866694	83	CDKN3	+	ENSG00000100526.15	4.13238e-06	-0.36	skipped	U2AF2_low_active	U2AF2_low_active
chr14	54882617	54882648	32	CDKN3	+	ENSG00000100526.15	1.46579e-06	-0.166	skipped	U2AF2_low_active	U2AF2_low_active
chr14	54884932	54885024	93	CDKN3	+	ENSG00000100526.15	0.0160971	-0.026	skipped	U2AF2_low_active	U2AF2_low_active
chrX	100375391	100375439	49	CENPI	+	ENSG00000102384.9	0.042386	-0.124	skipped	U2AF2_low_active	U2AF2_low_active
chr4	56830440	56830568	129	CEP135	+	ENSG00000174799.6	0.0260876	-0.17	skipped	U2AF2_low_active	U2AF2_low_active
chr4	56835229	56835294	66	CEP135	+	ENSG00000174799.6	0.00396909	-0.226	skipped	U2AF2_low_active	U2AF2_low_active
chr3	138219577	138219723	147	CEP70	-	ENSG00000114107.4	0.000109039	-0.132	skipped	U2AF2_low_active	U2AF2_low_active
chr2	122159444	122159446	3	CLASP1	-	ENSG00000074054.13	0.031679	-0.113	skipped	U2AF2_low_active	U2AF2_low_active
chr6	37420823	37420917	95	CMTR1	+	ENSG00000137200.8	0.0458374	-0.047	skipped	U2AF2_low_active	U2AF2_low_active
chr6	37421016	37421088	73	CMTR1	+	ENSG00000137200.8	0.0327175	-0.029	skipped	U2AF2_low_active	U2AF2_low_active
chr6	37429746	37429878	133	CMTR1	+	ENSG00000137200.8	6.8519e-05	-0.166	skipped	U2AF2_low_active	U2AF2_low_active
chr6	37443902	37443970	69	CMTR1	+	ENSG00000137200.8	0.000249176	-0.105	skipped	U2AF2_low_active	U2AF2_low_active
chr19	1036129	1036245	117	CNN2	+	ENSG00000064666.10	0.0324423	-0.059	skipped	U2AF2_low_active	U2AF2_low_active
chr12	70736038	70736087	50	CNOT2	+	ENSG00000111596.7	2.80075e-05	-0.158	skipped	U2AF2_low_active	U2AF2_low_active
chr5	179994849	179995003	155	CNOT6	+	ENSG00000113300.7	0.00986539	-0.04	skipped	U2AF2_low_active	U2AF2_low_active
chr5	179998230	179998432	203	CNOT6	+	ENSG00000113300.7	0.0418654	-0.07	skipped	U2AF2_low_active	U2AF2_low_active
chr1	183914566	183914698	133	COLGALT2	-	ENSG00000198756.6	6.37536e-05	-0.232	skipped	U2AF2_low_active	U2AF2_low_active
chr1	183923896	183923972	77	COLGALT2	-	ENSG00000198756.6	0.0305904	-0.099	skipped	U2AF2_low_active	U2AF2_low_active
chr12	6837092	6837167	76	COPS7A	+	ENSG00000111652.5	0.0039259	-0.27	skipped	U2AF2_low_active	U2AF2_low_active
chr12	109042739	109042796	58	CORO1C	-	ENSG00000110880.6	0.000203056	-0.066	skipped	U2AF2_low_active	U2AF2_low_active
chr12	109051080	109051199	120	CORO1C	-	ENSG00000110880.6	0.0100505	-0.024	skipped	U2AF2_low_active	U2AF2_low_active
chr7	1012817	1012928	112	COX19	-	ENSG00000240230.1	0.0408698	-0.042	skipped	U2AF2_low_active	U2AF2_low_active
chr3	33175674	33175757	84	CRTAP	+	ENSG00000170275.10	0.00312946	-0.028	skipped	U2AF2_low_active	U2AF2_low_active
chr5	122941033	122941056	24	CSNK1G3	+	ENSG00000151292.13	0.039166	-0.07	skipped	U2AF2_low_active	U2AF2_low_active
chr9	111739242	111739328	87	CTNNAL1	-	ENSG00000119326.10	0.0304498	-0.024	skipped	U2AF2_low_active	U2AF2_low_active
chr11	57556509	57556627	119	CTNND1	+	ENSG00000198561.8	0.00011646	-0.336	skipped	U2AF2_low_active	U2AF2_low_active
chr11	57561482	57561553	72	CTNND1	+	ENSG00000198561.8	0.011067	-0.14	skipped	U2AF2_low_active	U2AF2_low_active
chr11	57578871	57578958	88	CTNND1	+	ENSG00000198561.8	0.0160667	-0.048	skipped	U2AF2_low_active	U2AF2_low_active
chr11	57581783	57581845	63	CTNND1	+	ENSG00000198561.8	0.00918367	-0.055	skipped	U2AF2_low_active	U2AF2_low_active
chr7	101842082	101842147	66	CUX1	+	ENSG00000257923.5	0.0204179	-0.301	skipped	U2AF2_low_active	U2AF2_low_active
chr11	107286935	107287024	90	CWF19L2	-	ENSG00000152404.11	0.0219729	-0.101	skipped	U2AF2_low_active	U2AF2_low_active
chr17	42809546	42809633	88	DBF4B	+	ENSG00000161692.13	0.0288453	-0.369	skipped	U2AF2_low_active	U2AF2_low_active
chr9	37857238	37857348	111	DCAF10	+	ENSG00000122741.11	0.0064507	-0.2	skipped	U2AF2_low_active	U2AF2_low_active
chr11	9164269	9164392	124	DENND5A	-	ENSG00000184014.3	0.0112771	-0.091	skipped	U2AF2_low_active	U2AF2_low_active
chr22	20303642	20303742	101	DGCR6L	-	ENSG00000128185.5	0.0264845	-0.502	skipped	U2AF2_low_active	U2AF2_low_active
chr17	21087684	21087776	93	DHRS7B	+	ENSG00000109016.13	0.000748169	-0.527	skipped	U2AF2_low_active	U2AF2_low_active
chr13	60384922	60385057	136	DIAPH3	-	ENSG00000139734.13	0.0329533	-0.061	skipped	U2AF2_low_active	U2AF2_low_active
chr21	47954498	47954600	103	DIP2A	+	ENSG00000160305.13	0.00912322	-0.294	skipped	U2AF2_low_active	U2AF2_low_active
chr5	118542529	118542591	63	DMXL1	+	ENSG00000172869.10	0.019917	-0.217	skipped	U2AF2_low_active	U2AF2_low_active
chr15	51743842	51743894	53	DMXL2	-	ENSG00000104093.9	2.81442e-12	-0.342	skipped	U2AF2_low_active	U2AF2_low_active
chr15	51756872	51757073	202	DMXL2	-	ENSG00000104093.9	0.0194583	-0.052	skipped	U2AF2_low_active	U2AF2_low_active
chr15	51757763	51757848	86	DMXL2	-	ENSG00000104093.9	0.00840186	-0.069	skipped	U2AF2_low_active	U2AF2_low_active
chr15	51787221	51787331	111	DMXL2	-	ENSG00000104093.9	9.81471e-05	-0.332	skipped	U2AF2_low_active	U2AF2_low_active
chr15	51795003	51795230	228	DMXL2	-	ENSG00000104093.9	0.0174743	-0.133	skipped	U2AF2_low_active	U2AF2_low_active
chr10	22171211	22171368	158	DNAJC1	-	ENSG00000136770.6	0.0286153	-0.028	skipped	U2AF2_low_active	U2AF2_low_active
chr11	118968565	118968753	189	DPAGT1	-	ENSG00000172269.12	0.048145	-0.105	skipped	U2AF2_low_active	U2AF2_low_active
chr9	140459345	140459410	66	DPH7	-	ENSG00000148399.7	1.48251e-05	-0.229	skipped	U2AF2_low_active	U2AF2_low_active
chr9	140006325	140006481	157	DPP7	-	ENSG00000176978.9	0.0105579	-0.153	skipped	U2AF2_low_active	U2AF2_low_active
chr8	95746858	95746982	125	DPY19L4	+	ENSG00000156162.12	0.0248747	-0.192	skipped	U2AF2_low_active	U2AF2_low_active
chr1	205117333	205117467	135	DSTYK	-	ENSG00000133059.12	0.0239142	-0.318	skipped	U2AF2_low_active	U2AF2_low_active
chr3	32571953	32572012	60	DYNC1LI1	-	ENSG00000144635.4	6.76559e-07	-0.095	skipped	U2AF2_low_active	U2AF2_low_active
chr16	22276139	22276201	63	EEF2K	+	ENSG00000103319.7	0.0474269	-0.189	skipped	U2AF2_low_active	U2AF2_low_active
chr1	231503315	231503382	68	EGLN1	-	ENSG00000135766.8	0.0175902	-0.124	skipped	U2AF2_low_active	U2AF2_low_active
chr1	45323376	45323479	104	EIF2B3	-	ENSG00000070785.12	0.00911864	-0.061	skipped	U2AF2_low_active	U2AF2_low_active
chr8	117738255	117738411	157	EIF3H	-	ENSG00000147677.6	0.0494091	-0.014	skipped	U2AF2_low_active	U2AF2_low_active
chr1	21267984	21268823	840	EIF4G3	-	ENSG00000075151.15	0.0350323	-0.056	skipped	U2AF2_low_active	U2AF2_low_active
chr5	95249475	95249638	164	ELL2	-	ENSG00000118985.10	0.00651299	-0.237	skipped	U2AF2_low_active	U2AF2_low_active
chr5	95255128	95255249	122	ELL2	-	ENSG00000118985.10	5.20157e-05	-0.377	skipped	U2AF2_low_active	U2AF2_low_active
chr20	45022168	45022240	73	ELMO2	-	ENSG00000062598.13	0.0152486	-0.384	skipped	U2AF2_low_active	U2AF2_low_active
chr4	141446574	141446724	151	ELMOD2	+	ENSG00000179387.5	0.0323207	-0.051	skipped	U2AF2_low_active	U2AF2_low_active
chr19	46119719	46119816	98	EML2	-	ENSG00000125746.10	7.50391e-08	-0.662	skipped	U2AF2_low_active	U2AF2_low_active
chr19	48830087	48830179	93	EMP3	+	ENSG00000142227.6	1.17728e-08	-0.066	skipped	U2AF2_low_active	U2AF2_low_active
chr19	48830778	48830880	103	EMP3	+	ENSG00000142227.6	5.55112e-17	-0.118	skipped	U2AF2_low_active	U2AF2_low_active
chr1	51906019	51906104	86	EPS15	-	ENSG00000085832.12	0.0121581	-0.053	skipped	U2AF2_low_active	U2AF2_low_active
chr20	34130262	34130349	88	ERGIC3	+	ENSG00000125991.14	3.92978e-05	-0.061	skipped	U2AF2_low_active	U2AF2_low_active
chr8	8875807	8875916	110	ERI1	+	ENSG00000104626.10	0.0388559	-0.038	skipped	U2AF2_low_active	U2AF2_low_active
chr9	5812125	5812217	93	ERMP1	-	ENSG00000099219.9	3.84134e-05	-0.116	skipped	U2AF2_low_active	U2AF2_low_active
chr7	158529739	158529870	132	ESYT2	-	ENSG00000117868.11	0.0339877	-0.028	skipped	U2AF2_low_active	U2AF2_low_active
chr7	158540885	158540971	87	ESYT2	-	ENSG00000117868.11	0.00823507	-0.058	skipped	U2AF2_low_active	U2AF2_low_active
chr7	14028893	14029089	197	ETV1	-	ENSG00000006468.9	0.0011527	-0.594	skipped	U2AF2_low_active	U2AF2_low_active
chr15	80464491	80464590	100	FAH	+	ENSG00000103876.7	0.0426806	-0.03	skipped	U2AF2_low_active	U2AF2_low_active
chr15	80472466	80472567	102	FAH	+	ENSG00000103876.7	0.0224126	-0.087	skipped	U2AF2_low_active	U2AF2_low_active
chr7	23000854	23000941	88	FAM126A	-	ENSG00000122591.7	0.00711104	-0.105	skipped	U2AF2_low_active	U2AF2_low_active
chr6	71138007	71138122	116	FAM135A	+	ENSG00000082269.12	0.0492983	-0.164	skipped	U2AF2_low_active	U2AF2_low_active
chr6	71195870	71195947	78	FAM135A	+	ENSG00000082269.12	0.000383388	-0.403	skipped	U2AF2_low_active	U2AF2_low_active
chr4	89711737	89711778	42	FAM13A	-	ENSG00000138640.10	0.000768252	-0.404	skipped	U2AF2_low_active	U2AF2_low_active
chr19	16301331	16301384	54	FAM32A	+	ENSG00000105058.7	9.64338e-05	-0.166	skipped	U2AF2_low_active	U2AF2_low_active
chr10	126384727	126384781	55	FAM53B	-	ENSG00000189319.9	0.0435715	-0.223	skipped	U2AF2_low_active	U2AF2_low_active
chr1	28075579	28075665	87	FAM76A	+	ENSG00000009780.11	0.0318216	-0.287	skipped	U2AF2_low_active	U2AF2_low_active
chr16	30672501	30672536	36	FBRS	+	ENSG00000156860.11	0.00736857	-0.354	skipped	U2AF2_low_active	U2AF2_low_active
chr17	37441731	37441826	96	FBXL20	-	ENSG00000108306.7	0.00488579	-0.258	skipped	U2AF2_low_active	U2AF2_low_active
chr5	41939543	41939718	176	FBXO4	+	ENSG00000151876.8	0.0012481	-0.303	skipped	U2AF2_low_active	U2AF2_low_active
chr5	171341347	171341409	63	FBXW11	-	ENSG00000072803.13	0.000348843	-0.413	skipped	U2AF2_low_active	U2AF2_low_active
chr4	48536562	48536702	141	FRYL	-	ENSG00000075539.9	1.68624e-05	-0.436	skipped	U2AF2_low_active	U2AF2_low_active
chr1	24186288	24186393	106	FUCA1	-	ENSG00000179163.11	0.0312815	-0.079	skipped	U2AF2_low_active	U2AF2_low_active
chr15	50595126	50595320	195	GABPB1	-	ENSG00000104064.12	0.0493857	-0.028	skipped	U2AF2_low_active	U2AF2_low_active
chrX	151129755	151129837	83	GABRE	-	ENSG00000102287.12	0.000154734	-0.285	skipped	U2AF2_low_active	U2AF2_low_active
chr4	174216915	174216994	80	GALNT7	+	ENSG00000109586.7	0.00614773	-0.281	skipped	U2AF2_low_active	U2AF2_low_active
chr17	57335112	57335201	90	GDPD1	+	ENSG00000153982.6	0.0211149	-0.299	skipped	U2AF2_low_active	U2AF2_low_active
chr8	63936466	63936556	91	GGH	-	ENSG00000137563.7	0.000313547	-0.049	skipped	U2AF2_low_active	U2AF2_low_active
chr3	141905036	141905109	74	GK5	-	ENSG00000175066.11	1.7692e-05	-0.419	skipped	U2AF2_low_active	U2AF2_low_active
chr6	16286024	16286066	43	GMPR	+	ENSG00000137198.5	0.000442058	-0.095	skipped	U2AF2_low_active	U2AF2_low_active
chr1	1749276	1749314	39	GNB1	-	ENSG00000078369.13	0.00020093	-0.036	skipped	U2AF2_low_active	U2AF2_low_active
chr3	179122978	179123194	217	GNB4	-	ENSG00000114450.5	0.0496897	-0.062	skipped	U2AF2_low_active	U2AF2_low_active
chr12	102151350	102151435	86	GNPTAB	-	ENSG00000111670.10	9.34333e-07	-0.447	skipped	U2AF2_low_active	U2AF2_low_active
chr3	167758574	167758657	84	GOLIM4	-	ENSG00000173905.4	0.000180543	-0.229	skipped	U2AF2_low_active	U2AF2_low_active
chr17	45009433	45009565	133	GOSR2	+	ENSG00000108433.11	0.0282352	-0.026	skipped	U2AF2_low_active	U2AF2_low_active
chr19	6731902	6731945	44	GPR108	-	ENSG00000125734.9	0.00318427	-0.371	skipped	U2AF2_low_active	U2AF2_low_active
chr7	50737419	50737560	142	GRB10	-	ENSG00000106070.13	0.00128644	-0.106	skipped	U2AF2_low_active	U2AF2_low_active
chr4	145035842	145035920	79	GYPA	-	ENSG00000170180.15	5.55112e-17	-0.145	skipped	U2AF2_low_active	U2AF2_low_active
chr4	145039867	145039905	39	GYPA	-	ENSG00000170180.15	6.87528e-12	-0.155	skipped	U2AF2_low_active	U2AF2_low_active
chr4	145041643	145041741	99	GYPA	-	ENSG00000170180.15	5.55112e-17	-0.289	skipped	U2AF2_low_active	U2AF2_low_active
chr14	23420764	23420898	135	HAUS4	-	ENSG00000092036.12	9.66956e-05	-0.111	skipped	U2AF2_low_active	U2AF2_low_active
chrX	48666665	48666733	69	HDAC6	+	ENSG00000094631.14	0.000273529	-0.098	skipped	U2AF2_low_active	U2AF2_low_active
chr12	112685266	112685354	89	HECTD4	-	ENSG00000173064.6	0.0284358	-0.13	skipped	U2AF2_low_active	U2AF2_low_active
chr10	69695910	69695992	83	HERC4	-	ENSG00000148634.11	0.0174522	-0.084	skipped	U2AF2_low_active	U2AF2_low_active
chr10	69750897	69750956	60	HERC4	-	ENSG00000148634.11	0.000377482	-0.119	skipped	U2AF2_low_active	U2AF2_low_active
chr6	12136024	12136125	102	HIVEP1	+	ENSG00000095951.12	0.0155802	-0.192	skipped	U2AF2_low_active	U2AF2_low_active
chr3	129009522	129009647	126	HMCES	+	ENSG00000183624.9	0.0380586	-0.086	skipped	U2AF2_low_active	U2AF2_low_active
chr6	79911773	79911872	100	HMGN3	-	ENSG00000118418.10	0.0157721	-0.036	skipped	U2AF2_low_active	U2AF2_low_active
chr13	53203354	53203494	141	HNRNPA1L2	+	ENSG00000139675.10	0.038286	-0.378	skipped	U2AF2_low_active	U2AF2_low_active
chr4	88295851	88295982	132	HSD17B11	-	ENSG00000198189.6	0.0217971	-0.023	skipped	U2AF2_low_active	U2AF2_low_active
chr9	115179121	115179224	104	HSDL2	+	ENSG00000119471.10	0.0260695	-0.048	skipped	U2AF2_low_active	U2AF2_low_active
chr11	118926462	118926555	94	HYOU1	-	ENSG00000149428.14	0.00548126	-0.028	skipped	U2AF2_low_active	U2AF2_low_active
chr21	34715841	34715982	142	IFNAR1	+	ENSG00000142166.8	0.0303055	-0.045	skipped	U2AF2_low_active	U2AF2_low_active
chr3	185410487	185410550	64	IGF2BP2	-	ENSG00000073792.11	0.0188885	-0.031	skipped	U2AF2_low_active	U2AF2_low_active
chr3	185410487	185410568	82	IGF2BP2	-	ENSG00000073792.11	0.026495	-0.055	skipped	U2AF2_low_active	U2AF2_low_active
chr3	185540941	185541001	61	IGF2BP2	-	ENSG00000073792.11	0.00320243	-0.174	skipped	U2AF2_low_active	U2AF2_low_active
chr12	6762396	6762562	167	ING4	-	ENSG00000111653.15	0.00152265	-0.214	skipped	U2AF2_low_active	U2AF2_low_active
chr2	118864666	118864765	100	INSIG2	+	ENSG00000125629.10	0.0278656	-0.068	skipped	U2AF2_low_active	U2AF2_low_active
chr3	48732127	48732257	131	IP6K2	-	ENSG00000068745.10	0.000286305	-0.437	skipped	U2AF2_low_active	U2AF2_low_active
chr1	44422867	44422987	121	IPO13	+	ENSG00000117408.6	0.017425	-0.252	skipped	U2AF2_low_active	U2AF2_low_active
chr12	30834593	30834751	159	IPO8	-	ENSG00000133704.5	0.00234524	-0.094	skipped	U2AF2_low_active	U2AF2_low_active
chrX	153277980	153278129	150	IRAK1	-	ENSG00000184216.7	0.0429667	-0.045	skipped	U2AF2_low_active	U2AF2_low_active
chrX	153281483	153281548	66	IRAK1	-	ENSG00000184216.7	0.032663	-0.032	skipped	U2AF2_low_active	U2AF2_low_active
chr2	187531877	187531957	81	ITGAV	+	ENSG00000138448.7	0.000833584	-0.264	skipped	U2AF2_low_active	U2AF2_low_active
chr17	44159807	44159908	102	KANSL1	-	ENSG00000120071.8	0.0483158	-0.105	skipped	U2AF2_low_active	U2AF2_low_active
chr15	34439581	34439631	51	KATNBL1	-	ENSG00000134152.6	0.00853373	-0.424	skipped	U2AF2_low_active	U2AF2_low_active
chrX	44919267	44919401	135	KDM6A	+	ENSG00000147050.10	0.0219743	-0.386	skipped	U2AF2_low_active	U2AF2_low_active
chrX	44919854	44920009	156	KDM6A	+	ENSG00000147050.10	0.00983172	-0.362	skipped	U2AF2_low_active	U2AF2_low_active
chr18	61011643	61011726	84	KDSR	-	ENSG00000119537.11	0.0492443	-0.048	skipped	U2AF2_low_active	U2AF2_low_active
chr19	6420084	6420155	72	KHSRP	-	ENSG00000088247.11	0.00357573	-0.025	skipped	U2AF2_low_active	U2AF2_low_active
chr6	17779823	17779915	93	KIF13A	-	ENSG00000137177.14	4.55454e-05	-0.288	skipped	U2AF2_low_active	U2AF2_low_active
chr6	17790103	17790141	39	KIF13A	-	ENSG00000137177.14	0.00662871	-0.164	skipped	U2AF2_low_active	U2AF2_low_active
chr12	39745579	39745782	204	KIF21A	-	ENSG00000139116.13	0.0018272	-0.093	skipped	U2AF2_low_active	U2AF2_low_active
chr19	18677942	18677988	47	KXD1	+	ENSG00000105700.6	0.0360315	-0.025	skipped	U2AF2_low_active	U2AF2_low_active
chr4	129003320	129003460	141	LARP1B	+	ENSG00000138709.13	0.00370349	-0.094	skipped	U2AF2_low_active	U2AF2_low_active
chrX	64744444	64744494	51	LAS1L	-	ENSG00000001497.12	2.72873e-10	-0.265	skipped	U2AF2_low_active	U2AF2_low_active
chr16	25162875	25162936	62	LCMT1	+	ENSG00000205629.7	0.00307277	-0.186	skipped	U2AF2_low_active	U2AF2_low_active
chr16	25182035	25182126	92	LCMT1	+	ENSG00000205629.7	0.0251281	-0.033	skipped	U2AF2_low_active	U2AF2_low_active
chr12	49491727	49491888	162	LMBR1L	-	ENSG00000139636.11	0.0344768	-0.075	skipped	U2AF2_low_active	U2AF2_low_active
chr12	49498231	49498334	104	LMBR1L	-	ENSG00000139636.11	5.30615e-05	-0.262	skipped	U2AF2_low_active	U2AF2_low_active
chr1	211960974	211961069	96	LPGAT1	-	ENSG00000123684.8	0.00796379	-0.091	skipped	U2AF2_low_active	U2AF2_low_active
chr1	53722912	53723136	225	LRP8	-	ENSG00000157193.10	0.00530554	-0.127	skipped	U2AF2_low_active	U2AF2_low_active
chr1	219366424	219366593	170	LYPLAL1	+	ENSG00000143353.7	9.07553e-06	-0.175	skipped	U2AF2_low_active	U2AF2_low_active
chr1	219366472	219366593	122	LYPLAL1	+	ENSG00000143353.7	9.68607e-06	-0.224	skipped	U2AF2_low_active	U2AF2_low_active
chr5	130515788	130515860	73	LYRM7	+	ENSG00000186687.11	0.0283746	-0.031	skipped	U2AF2_low_active	U2AF2_low_active
chr5	130522721	130522802	82	LYRM7	+	ENSG00000186687.11	0.0239883	-0.111	skipped	U2AF2_low_active	U2AF2_low_active
chr7	20197827	20199868	2042	MACC1	-	ENSG00000183742.8	0.0227285	-0.143	skipped	U2AF2_low_active	U2AF2_low_active
chr4	1321415	1321491	77	MAEA	+	ENSG00000090316.11	0.00633979	-0.27	skipped	U2AF2_low_active	U2AF2_low_active
chr9	139982720	139982850	131	MAN1B1	+	ENSG00000177239.10	0.000662032	-0.076	skipped	U2AF2_low_active	U2AF2_low_active
chr5	109155921	109156043	123	MAN2A1	+	ENSG00000112893.5	0.000175692	-0.194	skipped	U2AF2_low_active	U2AF2_low_active
chr2	39552659	39552769	111	MAP4K3	-	ENSG00000011566.10	1.19685e-05	-0.423	skipped	U2AF2_low_active	U2AF2_low_active
chr2	102407182	102407238	57	MAP4K4	+	ENSG00000071054.11	0.00456361	-0.044	skipped	U2AF2_low_active	U2AF2_low_active
chr2	102452362	102452440	79	MAP4K4	+	ENSG00000071054.11	0.0361647	-0.036	skipped	U2AF2_low_active	U2AF2_low_active
chr14	103871413	103871604	192	MARK3	+	ENSG00000075413.13	0.0175235	-0.046	skipped	U2AF2_low_active	U2AF2_low_active
chr14	103932309	103932428	120	MARK3	+	ENSG00000075413.13	9.70747e-07	-0.101	skipped	U2AF2_low_active	U2AF2_low_active
chr18	51692446	51692536	91	MBD2	-	ENSG00000134046.7	0.00969487	-0.056	skipped	U2AF2_low_active	U2AF2_low_active
chr3	182743543	182743592	50	MCCC1	-	ENSG00000078070.7	0.00163703	-0.166	skipped	U2AF2_low_active	U2AF2_low_active
chr6	13801520	13801621	102	MCUR1	-	ENSG00000050393.7	4.53232e-08	-0.109	skipped	U2AF2_low_active	U2AF2_low_active
chr18	48446826	48446935	110	ME2	+	ENSG00000082212.7	0.047813	-0.035	skipped	U2AF2_low_active	U2AF2_low_active
chr18	48465940	48466010	71	ME2	+	ENSG00000082212.7	0.0395068	-0.082	skipped	U2AF2_low_active	U2AF2_low_active
chr1	29529643	29529745	103	MECR	-	ENSG00000116353.11	0.00291215	-0.222	skipped	U2AF2_low_active	U2AF2_low_active
chr19	50331706	50331804	99	MED25	+	ENSG00000104973.10	0.00299557	-0.173	skipped	U2AF2_low_active	U2AF2_low_active
chr15	37186918	37187013	96	MEIS2	-	ENSG00000134138.15	0.0365405	-0.224	skipped	U2AF2_low_active	U2AF2_low_active
chr15	37242525	37242601	77	MEIS2	-	ENSG00000134138.15	0.0279853	-0.133	skipped	U2AF2_low_active	U2AF2_low_active
chr17	2371055	2371170	116	METTL16	-	ENSG00000127804.8	0.000253012	-0.342	skipped	U2AF2_low_active	U2AF2_low_active
chr14	21458623	21458757	135	METTL17	+	ENSG00000165792.13	0.00817799	-0.085	skipped	U2AF2_low_active	U2AF2_low_active
chr14	21460700	21460781	82	METTL17	+	ENSG00000165792.13	0.000544866	-0.12	skipped	U2AF2_low_active	U2AF2_low_active
chr14	21461277	21461350	74	METTL17	+	ENSG00000165792.13	0.0360524	-0.038	skipped	U2AF2_low_active	U2AF2_low_active
chr20	10393178	10394579	1402	MKKS	-	ENSG00000125863.13	1.71496e-06	-0.24	skipped	U2AF2_low_active	U2AF2_low_active
chr19	2046185	2046282	98	MKNK2	-	ENSG00000099875.10	0.00515711	-0.076	skipped	U2AF2_low_active	U2AF2_low_active
chr12	122616839	122616930	92	MLXIP	+	ENSG00000175727.9	0.00018283	-0.176	skipped	U2AF2_low_active	U2AF2_low_active
chr4	154271216	154271281	66	MND1	+	ENSG00000121211.3	0.0294436	-0.084	skipped	U2AF2_low_active	U2AF2_low_active
chr18	33793329	33793445	117	MOCOS	+	ENSG00000075643.5	0.000579861	-0.282	skipped	U2AF2_low_active	U2AF2_low_active
chr12	62931382	62931486	105	MON2	+	ENSG00000061987.10	0.00051406	-0.232	skipped	U2AF2_low_active	U2AF2_low_active
chr12	62959794	62959811	18	MON2	+	ENSG00000061987.10	0.025115	-0.102	skipped	U2AF2_low_active	U2AF2_low_active
chr12	62972225	62972285	61	MON2	+	ENSG00000061987.10	0.000559924	-0.123	skipped	U2AF2_low_active	U2AF2_low_active
chr6	166779462	166779550	89	MPC1	-	ENSG00000060762.14	0.013498	-0.024	skipped	U2AF2_low_active	U2AF2_low_active
chr16	82182914	82183008	95	MPHOSPH6	-	ENSG00000135698.5	6.63242e-05	-0.052	skipped	U2AF2_low_active	U2AF2_low_active
chr16	82185029	82185119	91	MPHOSPH6	-	ENSG00000135698.5	0.0070681	-0.045	skipped	U2AF2_low_active	U2AF2_low_active
chr1	167745301	167745403	103	MPZL1	+	ENSG00000197965.7	0.0490617	-0.112	skipped	U2AF2_low_active	U2AF2_low_active
chr4	78792898	78793009	112	MRPL1	+	ENSG00000169288.13	0.000528126	-0.103	skipped	U2AF2_low_active	U2AF2_low_active
chr1	36926293	36926377	85	MRPS15	-	ENSG00000116898.7	0.00811099	-0.023	skipped	U2AF2_low_active	U2AF2_low_active
chr1	36926865	36926913	49	MRPS15	-	ENSG00000116898.7	0.00387115	-0.034	skipped	U2AF2_low_active	U2AF2_low_active
chr1	36927689	36927764	76	MRPS15	-	ENSG00000116898.7	0.00206581	-0.205	skipped	U2AF2_low_active	U2AF2_low_active
chr5	32242163	32242233	71	MTMR12	-	ENSG00000150712.6	4.82112e-07	-0.404	skipped	U2AF2_low_active	U2AF2_low_active
chr5	32271939	32272011	73	MTMR12	-	ENSG00000150712.6	0.00600771	-0.295	skipped	U2AF2_low_active	U2AF2_low_active
chr3	9719001	9719071	71	MTMR14	+	ENSG00000163719.14	0.0273976	-0.076	skipped	U2AF2_low_active	U2AF2_low_active
chr13	77664241	77664398	158	MYCBP2	-	ENSG00000005810.13	0.00441344	-0.289	skipped	U2AF2_low_active	U2AF2_low_active
chr17	31072229	31072303	75	MYO1D	-	ENSG00000176658.12	0.0255899	-0.077	skipped	U2AF2_low_active	U2AF2_low_active
chr17	31075954	31076024	71	MYO1D	-	ENSG00000176658.12	0.0390966	-0.069	skipped	U2AF2_low_active	U2AF2_low_active
chr13	33109906	33111164	1259	N4BP2L2	-	ENSG00000244754.4	0.0471687	-0.04	skipped	U2AF2_low_active	U2AF2_low_active
chr1	1685006	1685088	83	NADK	-	ENSG00000008130.11	0.0394431	-0.04	skipped	U2AF2_low_active	U2AF2_low_active
chr11	78270585	78270665	81	NARS2	-	ENSG00000137513.5	0.0289609	-0.054	skipped	U2AF2_low_active	U2AF2_low_active
chr20	35335375	35335410	36	NDRG3	-	ENSG00000101079.16	0.00660832	-0.082	skipped	U2AF2_low_active	U2AF2_low_active
chr12	95387946	95388033	88	NDUFA12	-	ENSG00000184752.8	0.00339193	-0.078	skipped	U2AF2_low_active	U2AF2_low_active
chr4	170498079	170498230	152	NEK1	-	ENSG00000137601.11	0.0317391	-0.147	skipped	U2AF2_low_active	U2AF2_low_active
chr4	170508710	170508764	55	NEK1	-	ENSG00000137601.11	3.58861e-05	-0.374	skipped	U2AF2_low_active	U2AF2_low_active
chr4	170520251	170520348	98	NEK1	-	ENSG00000137601.11	0.0163788	-0.25	skipped	U2AF2_low_active	U2AF2_low_active
chr1	198266257	198266370	114	NEK7	+	ENSG00000151414.10	0.00201248	-0.085	skipped	U2AF2_low_active	U2AF2_low_active
chr3	100065025	100065099	75	NIT2	+	ENSG00000114021.7	0.000633005	-0.203	skipped	U2AF2_low_active	U2AF2_low_active
chr5	43619134	43619221	88	NNT	+	ENSG00000112992.12	0.0497314	-0.027	skipped	U2AF2_low_active	U2AF2_low_active
chr5	43624134	43624222	89	NNT	+	ENSG00000112992.12	0.000231982	-0.292	skipped	U2AF2_low_active	U2AF2_low_active
chr16	69748867	69748980	114	NQO1	-	ENSG00000181019.8	0.0260973	-0.127	skipped	U2AF2_low_active	U2AF2_low_active
chr10	64911910	64911950	41	NRBF2	+	ENSG00000148572.10	0.0261052	-0.08	skipped	U2AF2_low_active	U2AF2_low_active
chr7	151071183	151071287	105	NUB1	+	ENSG00000013374.11	6.40663e-06	-0.206	skipped	U2AF2_low_active	U2AF2_low_active
chr7	151071183	151071329	147	NUB1	+	ENSG00000013374.11	4.68088e-06	-0.256	skipped	U2AF2_low_active	U2AF2_low_active
chr2	174987908	174988005	98	OLA1	-	ENSG00000138430.11	0.000916628	-0.023	skipped	U2AF2_low_active	U2AF2_low_active
chr2	174988323	174988403	81	OLA1	-	ENSG00000138430.11	6.74996e-05	-0.034	skipped	U2AF2_low_active	U2AF2_low_active
chr2	175111443	175111543	101	OLA1	-	ENSG00000138430.11	0.0261364	-0.032	skipped	U2AF2_low_active	U2AF2_low_active
chr7	24888688	24888795	108	OSBPL3	-	ENSG00000070882.8	1.63092e-13	-0.452	skipped	U2AF2_low_active	U2AF2_low_active
chr7	24902819	24902911	93	OSBPL3	-	ENSG00000070882.8	3.25947e-07	-0.451	skipped	U2AF2_low_active	U2AF2_low_active
chr2	179196279	179196332	54	OSBPL6	+	ENSG00000079156.12	0.000154766	-0.254	skipped	U2AF2_low_active	U2AF2_low_active
chr12	76750406	76750508	103	OSBPL8	-	ENSG00000091039.12	1.4592e-06	-0.096	skipped	U2AF2_low_active	U2AF2_low_active
chr12	76762994	76763081	88	OSBPL8	-	ENSG00000091039.12	0.0164745	-0.03	skipped	U2AF2_low_active	U2AF2_low_active
chr12	76767124	76767213	90	OSBPL8	-	ENSG00000091039.12	6.95584e-05	-0.11	skipped	U2AF2_low_active	U2AF2_low_active
chr20	43567315	43567389	75	PABPC1L	+	ENSG00000101104.8	0.0104634	-0.249	skipped	U2AF2_low_active	U2AF2_low_active
chr22	43272894	43273016	123	PACSIN2	-	ENSG00000100266.13	0.00153916	-0.346	skipped	U2AF2_low_active	U2AF2_low_active
chr16	14700341	14700383	43	PARN	-	ENSG00000140694.12	0.0265911	-0.046	skipped	U2AF2_low_active	U2AF2_low_active
chr16	14721126	14721193	68	PARN	-	ENSG00000140694.12	0.0214283	-0.085	skipped	U2AF2_low_active	U2AF2_low_active
chr3	135974698	135974817	120	PCCB	+	ENSG00000114054.9	0.00894552	-0.141	skipped	U2AF2_low_active	U2AF2_low_active
chr5	272826	272887	62	PDCD6	+	ENSG00000249915.3	0.0197608	-0.034	skipped	U2AF2_low_active	U2AF2_low_active
chr5	304292	304336	45	PDCD6	+	ENSG00000249915.3	0.00180896	-0.133	skipped	U2AF2_low_active	U2AF2_low_active
chr15	85632569	85632647	79	PDE8A	+	ENSG00000073417.10	0.0252123	-0.457	skipped	U2AF2_low_active	U2AF2_low_active
chr15	85634275	85634412	138	PDE8A	+	ENSG00000073417.10	0.00258089	-0.447	skipped	U2AF2_low_active	U2AF2_low_active
chr15	85666292	85666424	133	PDE8A	+	ENSG00000073417.10	0.0411621	-0.101	skipped	U2AF2_low_active	U2AF2_low_active
chr3	58419358	58419411	54	PDHB	-	ENSG00000168291.8	0.00342429	-0.177	skipped	U2AF2_low_active	U2AF2_low_active
chr4	95444875	95445026	152	PDLIM5	+	ENSG00000163110.10	0.0409891	-0.062	skipped	U2AF2_low_active	U2AF2_low_active
chr4	95506137	95506154	18	PDLIM5	+	ENSG00000163110.10	0.0196133	-0.035	skipped	U2AF2_low_active	U2AF2_low_active
chr21	45165960	45166006	47	PDXK	+	ENSG00000160209.14	8.07344e-06	-0.135	skipped	U2AF2_low_active	U2AF2_low_active
chr1	32100823	32101123	301	PEF1	-	ENSG00000162517.8	1.34204e-05	-0.416	skipped	U2AF2_low_active	U2AF2_low_active
chr1	10555331	10555378	48	PEX14	+	ENSG00000142655.8	0.047429	-0.029	skipped	U2AF2_low_active	U2AF2_low_active
chr1	10659295	10659423	129	PEX14	+	ENSG00000142655.8	0.0237827	-0.141	skipped	U2AF2_low_active	U2AF2_low_active
chr5	139661034	139661118	85	PFDN1	-	ENSG00000113068.5	7.03413e-05	-0.042	skipped	U2AF2_low_active	U2AF2_low_active
chr5	139680001	139680167	167	PFDN1	-	ENSG00000113068.5	0.0180036	-0.035	skipped	U2AF2_low_active	U2AF2_low_active
chr6	28265672	28265768	97	PGBD1	+	ENSG00000137338.4	5.73192e-06	-0.482	skipped	U2AF2_low_active	U2AF2_low_active
chr5	114566673	114566718	46	PGGT1B	-	ENSG00000164219.5	0.00288177	-0.2	skipped	U2AF2_low_active	U2AF2_low_active
chr7	11078387	11078482	96	PHF14	+	ENSG00000106443.10	5.55112e-17	-0.363	skipped	U2AF2_low_active	U2AF2_low_active
chr1	114292128	114292211	84	PHTF1	-	ENSG00000116793.11	0.00470624	-0.093	skipped	U2AF2_low_active	U2AF2_low_active
chrX	15343142	15343274	133	PIGA	-	ENSG00000165195.9	0.00577447	-0.173	skipped	U2AF2_low_active	U2AF2_low_active
chr11	17118604	17118811	208	PIK3C2A	-	ENSG00000011405.9	0.00236241	-0.125	skipped	U2AF2_low_active	U2AF2_low_active
chr11	17122825	17122981	157	PIK3C2A	-	ENSG00000011405.9	0.00557085	-0.149	skipped	U2AF2_low_active	U2AF2_low_active
chr10	22856780	22856818	39	PIP4K2A	-	ENSG00000150867.9	0.0110936	-0.053	skipped	U2AF2_low_active	U2AF2_low_active
chr12	57993183	57993221	39	PIP4K2C	+	ENSG00000166908.13	0.0214242	-0.208	skipped	U2AF2_low_active	U2AF2_low_active
chr17	1446314	1446321	8	PITPNA	-	ENSG00000174238.10	0.000177258	-0.477	skipped	U2AF2_low_active	U2AF2_low_active
chr17	1461823	1461853	31	PITPNA	-	ENSG00000174238.10	0.0186145	-0.171	skipped	U2AF2_low_active	U2AF2_low_active
chr12	19440407	19440490	84	PLEKHA5	+	ENSG00000052126.10	0.000141127	-0.449	skipped	U2AF2_low_active	U2AF2_low_active
chr7	30090050	30090090	41	PLEKHA8	+	ENSG00000106086.14	0.0109253	-0.425	skipped	U2AF2_low_active	U2AF2_low_active
chr3	142383044	142383149	106	PLS1	+	ENSG00000120756.8	0.0367077	-0.069	skipped	U2AF2_low_active	U2AF2_low_active
chr3	146243392	146243434	43	PLSCR1	-	ENSG00000188313.8	0.0182945	-0.11	skipped	U2AF2_high_active	other
chr8	42206534	42206608	75	POLB	+	ENSG00000070501.7	0.017979	-0.103	skipped	U2AF2_low_active	U2AF2_low_active
chr8	42210037	42210086	50	POLB	+	ENSG00000070501.7	0.0168778	-0.163	skipped	U2AF2_low_active	U2AF2_low_active
chr11	62529267	62529376	110	POLR2G	+	ENSG00000168002.7	6.70611e-05	-0.035	skipped	U2AF2_low_active	U2AF2_low_active
chr7	102210282	102210371	90	POLR2J3	-	ENSG00000168255.14	0.0288637	-0.065	skipped	U2AF2_low_active	U2AF2_low_active
chr8	101163575	101163644	70	POLR2K	+	ENSG00000147669.6	0.044604	-0.014	skipped	U2AF2_low_active	U2AF2_low_active
chr8	22106557	22106822	266	POLR3D	+	ENSG00000168495.8	0.0448856	-0.033	skipped	U2AF2_low_active	U2AF2_low_active
chr7	124555628	124555700	73	POT1	-	ENSG00000128513.10	2.76913e-07	-0.098	skipped	U2AF2_low_active	U2AF2_low_active
chr7	100033254	100033390	137	PPP1R35	-	ENSG00000160813.2	0.014605	-0.255	skipped	U2AF2_low_active	U2AF2_low_active
chr14	63860538	63860646	109	PPP2R5E	-	ENSG00000154001.9	0.0289742	-0.05	skipped	U2AF2_low_active	U2AF2_low_active
chr14	63920407	63920603	197	PPP2R5E	-	ENSG00000154001.9	0.0275361	-0.107	skipped	U2AF2_low_active	U2AF2_low_active
chr10	75199630	75199659	30	PPP3CB	-	ENSG00000107758.11	0.00134496	-0.525	skipped	U2AF2_low_active	U2AF2_low_active
chr10	75230445	75230539	95	PPP3CB	-	ENSG00000107758.11	0.000619008	-0.118	skipped	U2AF2_low_active	U2AF2_low_active
chr8	22396982	22397011	30	PPP3CC	+	ENSG00000120910.10	0.0252871	-0.304	skipped	U2AF2_low_active	U2AF2_low_active
chr19	46886668	46886733	66	PPP5C	+	ENSG00000011485.10	2.8344e-13	-0.316	skipped	U2AF2_low_active	U2AF2_low_active
chr9	127923120	127923185	66	PPP6C	-	ENSG00000119414.7	0.00211689	-0.096	skipped	U2AF2_low_active	U2AF2_low_active
chr5	145176005	145176110	106	PRELID2	-	ENSG00000186314.7	0.00136261	-0.11	skipped	U2AF2_low_active	U2AF2_low_active
chr16	23848696	23848727	32	PRKCB	+	ENSG00000166501.8	0.00188249	-0.042	skipped	U2AF2_low_active	U2AF2_low_active
chr10	73578788	73578868	81	PSAP	-	ENSG00000197746.9	0.00275696	-0.017	skipped	U2AF2_low_active	U2AF2_low_active
chr18	43585435	43585497	63	PSTPIP2	-	ENSG00000152229.14	0.000273161	-0.125	skipped	U2AF2_low_active	U2AF2_low_active
chr18	43604575	43604652	78	PSTPIP2	-	ENSG00000152229.14	0.0296137	-0.106	skipped	U2AF2_low_active	U2AF2_low_active
chr11	487420	487470	51	PTDSS2	+	ENSG00000174915.7	0.0329817	-0.085	skipped	U2AF2_low_active	U2AF2_low_active
chr7	77210744	77210820	77	PTPN12	+	ENSG00000127947.11	0.0108854	-0.064	skipped	U2AF2_low_active	U2AF2_low_active
chr7	77212872	77212967	96	PTPN12	+	ENSG00000127947.11	0.0195022	-0.085	skipped	U2AF2_low_active	U2AF2_low_active
chr18	12819213	12819281	69	PTPN2	-	ENSG00000175354.14	0.0128673	-0.052	skipped	U2AF2_low_active	U2AF2_low_active
chr12	57682792	57682823	32	R3HDM2	-	ENSG00000179912.15	0.0384797	-0.109	skipped	U2AF2_low_active	U2AF2_low_active
chr19	901422	901546	125	R3HDM4	-	ENSG00000198858.5	0.0017216	-0.273	skipped	U2AF2_low_active	U2AF2_low_active
chr2	26332637	26332775	139	RAB10	+	ENSG00000084733.6	0.0286266	-0.018	skipped	U2AF2_low_active	U2AF2_low_active
chr1	153955695	153955772	78	RAB13	-	ENSG00000143545.4	0.0123148	-0.026	skipped	U2AF2_low_active	U2AF2_low_active
chr4	13462323	13462452	130	RAB28	-	ENSG00000157869.10	0.00178991	-0.12	skipped	U2AF2_low_active	U2AF2_low_active
chr1	229424476	229424590	115	RAB4A	+	ENSG00000168118.7	0.0462869	-0.106	skipped	U2AF2_low_active	U2AF2_low_active
chr15	63536955	63537015	61	RAB8B	+	ENSG00000166128.8	0.00897681	-0.095	skipped	U2AF2_low_active	U2AF2_low_active
chr15	63554891	63554941	51	RAB8B	+	ENSG00000166128.8	0.00650223	-0.144	skipped	U2AF2_low_active	U2AF2_low_active
chr1	21934706	21934843	138	RAP1GAP	-	ENSG00000076864.15	0.0169901	-0.105	skipped	U2AF2_low_active	U2AF2_low_active
chr4	99325628	99325753	126	RAP1GDS1	+	ENSG00000138698.10	0.00822058	-0.132	skipped	U2AF2_low_active	U2AF2_low_active
chr4	160164926	160164943	18	RAPGEF2	+	ENSG00000109756.4	4.32232e-05	-0.438	skipped	U2AF2_low_active	U2AF2_low_active
chr4	160272211	160272285	75	RAPGEF2	+	ENSG00000109756.4	0.0154182	-0.278	skipped	U2AF2_low_active	U2AF2_low_active
chr4	160272211	160272333	123	RAPGEF2	+	ENSG00000109756.4	0.0245077	-0.26	skipped	U2AF2_low_active	U2AF2_low_active
chrX	106356627	106356698	72	RBM41	-	ENSG00000089682.12	6.24722e-13	-0.381	skipped	U2AF2_low_active	U2AF2_low_active
chrX	106359381	106359474	94	RBM41	-	ENSG00000089682.12	0.0490552	-0.112	skipped	U2AF2_low_active	U2AF2_low_active
chr1	145508207	145508284	78	RBM8A	+	ENSG00000131795.8	0.000150194	-0.05	skipped	U2AF2_low_active	U2AF2_low_active
chr22	41363803	41363888	86	RBX1	+	ENSG00000100387.8	1.44787e-06	-0.064	skipped	U2AF2_low_active	U2AF2_low_active
chr9	3301546	3301620	75	RFX3	-	ENSG00000080298.11	0.031883	-0.383	skipped	U2AF2_low_active	U2AF2_low_active
chr1	151317204	151317323	120	RFX5	-	ENSG00000143390.13	0.0441216	-0.2	skipped	U2AF2_low_active	U2AF2_low_active
chr6	167347579	167347624	46	RNASET2	-	ENSG00000026297.11	0.00136328	-0.112	skipped	U2AF2_low_active	U2AF2_low_active
chr1	185062193	185062408	216	RNF2	+	ENSG00000121481.6	0.012122	-0.044	skipped	U2AF2_low_active	U2AF2_low_active
chr6	37342396	37342485	90	RNF8	+	ENSG00000112130.12	0.0279821	-0.069	skipped	U2AF2_low_active	U2AF2_low_active
chr6	4998950	4999075	126	RPP40	-	ENSG00000124787.9	1.84499e-11	-0.573	skipped	U2AF2_low_active	U2AF2_low_active
chr6	5000797	5000865	69	RPP40	-	ENSG00000124787.9	0.00877799	-0.093	skipped	U2AF2_low_active	U2AF2_low_active
chrX	20212307	20212386	80	RPS6KA3	-	ENSG00000177189.8	0.00596642	-0.051	skipped	U2AF2_low_active	U2AF2_low_active
chrX	20213183	20213263	81	RPS6KA3	-	ENSG00000177189.8	0.000538477	-0.089	skipped	U2AF2_low_active	U2AF2_low_active
chr20	17600278	17600373	96	RRBP1	-	ENSG00000125844.11	0.011799	-0.165	skipped	U2AF2_low_active	U2AF2_low_active
chr3	158015828	158015864	37	RSRC1	+	ENSG00000174891.8	0.0423539	-0.03	skipped	U2AF2_low_active	U2AF2_low_active
chr19	45991895	45991964	70	RTN2	-	ENSG00000125744.7	0.000591986	-0.459	skipped	U2AF2_low_active	U2AF2_low_active
chr4	174295090	174295188	99	SAP30	+	ENSG00000164105.3	1.9042e-07	-0.097	skipped	U2AF2_low_active	U2AF2_low_active
chr17	73667896	73667943	48	SAP30BP	+	ENSG00000161526.10	4.65673e-06	-0.277	skipped	U2AF2_low_active	U2AF2_low_active
chr5	153832016	153832059	44	SAP30L	+	ENSG00000164576.7	0.0247191	-0.085	skipped	U2AF2_low_active	U2AF2_low_active
chrX	23802411	23802520	110	SAT1	+	ENSG00000130066.12	6.15417e-06	-0.021	skipped	U2AF2_low_active	U2AF2_low_active
chr12	125284670	125284788	119	SCARB1	-	ENSG00000073060.11	0.0450143	-0.028	skipped	U2AF2_low_active	U2AF2_low_active
chr12	125294720	125294835	116	SCARB1	-	ENSG00000073060.11	0.00279916	-0.047	skipped	U2AF2_low_active	U2AF2_low_active
chr14	31171502	31171581	80	SCFD1	+	ENSG00000092108.16	0.0354135	-0.052	skipped	U2AF2_low_active	U2AF2_low_active
chr1	41617286	41617356	71	SCMH1	-	ENSG00000010803.12	0.0470884	-0.141	skipped	U2AF2_low_active	U2AF2_low_active
chr3	101051614	101051706	93	SENP7	-	ENSG00000138468.11	0.00338013	-0.179	skipped	U2AF2_low_active	U2AF2_low_active
chr3	101219914	101219963	50	SENP7	-	ENSG00000138468.11	0.0441465	-0.151	skipped	U2AF2_low_active	U2AF2_low_active
chr22	42962310	42962344	35	SERHL2	+	ENSG00000183569.13	0.0390031	-0.538	skipped	U2AF2_low_active	U2AF2_low_active
chr11	116746582	116746725	144	SIK3	-	ENSG00000160584.11	0.00131847	-0.427	skipped	U2AF2_low_active	U2AF2_low_active
chr6	74331527	74331685	159	SLC17A5	-	ENSG00000119899.11	0.0435182	-0.113	skipped	U2AF2_low_active	U2AF2_low_active
chr7	95864114	95864229	116	SLC25A13	-	ENSG00000004864.9	0.0386906	-0.081	skipped	U2AF2_low_active	U2AF2_low_active
chr7	95906508	95906650	143	SLC25A13	-	ENSG00000004864.9	0.00916919	-0.071	skipped	U2AF2_low_active	U2AF2_low_active
chr3	140678305	140678382	78	SLC25A36	+	ENSG00000114120.7	0.0279653	-0.071	skipped	U2AF2_low_active	U2AF2_low_active
chr4	42077674	42077803	130	SLC30A9	+	ENSG00000014824.9	4.19739e-05	-0.068	skipped	U2AF2_low_active	U2AF2_low_active
chr3	155551257	155551374	118	SLC33A1	-	ENSG00000169359.9	0.0342553	-0.098	skipped	U2AF2_low_active	U2AF2_low_active
chr3	155551646	155551830	185	SLC33A1	-	ENSG00000169359.9	0.0305442	-0.206	skipped	U2AF2_low_active	U2AF2_low_active
chr7	140051862	140051946	85	SLC37A3	-	ENSG00000157800.13	8.24487e-07	-0.333	skipped	U2AF2_low_active	U2AF2_low_active
chr7	140080082	140080190	109	SLC37A3	-	ENSG00000157800.13	0.000185515	-0.299	skipped	U2AF2_low_active	U2AF2_low_active
chr11	57265226	57265318	93	SLC43A1	-	ENSG00000149150.4	0.0494314	-0.23	skipped	U2AF2_low_active	U2AF2_low_active
chr3	57850534	57850584	51	SLMAP	+	ENSG00000163681.10	0.000370465	-0.367	skipped	U2AF2_low_active	U2AF2_low_active
chr3	57857363	57857425	63	SLMAP	+	ENSG00000163681.10	0.00399905	-0.249	skipped	U2AF2_low_active	U2AF2_low_active
chr18	45396846	45396935	90	SMAD2	-	ENSG00000175387.11	0.0155899	-0.155	skipped	U2AF2_low_active	U2AF2_low_active
chr5	135496545	135496796	252	SMAD5	+	ENSG00000113658.12	3.22334e-10	-0.258	skipped	U2AF2_low_active	U2AF2_low_active
chr9	2170419	2170472	54	SMARCA2	+	ENSG00000080503.15	0.00312525	-0.26	skipped	U2AF2_low_active	U2AF2_low_active
chr2	217342926	217343022	97	SMARCAL1	+	ENSG00000138375.8	0.0294418	-0.077	skipped	U2AF2_low_active	U2AF2_low_active
chrX	21990625	21990689	65	SMS	+	ENSG00000102172.11	0.0010052	-0.085	skipped	U2AF2_low_active	U2AF2_low_active
chr7	17869633	17869670	38	SNX13	-	ENSG00000071189.17	0.0442637	-0.21	skipped	U2AF2_low_active	U2AF2_low_active
chr12	49906645	49906688	44	SPATS2	+	ENSG00000123352.13	0.0252894	-0.104	skipped	U2AF2_low_active	U2AF2_low_active
chr16	89595885	89595987	103	SPG7	+	ENSG00000197912.9	0.0261727	-0.045	skipped	U2AF2_low_active	U2AF2_low_active
chr12	121222277	121222396	120	SPPL3	-	ENSG00000157837.11	0.0110211	-0.09	skipped	U2AF2_low_active	U2AF2_low_active
chr9	94800530	94800647	118	SPTLC1	-	ENSG00000090054.9	0.00806512	-0.039	skipped	U2AF2_low_active	U2AF2_low_active
chr14	78028739	78028832	94	SPTLC2	-	ENSG00000100596.2	0.0225691	-0.094	skipped	U2AF2_low_active	U2AF2_low_active
chr7	104766229	104766321	93	SRPK2	-	ENSG00000135250.12	0.0204596	-0.099	skipped	U2AF2_low_active	U2AF2_low_active
chr7	104773451	104773551	101	SRPK2	-	ENSG00000135250.12	0.00248404	-0.089	skipped	U2AF2_low_active	U2AF2_low_active
chr17	74622371	74622474	104	ST6GALNAC1	-	ENSG00000070526.10	0.000442967	-0.296	skipped	U2AF2_low_active	U2AF2_low_active
chr7	116738667	116738869	203	ST7	+	ENSG00000004866.14	6.75861e-05	-0.041	skipped	U2AF2_low_active	U2AF2_low_active
chr10	17702463	17702547	85	STAM	+	ENSG00000136738.10	0.00124688	-0.166	skipped	U2AF2_low_active	U2AF2_low_active
chr10	17746969	17747023	55	STAM	+	ENSG00000136738.10	0.00406353	-0.09	skipped	U2AF2_low_active	U2AF2_low_active
chr7	38256626	38256679	54	STARD3NL	+	ENSG00000010270.9	0.000942084	-0.205	skipped	U2AF2_low_active	U2AF2_low_active
chr1	36824338	36824423	86	STK40	-	ENSG00000196182.6	2.50245e-05	-0.163	skipped	U2AF2_low_active	U2AF2_low_active
chr1	36824338	36824438	101	STK40	-	ENSG00000196182.6	0.000274973	-0.28	skipped	U2AF2_low_active	U2AF2_low_active
chr17	61784607	61784778	172	STRADA	-	ENSG00000266173.1	6.27228e-05	-0.512	skipped	U2AF2_low_active	U2AF2_low_active
chr9	125901808	125901966	159	STRBP	-	ENSG00000165209.14	1.20518e-05	-0.124	skipped	U2AF2_low_active	U2AF2_low_active
chr9	125920291	125920402	112	STRBP	-	ENSG00000165209.14	0.000139579	-0.073	skipped	U2AF2_low_active	U2AF2_low_active
chr1	110583257	110583325	69	STRIP1	+	ENSG00000143093.10	0.0458066	-0.128	skipped	U2AF2_low_active	U2AF2_low_active
chr1	110590164	110590238	75	STRIP1	+	ENSG00000143093.10	0.0392621	-0.101	skipped	U2AF2_low_active	U2AF2_low_active
chr1	110592082	110592182	101	STRIP1	+	ENSG00000143093.10	1.83248e-07	-0.433	skipped	U2AF2_low_active	U2AF2_low_active
chr2	37076857	37076943	87	STRN	-	ENSG00000115808.7	0.00986462	-0.068	skipped	U2AF2_low_active	U2AF2_low_active
chr3	31666406	31666577	172	STT3B	+	ENSG00000163527.5	6.64357e-05	-0.033	skipped	U2AF2_low_active	U2AF2_low_active
chr12	131306234	131306333	100	STX2	-	ENSG00000111450.9	0.0308006	-0.038	skipped	U2AF2_low_active	U2AF2_low_active
chr1	172543031	172543138	108	SUCO	+	ENSG00000094975.9	0.00174477	-0.289	skipped	U2AF2_low_active	U2AF2_low_active
chr1	172546679	172546699	21	SUCO	+	ENSG00000094975.9	0.00675695	-0.157	skipped	U2AF2_low_active	U2AF2_low_active
chr12	118839788	118839809	22	SUDS3	+	ENSG00000111707.7	0.000729422	-0.144	skipped	U2AF2_low_active	U2AF2_low_active
chrX	16774786	16774844	59	SYAP1	+	ENSG00000169895.5	0.00427666	-0.038	skipped	U2AF2_low_active	U2AF2_low_active
chr6	10942692	10942762	71	SYCP2L	+	ENSG00000153157.8	0.0297952	-0.096	skipped	U2AF2_low_active	U2AF2_low_active
chr6	10955349	10955450	102	SYCP2L	+	ENSG00000153157.8	0.0211549	-0.095	skipped	U2AF2_low_active	U2AF2_low_active
chr6	10959017	10959108	92	SYCP2L	+	ENSG00000153157.8	6.7236e-05	-0.311	skipped	U2AF2_low_active	U2AF2_low_active
chr2	10015994	10016147	154	TAF1B	+	ENSG00000115750.12	0.0156917	-0.129	skipped	U2AF2_low_active	U2AF2_low_active
chr18	23854895	23855017	123	TAF4B	+	ENSG00000141384.7	0.0141043	-0.199	skipped	U2AF2_low_active	U2AF2_low_active
chr9	131553014	131553054	41	TBC1D13	+	ENSG00000107021.11	4.94597e-05	-0.642	skipped	U2AF2_low_active	U2AF2_low_active
chr3	17416121	17416171	51	TBC1D5	-	ENSG00000131374.10	0.00373396	-0.161	skipped	U2AF2_low_active	U2AF2_low_active
chrX	9652083	9652228	146	TBL1X	+	ENSG00000101849.11	0.00666251	-0.234	skipped	U2AF2_low_active	U2AF2_low_active
chr3	44396231	44396303	73	TCAIM	+	ENSG00000179152.14	0.00195477	-0.154	skipped	U2AF2_low_active	U2AF2_low_active
chr19	1612206	1612432	227	TCF3	-	ENSG00000071564.10	0.0126723	-0.12	skipped	U2AF2_low_active	U2AF2_low_active
chr10	97447004	97447112	109	TCTN3	-	ENSG00000119977.16	0.0164011	-0.117	skipped	U2AF2_low_active	U2AF2_low_active
[truncated: 10,867 more rows]

## Sheet: intron-errors
DataS2 Table 4. List of skipped, included and unchanged introns
[truncated: 1,771 more rows]
